# Supplementary material for: Defining the characteristics of interferon-alpha–stimulated human genes: insight from expression data and machine learning
Source: Gigascience. 2022 Nov 18;11:giac103. doi: 10.1093/gigascience/giac103 (PMC9673497; doi:10.1093/gigascience/giac103)
Supplement: giac103_Supplemental_Files [file giac103_supplemental_files.zip]

Archive with 5 entries (5 files):
- Supplementary_Data_S1.csv
- Supplementary_Data_S2.csv
- Supplementary_Data_S3.csv
- Supplementary_Data_S4.csv
- Supplementary_Data_S5.csv
