# Supplementary material for: Defining the characteristics of interferon-alpha–stimulated human genes: insight from expression data and machine learning
Source: Gigascience. 2022 Nov 18;11:giac103. doi: 10.1093/gigascience/giac103 (PMC9673497; doi:10.1093/gigascience/giac103)
Supplement: giac103_Supplemental_Files [file giac103_supplemental_files.zip › Supplementary_Data_S1.csv]

#Basic information and usage of our compiled 10836 human genes
#Genome-build: GRCh38.p12.
#Interferon experiment data source: Orthologous Clusters of Interferon-Stimulated Genes (OCISG) (http://isg.data.cvr.ac.uk/) and Interferome (http://www.interferome.org/).
########## Basic information and useage in different datasets ##########
Description from OCISG	Log2(Fold Change) from OCISG	Type I IFN in human fibroblast cells	Type I IFN systems	Type II IFN systems	Type III IFN systems	HGNC ID	RefSeqAcc	RefSeq	Canonical transcript	Approved symbol	NCBI gene ID	Ensembl gene ID	Usage in machine learning framework	Compiled in dataset S1 (background)	Compiled in dataset S2 (refind)	Compiled in dataset S3 (ISGs)	Compiled in dataset S4 (IRGs)	Compiled in dataset S5 (type I ISGs)	Compiled in dataset S6 (type II ISGs)	Compiled in dataset S7 (type III ISGs)	Compiled in dataset S8 (ELGs)
Not_differentially_expressed	-0.12	NonISG	Other	Other	Other	HGNC:11858	NM_003270	NP_003261	ENST00000373020	TSPAN6	7105	ENSG00000000003	Ignored	Yes	No	No	No	No	No	No	No
Limited_expression	Hard to measure	ELG	Other	Other	Other	HGNC:17757	NM_022144	NP_071427	ENST00000373031	TNMD	64102	ENSG00000000005	Ignored	Yes	No	No	No	No	No	No	Yes
Not_differentially_expressed	0.24	NonISG	Other	Other	Other	HGNC:19285	NM_020423	NP_065156	ENST00000367771	SCYL3	57147	ENSG00000000457	Ignored	Yes	No	No	No	No	No	No	No
Not_differentially_expressed	-0.23	NonISG	Other	Other	NonISG	HGNC:25565	NM_001320047	NP_001306976	ENST00000359326	C1orf112	55732	ENSG00000000460	Ignored	Yes	No	No	No	No	No	Yes	No
Limited_expression	Hard to measure	ELG	Other	Other	Other	HGNC:3697	NM_005248	NP_005239	ENST00000374005	FGR	2268	ENSG00000000938	Ignored	Yes	No	No	No	No	No	No	Yes
Not_differentially_expressed	0.11	NonISG	Other	Other	NonISG	HGNC:4008	NM_032020	NP_114409	ENST00000002165	FUCA2	2519	ENSG00000001036	Ignored	Yes	No	No	No	No	No	Yes	No
Down_regulated (IRG)	-0.5	NonISG	Other	ISG	Other	HGNC:4311	NM_001498	NP_001489	ENST00000650454	GCLC	2729	ENSG00000001084	Ignored	Yes	No	No	Yes	No	Yes	No	No
Not_differentially_expressed	-0.1	NonISG	Other	Other	Other	HGNC:28070	NM_001199013	NP_001185942	ENST00000337248	STPG1	90529	ENSG00000001460	Ignored	Yes	No	No	No	No	No	No	No
Not_differentially_expressed	-0.09	NonISG	Other	Other	NonISG	HGNC:25233	NM_020448	NP_065181	ENST00000374399	NIPAL3	57185	ENSG00000001461	Ignored	Yes	No	No	No	No	No	Yes	No
Not_differentially_expressed	-0.04	NonISG	Other	ISG	Other	HGNC:3359	NM_014936	NP_055751	ENST00000321037	ENPP4	22875	ENSG00000001561	Ignored	Yes	No	No	No	No	Yes	No	No
Not_differentially_expressed	0.15	NonISG	Other	Other	Other	HGNC:10728	NM_004186	NP_004177	ENST00000002829	SEMA3F	6405	ENSG00000001617	Ignored	Yes	No	No	No	No	No	No	No
Up_regulated	1.32	ISG	ISG	Other	Other	HGNC:22215	NM_019004	NP_061877	ENST00000265742	ANKIB1	54467	ENSG00000001629	Ignored	Yes	No	Yes	No	Yes	No	No	No
Limited_expression	Hard to measure	ELG	NonISG	ISG	Other	HGNC:2649	NM_000786	NP_000777	ENST00000003100	CYP51A1	1595	ENSG00000001630	Ignored	Yes	No	No	No	Yes	Yes	No	Yes
Not_differentially_expressed	-0.34	NonISG	Other	Other	Other	HGNC:9824	NM_134424	NP_602296	ENST00000358495	RAD52	5893	ENSG00000002016	Ignored	Yes	No	No	No	No	No	No	No
Not_differentially_expressed	0.19	NonISG	Other	Other	Other	HGNC:7082	NM_002414	NP_002405	ENST00000381192	CD99	4267	ENSG00000002586	Ignored	Yes	No	No	No	No	No	No	No
Limited_expression	Hard to measure	ELG	ISG	ISG	Other	HGNC:5194	NM_005114	NP_005105	ENST00000002596	HS3ST1	9957	ENSG00000002587	Ignored	Yes	No	No	No	Yes	Yes	No	Yes
Up_regulated	0.67	ISG	Other	Other	Other	HGNC:16267	NM_057168	NP_476509	ENST00000222462	WNT16	51384	ENSG00000002745	Ignored	Yes	No	Yes	No	No	No	No	No
Not_differentially_expressed	-0.1	Refined nonISG	NonISG	Other	NonISG	HGNC:22195	NM_015052	NP_055867	ENST00000395891	HECW1	23072	ENSG00000002746	Training	Yes	Yes	No	No	Yes	No	Yes	No
Not_differentially_expressed	-0.16	NonISG	Other	Other	Other	HGNC:6513	NM_006148	NP_006139	ENST00000318008	LASP1	3927	ENSG00000002834	Ignored	Yes	No	No	No	No	No	No	No
Limited_expression	Hard to measure	ELG	Other	Other	Other	HGNC:24930	NM_018487	NP_060957	ENST00000004103	TMEM176A	55365	ENSG00000002933	Ignored	Yes	No	No	No	No	No	No	Yes
Not_differentially_expressed	-0.02	NonISG	Other	Other	Other	HGNC:6752	NM_002355	NP_002346	ENST00000000412	M6PR	4074	ENSG00000003056	Ignored	Yes	No	No	No	No	No	No	No
Limited_expression	Hard to measure	ELG	ISG	ISG	Other	HGNC:5343	NM_001136020	NP_001129492	ENST00000402384	ICA1	3382	ENSG00000003147	Ignored	Yes	No	No	No	Yes	Yes	No	Yes
Down_regulated (IRG)	-0.5	NonISG	Other	NonISG	NonISG	HGNC:443	NM_020919	NP_065970	ENST00000264276	ALS2	57679	ENSG00000003393	Ignored	Yes	No	No	Yes	No	Yes	Yes	No
Up_regulated	1.51	Refined ISG	ISG	ISG	Other	HGNC:1876	NM_003879	NP_003870	ENST00000309955	CFLAR	8837	ENSG00000003402	Training	Yes	Yes	No	No	Yes	Yes	No	No
Not_differentially_expressed	-0.02	NonISG	Other	Other	Other	HGNC:11760	NM_006287	NP_006278	ENST00000233156	TFPI	7035	ENSG00000003436	Ignored	Yes	No	No	No	No	No	No	No
Not_differentially_expressed	-0.39	NonISG	Other	Other	Other	HGNC:28816	NM_144736	NP_653337	ENST00000002125	NDUFAF7	55471	ENSG00000003509	Ignored	Yes	No	No	No	No	No	No	No
Not_differentially_expressed	-0.29	NonISG	Other	Other	Other	HGNC:9902	NM_005778	NP_005769	ENST00000347869	RBM5	10181	ENSG00000003756	Ignored	Yes	No	No	No	No	No	No	No
Limited_expression	Hard to measure	ELG	Other	Other	Other	HGNC:7454	NM_004686	NP_004677	ENST00000180173	MTMR7	9108	ENSG00000003987	Ignored	Yes	No	No	No	No	No	No	Yes
Not_differentially_expressed	-0.06	Refined nonISG	NonISG	Other	Other	HGNC:658	NM_001662	NP_001653	ENST00000000233	ARF5	381	ENSG00000004059	Training	Yes	Yes	No	No	Yes	No	No	No
Not_differentially_expressed	-0.39	Refined nonISG	Other	Other	Other	HGNC:17074	NM_015077	NP_055892	ENST00000585482	SARM1	23098	ENSG00000004139	Independent testing	Yes	Yes	No	No	No	No	No	No
Not_differentially_expressed	-0.07	NonISG	Other	Other	Other	HGNC:23781	NM_015584	NP_056399	ENST00000540200	POLDIP2	26073	ENSG00000004142	Ignored	Yes	No	No	No	No	No	No	No
Not_differentially_expressed	0.08	NonISG	ISG	ISG	Other	HGNC:362	NM_001625	NP_001616	ENST00000672715	AK2	204	ENSG00000004455	Ignored	Yes	No	No	No	Yes	Yes	No	No
Up_regulated	4.82	Refined ISG	ISG	ISG	Other	HGNC:1667	NM_001775	NP_001766	ENST00000226279	CD38	952	ENSG00000004468	Training	Yes	Yes	No	No	Yes	Yes	No	No
Down_regulated (IRG)	-0.66	NonISG	Other	Other	Other	HGNC:3720	NM_002014	NP_002005	ENST00000001008	FKBP4	2288	ENSG00000004478	Ignored	Yes	No	No	Yes	No	No	No	No
Not_differentially_expressed	-0.03	Refined nonISG	NonISG	Other	Other	HGNC:9903	NM_005777	NP_005768	ENST00000266022	RBM6	10180	ENSG00000004534	Independent testing	Yes	Yes	No	No	Yes	No	No	No
Down_regulated (IRG)	-0.57	NonISG	Other	Other	Other	HGNC:1469	NM_032294	NP_115670	ENST00000348335	CAMKK1	84254	ENSG00000004660	Ignored	Yes	No	No	Yes	No	No	No	No
Not_differentially_expressed	0.17	NonISG	Other	ISG	Other	HGNC:9948	NM_002907	NP_002898	ENST00000444129	RECQL	5965	ENSG00000004700	Ignored	Yes	No	No	No	No	Yes	No	No
Not_differentially_expressed	0.03	NonISG	Other	ISG	Other	HGNC:25956	NM_017667	NP_060137	ENST00000305866	VPS50	55610	ENSG00000004766	Ignored	Yes	No	No	No	No	Yes	No	No
Not_differentially_expressed	0.06	Refined nonISG	NonISG	Other	Other	HGNC:26511	NM_144617	NP_653218	ENST00000004982	HSPB6	126393	ENSG00000004776	Independent testing	Yes	Yes	No	No	Yes	No	No	No
Not_differentially_expressed	-0.03	NonISG	Other	Other	Other	HGNC:7694	NM_005003	NP_004994	ENST00000007516	NDUFAB1	4706	ENSG00000004779	Ignored	Yes	No	No	No	No	No	No	No
Up_regulated	0.78	ISG	Other	ISG	Other	HGNC:8812	NM_002612	NP_002603	ENST00000005178	PDK4	5166	ENSG00000004799	Ignored	Yes	No	Yes	No	No	Yes	No	No
Limited_expression	Hard to measure	ELG	Other	Other	Other	HGNC:20302	NM_033125	NP_149116	ENST00000368919	SLC22A16	85413	ENSG00000004809	Ignored	Yes	No	No	No	No	No	No	Yes
Not_differentially_expressed	0.01	NonISG	Other	Other	Other	HGNC:19412	NM_015896	NP_056980	ENST00000231749	ZMYND10	51364	ENSG00000004838	Ignored	Yes	No	No	No	No	No	No	No
Up_regulated	0.46	ISG	Other	Other	Other	HGNC:1728	NM_001256	NP_001247	ENST00000066544	CDC27	996	ENSG00000004897	Ignored	Yes	No	Yes	No	No	No	No	No
Not_differentially_expressed	0.19	NonISG	Other	Other	Other	HGNC:4837	NM_005333	NP_005324	ENST00000380762	HCCS	3052	ENSG00000004961	Ignored	Yes	No	No	No	No	No	No	No
Down_regulated (IRG)	-0.41	NonISG	Other	Other	Other	HGNC:3086	NM_004422	NP_004413	ENST00000005340	DVL2	1856	ENSG00000004975	Ignored	Yes	No	No	Yes	No	No	No	No
Limited_expression	Hard to measure	ELG	Other	Other	Other	HGNC:14368	NM_022119	NP_071402	ENST00000161006	PRSS22	64063	ENSG00000005001	Ignored	Yes	No	No	No	No	No	No	Yes
Not_differentially_expressed	0.08	NonISG	Other	Other	Other	HGNC:15687	NM_003930	NP_003921	ENST00000345317	SKAP2	8935	ENSG00000005020	Ignored	Yes	No	No	No	No	No	No	No
Not_differentially_expressed	-0.21	NonISG	Other	Other	Other	HGNC:10991	NM_001152	NP_001143	ENST00000317881	SLC25A5	292	ENSG00000005022	Ignored	Yes	No	No	No	No	No	No	No
Up_regulated	2.02	Refined ISG	ISG	ISG	NonISG	HGNC:26076	NM_017918	NP_060388	ENST00000394650	MCUB	55013	ENSG00000005059	Independent testing	Yes	Yes	No	No	Yes	Yes	Yes	No
Down_regulated (IRG)	-0.68	NonISG	Other	Other	Other	HGNC:16718	NM_020162	NP_064547	ENST00000225296	DHX33	56919	ENSG00000005100	Ignored	Yes	No	No	Yes	No	No	No	No
Limited_expression	Hard to measure	ELG	NonISG	Other	Other	HGNC:7013	NM_004527	NP_004518	ENST00000318579	MEOX1	4222	ENSG00000005102	Ignored	Yes	No	No	No	Yes	No	No	Yes
Not_differentially_expressed	-0.32	NonISG	Other	Other	Other	HGNC:22207	NM_015204	NP_056019	ENST00000423059	THSD7A	221981	ENSG00000005108	Ignored	Yes	No	No	No	No	No	No	No
Not_differentially_expressed	-0.12	NonISG	Other	ISG	Other	HGNC:6600	NM_013975	NP_039269	ENST00000378526	LIG3	3980	ENSG00000005156	Ignored	Yes	No	No	No	No	Yes	No	No
Up_regulated	0.69	ISG	Other	Other	NonISG	HGNC:26151	NM_024604	NP_078880	ENST00000005386	RPAP3	79657	ENSG00000005175	Ignored	Yes	No	Yes	No	No	No	Yes	No
Limited_expression	Hard to measure	ELG	Other	ISG	Other	HGNC:10522	NM_005622	NP_005613	ENST00000289416	ACSM3	6296	ENSG00000005187	Ignored	Yes	No	No	No	No	Yes	No	Yes
Not_differentially_expressed	-0.22	NonISG	Other	NonISG	Other	HGNC:28050	NM_020313	NP_064709	ENST00000394391	CIAPIN1	57019	ENSG00000005194	Ignored	Yes	No	No	No	No	Yes	No	No
Not_differentially_expressed	-0.01	NonISG	Other	Other	Other	HGNC:30627	NM_152988	NP_694533	ENST00000613503	SPPL2B	56928	ENSG00000005206	Ignored	Yes	No	No	No	No	No	No	No
Not_differentially_expressed	0.2	NonISG	Other	Other	Other	HGNC:19356	NM_016429	NP_057513	ENST00000621465	COPZ2	51226	ENSG00000005243	Ignored	Yes	No	No	No	No	No	No	No
Not_differentially_expressed	0.41	NonISG	Other	ISG	Other	HGNC:9392	NM_002736	NP_002727	ENST00000265717	PRKAR2B	5577	ENSG00000005249	Ignored	Yes	No	No	No	No	Yes	No	No
Up_regulated	0.69	Refined ISG	ISG	Other	Other	HGNC:7370	NM_078629	NP_523353	ENST00000312196	MSL3	10943	ENSG00000005302	Training	Yes	Yes	No	No	Yes	No	No	No
Not_differentially_expressed	0.02	NonISG	Other	Other	Other	HGNC:16831	NM_004758	NP_004749	ENST00000343736	TSPOAP1	9256	ENSG00000005379	Ignored	Yes	No	No	No	No	No	No	No
Limited_expression	Hard to measure	ELG	Other	Other	Other	HGNC:7218	NM_000250	NP_000241	ENST00000225275	MPO	4353	ENSG00000005381	Ignored	Yes	No	No	No	No	No	No	Yes
Limited_expression	Hard to measure	ELG	Other	NonISG	Other	HGNC:9204	NM_000446	NP_000437	ENST00000222381	PON1	5444	ENSG00000005421	Ignored	Yes	No	No	No	No	Yes	No	Yes
Not_differentially_expressed	-0.37	NonISG	Other	Other	Other	HGNC:1317	NM_003203	NP_003194	ENST00000321027	GCFC2	6936	ENSG00000005436	Ignored	Yes	No	No	No	No	No	No	No
Not_differentially_expressed	-0.04	NonISG	Other	Other	Other	HGNC:25770	NM_032118	NP_115494	ENST00000348227	WDR54	84058	ENSG00000005448	Ignored	Yes	No	No	No	No	No	No	No
Down_regulated (IRG)	-0.39	NonISG	Other	NonISG	NonISG	HGNC:18541	NM_182931	NP_891847	ENST00000311117	KMT2E	55904	ENSG00000005483	Ignored	Yes	No	No	Yes	No	Yes	Yes	No
Not_differentially_expressed	0.03	NonISG	Other	NonISG	NonISG	HGNC:23082	NM_001040456	NP_001035546	ENST00000006777	RHBDD2	57414	ENSG00000005486	Ignored	Yes	No	No	No	No	Yes	Yes	No
Limited_expression	Hard to measure	ELG	Other	Other	Other	HGNC:11203	NM_014587	NP_055402	ENST00000293894	SOX8	30812	ENSG00000005513	Ignored	Yes	No	No	No	No	No	No	Yes
Not_differentially_expressed	0.18	NonISG	Other	Other	Other	HGNC:17853	NM_015525	NP_056340	ENST00000306270	IBTK	25998	ENSG00000005700	Ignored	Yes	No	No	No	No	No	No	No
Not_differentially_expressed	-0.24	NonISG	Other	Other	Other	HGNC:12986	NM_001130520	NP_001123992	ENST00000399602	ZNF195	7748	ENSG00000005801	Ignored	Yes	No	No	No	No	No	No	No
Up_regulated	1.02	Refined ISG	ISG	Other	NonISG	HGNC:23386	NM_015057	NP_055872	ENST00000544440	MYCBP2	23077	ENSG00000005810	Training	Yes	Yes	No	No	Yes	No	Yes	No
Not_differentially_expressed	0.08	NonISG	Other	Other	Other	HGNC:13599	NM_012158	NP_036290	ENST00000355619	FBXL3	26224	ENSG00000005812	Ignored	Yes	No	No	No	No	No	No	No
Limited_expression	Hard to measure	ELG	Other	ISG	Other	HGNC:6148	NM_002209	NP_002200	ENST00000356798	ITGAL	3683	ENSG00000005844	Ignored	Yes	No	No	No	No	Yes	No	Yes
Not_differentially_expressed	-0.3	NonISG	Other	Other	Other	HGNC:8810	NM_002611	NP_002602	ENST00000503176	PDK2	5164	ENSG00000005882	Ignored	Yes	No	No	No	No	No	No	No
Not_differentially_expressed	0.24	NonISG	Other	Other	Other	HGNC:6139	NM_002204	NP_002195	ENST00000320031	ITGA3	3675	ENSG00000005884	Ignored	Yes	No	No	No	No	No	No	No
Limited_expression	Hard to measure	ELG	NonISG	Other	Other	HGNC:6138	NM_000419	NP_000410	ENST00000262407	ITGA2B	3674	ENSG00000005961	Ignored	Yes	No	No	No	Yes	No	No	Yes
Not_differentially_expressed	0.04	Refined nonISG	NonISG	ISG	NonISG	HGNC:29644	NM_016641	NP_057725	ENST00000353258	GDE1	51573	ENSG00000006007	Independent testing	Yes	Yes	No	No	Yes	Yes	Yes	No
Not_differentially_expressed	0.09	Refined nonISG	NonISG	Other	Other	HGNC:2364	NM_004750	NP_004741	ENST00000392386	CRLF1	9244	ENSG00000006016	Training	Yes	Yes	No	No	Yes	No	No	No
Down_regulated (IRG)	-0.87	NonISG	Other	Other	Other	HGNC:16387	NM_145798	NP_665741	ENST00000007414	OSBPL7	114881	ENSG00000006025	Ignored	Yes	No	No	Yes	No	No	No	No
Not_differentially_expressed	-0.01	NonISG	Other	Other	Other	HGNC:24529	NM_015544	NP_056359	ENST00000579849	TMEM98	26022	ENSG00000006042	Ignored	Yes	No	No	No	No	No	No	No
Limited_expression	Hard to measure	ELG	Other	Other	Other	HGNC:17948	NM_015982	NP_057066	ENST00000007699	YBX2	51087	ENSG00000006047	Ignored	Yes	No	No	No	No	No	No	Yes
Limited_expression	Hard to measure	ELG	Other	ISG	Other	HGNC:6450	NM_004138	NP_004129	ENST00000007735	KRT33A	3883	ENSG00000006059	Ignored	Yes	No	No	No	No	Yes	No	Yes
Up_regulated	1.18	ISG	Other	Other	NonISG	HGNC:6853	NM_003954	NP_003945	ENST00000344686	MAP3K14	9020	ENSG00000006062	Ignored	Yes	No	Yes	No	No	No	Yes	No
Not_differentially_expressed	0.04	NonISG	Other	Other	NonISG	HGNC:563	NM_001030006	NP_001025177	ENST00000610402	AP2B1	163	ENSG00000006125	Ignored	Yes	No	No	No	No	No	Yes	No
Not_differentially_expressed	-0.02	NonISG	Other	Other	Other	HGNC:13056	NM_005741	NP_005732	ENST00000219069	ZNF263	10127	ENSG00000006194	Ignored	Yes	No	No	No	No	No	No	No
Up_regulated	5.06	Refined ISG	ISG	ISG	Other	HGNC:10647	NM_002996	NP_002987	ENST00000006053	CX3CL1	6376	ENSG00000006210	Training	Yes	Yes	No	No	Yes	Yes	No	No
Not_differentially_expressed	0.12	NonISG	Other	Other	Other	HGNC:26125	NM_022827	NP_073738	ENST00000006658	SPATA20	64847	ENSG00000006282	Ignored	Yes	No	No	No	No	No	No	No
Not_differentially_expressed	-0.39	NonISG	Other	Other	Other	HGNC:1394	NM_018896	NP_061496	ENST00000359106	CACNA1G	8913	ENSG00000006283	Ignored	Yes	No	No	No	No	No	No	No
Limited_expression	Hard to measure	ELG	Other	Other	Other	HGNC:2919	NM_005222	NP_005213	ENST00000518156	DLX6	1750	ENSG00000006377	Ignored	Yes	No	No	No	No	No	No	Yes
Up_regulated	0.44	ISG	Other	ISG	Other	HGNC:9839	NM_005402	NP_005393	ENST00000005257	RALA	5898	ENSG00000006451	Ignored	Yes	No	Yes	No	No	Yes	No	No
Not_differentially_expressed	-0.38	NonISG	Other	Other	Other	HGNC:21649	NM_018842	NP_061330	ENST00000005260	BAIAP2L1	55971	ENSG00000006453	Ignored	Yes	No	No	No	No	No	No	No
Not_differentially_expressed	0.13	NonISG	Other	ISG	Other	HGNC:22224	NM_030647	NP_085150	ENST00000397560	KDM7A	80853	ENSG00000006459	Ignored	Yes	No	No	No	No	Yes	No	No
Not_differentially_expressed	-0.07	NonISG	Other	ISG	Other	HGNC:3490	NM_004956	NP_004947	ENST00000430479	ETV1	2115	ENSG00000006468	Ignored	Yes	No	No	No	No	Yes	No	No
Up_regulated	0.39	ISG	ISG	Other	Other	HGNC:21869	NM_018238	NP_060708	ENST00000649286	AGK	55750	ENSG00000006530	Ignored	Yes	No	Yes	No	Yes	No	No	No
Not_differentially_expressed	0.11	NonISG	Other	Other	Other	HGNC:410	NM_000694	NP_000685	ENST00000342456	ALDH3B1	221	ENSG00000006534	Ignored	Yes	No	No	No	No	No	No	No
Not_differentially_expressed	0.08	NonISG	Other	ISG	NonISG	HGNC:16460	NM_014808	NP_055623	ENST00000264042	FARP2	9855	ENSG00000006607	Ignored	Yes	No	No	No	No	Yes	Yes	No
Limited_expression	Hard to measure	ELG	Other	Other	Other	HGNC:12597	NM_153676	NP_710142	ENST00000005226	USH1C	10083	ENSG00000006611	Ignored	Yes	No	No	No	No	No	No	Yes
Not_differentially_expressed	-0.33	NonISG	Other	Other	NonISG	HGNC:21705	NM_024051	NP_076956	ENST00000275428	GGCT	79017	ENSG00000006625	Ignored	Yes	No	No	No	No	No	Yes	No
Down_regulated (IRG)	-0.71	NonISG	Other	ISG	Other	HGNC:17364	NM_006716	NP_006707	ENST00000265728	DBF4	10926	ENSG00000006634	Ignored	Yes	No	No	Yes	No	Yes	No	No
Limited_expression	Hard to measure	ELG	Other	Other	Other	HGNC:30054	NM_020129	NP_064514	ENST00000392052	LGALS14	56891	ENSG00000006659	Ignored	Yes	No	No	No	No	No	No	Yes
Up_regulated	0.65	ISG	Other	Other	Other	HGNC:2260	NM_001303	NP_001294	ENST00000261643	COX10	1352	ENSG00000006695	Ignored	Yes	No	Yes	No	No	No	No	No
Not_differentially_expressed	0.07	NonISG	Other	Other	NonISG	HGNC:25459	NM_019088	NP_061961	ENST00000221265	PAF1	54623	ENSG00000006712	Ignored	Yes	No	No	No	No	No	Yes	No
Not_differentially_expressed	0.05	NonISG	Other	Other	Other	HGNC:12713	NM_014396	NP_055211	ENST00000310301	VPS41	27072	ENSG00000006715	Ignored	Yes	No	No	No	No	No	No	No
Not_differentially_expressed	0.28	NonISG	Other	Other	Other	HGNC:29096	NM_014859	NP_055674	ENST00000379672	ARHGAP44	9912	ENSG00000006740	Ignored	Yes	No	No	No	No	No	No	No
Not_differentially_expressed	0.18	NonISG	Other	Other	Other	HGNC:14198	NM_018127	NP_060597	ENST00000338034	ELAC2	60528	ENSG00000006744	Ignored	Yes	No	No	No	No	No	No	No
Up_regulated	1.83	Refined ISG	Other	Other	Other	HGNC:21695	NM_001112706	NP_001106177	ENST00000297029	SCIN	85477	ENSG00000006747	Training	Yes	Yes	No	No	No	No	No	No
Not_differentially_expressed	0.09	NonISG	ISG	ISG	Other	HGNC:717	NM_001669	NP_001660	ENST00000381154	ARSD	414	ENSG00000006756	Ignored	Yes	No	No	No	Yes	Yes	No	No
Not_differentially_expressed	0.15	NonISG	Other	Other	NonISG	HGNC:24887	NM_004650	NP_004641	ENST00000381042	PNPLA4	8228	ENSG00000006757	Ignored	Yes	No	No	No	No	No	Yes	No
Not_differentially_expressed	-0.16	NonISG	Other	Other	Other	HGNC:24041	NM_024551	NP_078827	ENST00000357103	ADIPOR2	79602	ENSG00000006831	Ignored	Yes	No	No	No	No	No	No	No
Limited_expression	Hard to measure	ELG	Other	NonISG	Other	HGNC:15483	NM_001113575	NP_001107047	ENST00000265334	CDKL3	51265	ENSG00000006837	Ignored	Yes	No	No	No	No	Yes	No	Yes
Not_differentially_expressed	0.01	Refined nonISG	NonISG	NonISG	Other	HGNC:13538	NM_001199867	NP_001186796	ENST00000262891	MARK4	57787	ENSG00000007047	Training	Yes	Yes	No	No	Yes	Yes	No	No
Not_differentially_expressed	0.26	NonISG	Other	NonISG	Other	HGNC:25171	NM_001136203	NP_001129675	ENST00000445755	CCDC124	115098	ENSG00000007080	Ignored	Yes	No	No	No	No	Yes	No	No
Not_differentially_expressed	-0.16	NonISG	Other	ISG	Other	HGNC:8574	NM_000430	NP_000421	ENST00000397195	PAFAH1B1	5048	ENSG00000007168	Ignored	Yes	No	No	No	No	Yes	No	No
Limited_expression	Hard to measure	ELG	Other	ISG	Other	HGNC:7873	NM_000625	NP_000616	ENST00000313735	NOS2	4843	ENSG00000007171	Ignored	Yes	No	No	No	No	Yes	No	Yes
Not_differentially_expressed	-0.03	NonISG	ISG	Other	Other	HGNC:28960	NM_014680	NP_055495	ENST00000528896	KIAA0100	9703	ENSG00000007202	Ignored	Yes	No	No	No	Yes	No	No	No
Limited_expression	Hard to measure	ELG	Other	ISG	Other	HGNC:6906	NM_139355	NP_647612	ENST00000310132	MATK	4145	ENSG00000007264	Ignored	Yes	No	No	No	No	Yes	No	Yes
Limited_expression	Hard to measure	ELG	Other	Other	Other	HGNC:1819	NM_001291485	NP_001278414	ENST00000401731	CEACAM7	1087	ENSG00000007306	Ignored	Yes	No	No	No	No	No	No	Yes
Not_differentially_expressed	0.01	NonISG	Other	Other	Other	HGNC:18441	NM_017744	NP_060214	ENST00000358039	ST7L	54879	ENSG00000007341	Ignored	Yes	No	No	No	No	No	No	No
Limited_expression	Hard to measure	ELG	Other	Other	Other	HGNC:11835	NM_012253	NP_036385	ENST00000369915	TKTL1	8277	ENSG00000007350	Ignored	Yes	No	No	No	No	No	No	Yes
Not_differentially_expressed	-0.37	NonISG	Other	Other	Other	HGNC:14173	NM_058192	NP_478072	ENST00000007264	RPUSD1	113000	ENSG00000007376	Ignored	Yes	No	No	No	No	No	No	No
Not_differentially_expressed	-0.1	NonISG	Other	ISG	NonISG	HGNC:20561	NM_022450	NP_071895	ENST00000262316	RHBDF1	64285	ENSG00000007384	Ignored	Yes	No	No	No	No	Yes	Yes	No
Not_differentially_expressed	-0.06	NonISG	Other	Other	Other	HGNC:14175	NM_001001410	NP_001001410	ENST00000007390	TSR3	115939	ENSG00000007520	Ignored	Yes	No	No	No	No	No	No	No
Limited_expression	Hard to measure	ELG	Other	Other	Other	HGNC:10718	NM_000450	NP_000441	ENST00000333360	SELE	6401	ENSG00000007908	Ignored	Yes	No	No	No	No	No	No	Yes
Not_differentially_expressed	-0.02	NonISG	Other	Other	Other	HGNC:25570	NM_018198	NP_060668	ENST00000377577	DNAJC11	55735	ENSG00000007923	Ignored	Yes	No	No	No	No	No	No	No
Limited_expression	Hard to measure	ELG	NonISG	Other	Other	HGNC:3771	NM_001002294	NP_001002294	ENST00000367755	FMO3	2328	ENSG00000007933	Ignored	Yes	No	No	No	Yes	No	No	Yes
Not_differentially_expressed	0	NonISG	Other	ISG	Other	HGNC:21155	NM_013262	NP_037394	ENST00000356840	MYLIP	29116	ENSG00000007944	Ignored	Yes	No	No	No	No	Yes	No	No
Limited_expression	Hard to measure	ELG	Other	ISG	Other	HGNC:7889	NM_007052	NP_008983	ENST00000372966	NOX1	27035	ENSG00000007952	Ignored	Yes	No	No	No	No	Yes	No	Yes
Limited_expression	Hard to measure	ELG	Other	ISG	Other	HGNC:3114	NM_004091	NP_004082	ENST00000361729	E2F2	1870	ENSG00000007968	Ignored	Yes	No	No	No	No	Yes	No	Yes
Not_differentially_expressed	0.05	NonISG	Other	Other	Other	HGNC:9537	NM_002793	NP_002784	ENST00000262193	PSMB1	5689	ENSG00000008018	Ignored	Yes	No	No	No	No	No	No	No
Up_regulated	0.97	ISG	Other	Other	Other	HGNC:11494	NM_006950	NP_008881	ENST00000295987	SYN1	6853	ENSG00000008056	Ignored	Yes	No	Yes	No	No	No	No	No
Not_differentially_expressed	-0.31	NonISG	Other	Other	NonISG	HGNC:6196	NM_004973	NP_004964	ENST00000341776	JARID2	3720	ENSG00000008083	Ignored	Yes	No	No	No	No	No	Yes	No
Up_regulated	1.08	ISG	Other	ISG	Other	HGNC:11411	NM_001323289	NP_001310218	ENST00000623535	CDKL5	6792	ENSG00000008086	Ignored	Yes	No	Yes	No	No	Yes	No	No
Limited_expression	Hard to measure	ELG	NonISG	ISG	Other	HGNC:14585	NM_020439	NP_065172	ENST00000361322	CAMK1G	57172	ENSG00000008118	Ignored	Yes	No	No	No	Yes	Yes	No	Yes
Not_differentially_expressed	0.11	NonISG	Other	Other	Other	HGNC:1730	NM_024011	NP_076916	ENST00000404249	CDK11A	728642	ENSG00000008128	Ignored	Yes	No	No	No	No	No	No	No
Up_regulated	1.09	Refined ISG	ISG	ISG	Other	HGNC:29831	NM_023018	NP_075394	ENST00000341426	NADK	65220	ENSG00000008130	Independent testing	Yes	Yes	No	No	Yes	Yes	No	No
Limited_expression	Hard to measure	ELG	Other	Other	Other	HGNC:11743	NM_003221	NP_003212	ENST00000393655	TFAP2B	7021	ENSG00000008196	Ignored	Yes	No	No	No	No	No	No	Yes
Limited_expression	Hard to measure	ELG	Other	Other	Other	HGNC:2899	NM_007335	NP_031361	ENST00000308059	DLEC1	9940	ENSG00000008226	Ignored	Yes	No	No	No	No	No	No	Yes
Not_differentially_expressed	-0.27	Refined nonISG	NonISG	Other	Other	HGNC:9504	NM_004227	NP_004218	ENST00000350796	CYTH3	9265	ENSG00000008256	Independent testing	Yes	Yes	No	No	Yes	No	No	No
Not_differentially_expressed	0.14	NonISG	Other	Other	Other	HGNC:2571	NM_001915	NP_001906	ENST00000360793	CYB561	1534	ENSG00000008283	Ignored	Yes	No	No	No	No	No	No	No
Up_regulated	0.39	Refined ISG	Other	Other	Other	HGNC:14524	NM_001130528	NP_001124000	ENST00000262013	SPAG9	9043	ENSG00000008294	Independent testing	Yes	Yes	No	No	No	No	No	No
Not_differentially_expressed	-0.12	NonISG	Other	Other	Other	HGNC:3230	NM_001407	NP_001398	ENST00000164024	CELSR3	1951	ENSG00000008300	Ignored	Yes	No	No	No	No	No	No	No
Up_regulated	0.61	ISG	Other	Other	Other	HGNC:17366	NM_005763	NP_005754	ENST00000417368	AASS	10157	ENSG00000008311	Ignored	Yes	No	Yes	No	No	No	No	No
Not_differentially_expressed	-0.04	NonISG	ISG	Other	Other	HGNC:7061	NM_020300	NP_064696	ENST00000396210	MGST1	4257	ENSG00000008394	Ignored	Yes	No	No	No	Yes	No	No	No
Down_regulated (IRG)	-0.58	NonISG	Other	Other	NonISG	HGNC:2384	NM_004075	NP_004066	ENST00000008527	CRY1	1407	ENSG00000008405	Ignored	Yes	No	No	Yes	No	No	Yes	No
Limited_expression	Hard to measure	ELG	Other	Other	Other	HGNC:8904	NM_005091	NP_005082	ENST00000008938	PGLYRP1	8993	ENSG00000008438	Ignored	Yes	No	No	No	No	No	No	Yes
Up_regulated	0.34	ISG	Other	Other	Other	HGNC:10862	NM_173344	NP_775479	ENST00000522652	ST3GAL1	6482	ENSG00000008513	Ignored	Yes	No	Yes	No	No	No	No	No
Limited_expression	Hard to measure	ELG	Other	ISG	Other	HGNC:14246	NM_022468	NP_071913	ENST00000336577	MMP25	64386	ENSG00000008516	Ignored	Yes	No	No	No	No	Yes	No	Yes
Up_regulated	1.5	Refined ISG	ISG	Other	Other	HGNC:6883	NM_012324	NP_036456	ENST00000329492	MAPK8IP2	23542	ENSG00000008735	Training	Yes	Yes	No	No	Yes	No	No	No
Not_differentially_expressed	0.22	NonISG	Other	Other	Other	HGNC:22963	NM_014815	NP_055630	ENST00000394128	MED24	9862	ENSG00000008838	Ignored	Yes	No	No	No	No	No	No	No
Not_differentially_expressed	-0.18	NonISG	Other	Other	NonISG	HGNC:29273	NM_019024	NP_061897	ENST00000233099	HEATR5B	54497	ENSG00000008869	Ignored	Yes	No	No	No	No	No	Yes	No
Not_differentially_expressed	-0.08	NonISG	Other	Other	Other	HGNC:11846	NM_003262	NP_003253	ENST00000337002	SEC62	7095	ENSG00000008952	Ignored	Yes	No	No	No	No	No	No	No
Not_differentially_expressed	0.22	NonISG	Other	Other	Other	HGNC:29905	NM_001007553	NP_001007554	ENST00000358528	CSDE1	7812	ENSG00000009307	Ignored	Yes	No	No	No	No	No	No	No
Not_differentially_expressed	-0.16	NonISG	Other	Other	Other	HGNC:16803	NM_014671	NP_055486	ENST00000348165	UBE3C	9690	ENSG00000009335	Ignored	Yes	No	No	No	No	No	No	No
Not_differentially_expressed	-0.01	NonISG	Other	Other	Other	HGNC:20954	NM_016485	NP_057569	ENST00000367630	VTA1	51534	ENSG00000009844	Ignored	Yes	No	No	No	No	No	No	No
Limited_expression	Hard to measure	ELG	NonISG	Other	Other	HGNC:12744	NM_032951	NP_116569	ENST00000313375	MLXIPL	51085	ENSG00000009950	Ignored	Yes	No	No	No	Yes	No	No	Yes
Not_differentially_expressed	-0.22	Refined nonISG	NonISG	Other	NonISG	HGNC:961	NM_032408	NP_115784	ENST00000339594	BAZ1B	9031	ENSG00000009954	Training	Yes	Yes	No	No	Yes	No	Yes	No
Not_differentially_expressed	-0.24	NonISG	Other	Other	NonISG	HGNC:13727	NM_005493	NP_005484	ENST00000011619	RANBP9	10048	ENSG00000010017	Ignored	Yes	No	No	No	No	No	Yes	No
Up_regulated	9.02	Refined ISG	ISG	ISG	Other	HGNC:18160	NM_016135	NP_057219	ENST00000340181	ETV7	51513	ENSG00000010030	Training	Yes	Yes	No	No	Yes	Yes	No	No
Not_differentially_expressed	-0.21	NonISG	Other	Other	Other	HGNC:25356	NM_032018	NP_114407	ENST00000295050	SPRTN	83932	ENSG00000010072	Ignored	Yes	No	No	No	No	No	No	No
Down_regulated (IRG)	-0.49	NonISG	Other	Other	NonISG	HGNC:24248	NM_015935	NP_057019	ENST00000361735	EEF1AKNMT	51603	ENSG00000010165	Ignored	Yes	No	No	Yes	No	No	Yes	No
Not_differentially_expressed	-0.07	NonISG	Other	Other	Other	HGNC:12585	NM_003365	NP_003356	ENST00000203407	UQCRC1	7384	ENSG00000010256	Ignored	Yes	No	No	No	No	No	No	No
Not_differentially_expressed	0.07	NonISG	Other	ISG	NonISG	HGNC:1709	NM_001769	NP_001760	ENST00000009180	CD9	928	ENSG00000010278	Ignored	Yes	No	No	No	No	Yes	Yes	No
Not_differentially_expressed	-0.17	NonISG	Other	Other	Other	HGNC:24305	NM_014865	NP_055680	ENST00000315579	NCAPD2	9918	ENSG00000010292	Ignored	Yes	No	No	No	No	No	No	No
Not_differentially_expressed	-0.17	NonISG	ISG	Other	NonISG	HGNC:4271	NM_000164	NP_000155	ENST00000590918	GIPR	2696	ENSG00000010310	Ignored	Yes	No	No	No	Yes	No	Yes	No
Not_differentially_expressed	-0.32	NonISG	Other	ISG	Other	HGNC:18458	NM_016483	NP_057567	ENST00000327906	PHF7	51533	ENSG00000010318	Ignored	Yes	No	No	No	No	Yes	No	No
Limited_expression	Hard to measure	ELG	Other	Other	Other	HGNC:30400	NM_020163	NP_064548	ENST00000231721	SEMA3G	56920	ENSG00000010319	Ignored	Yes	No	No	No	No	No	No	Yes
Not_differentially_expressed	-0.32	NonISG	Other	Other	Other	HGNC:18006	NM_007184	NP_009115	ENST00000345716	NISCH	11188	ENSG00000010322	Ignored	Yes	No	No	No	No	No	No	No
Limited_expression	Hard to measure	ELG	Other	Other	Other	HGNC:18628	NM_015136	NP_055951	ENST00000321725	STAB1	23166	ENSG00000010327	Ignored	Yes	No	No	No	No	No	No	Yes
Not_differentially_expressed	0.08	NonISG	Other	Other	Other	HGNC:26219	NM_025129	NP_079405	ENST00000313777	FUZ	80199	ENSG00000010361	Ignored	Yes	No	No	No	No	No	No	No
Limited_expression	Hard to measure	ELG	Other	Other	Other	HGNC:11046	NM_016615	NP_057699	ENST00000343164	SLC6A13	6540	ENSG00000010379	Ignored	Yes	No	No	No	No	No	No	Yes
Not_differentially_expressed	-0.06	NonISG	Other	Other	NonISG	HGNC:5389	NM_000202	NP_000193	ENST00000340855	IDS	3423	ENSG00000010404	Ignored	Yes	No	No	No	No	No	Yes	No
Limited_expression	Hard to measure	ELG	Other	Other	NonISG	HGNC:1678	NM_000616	NP_000607	ENST00000011653	CD4	920	ENSG00000010610	Ignored	Yes	No	No	No	No	No	Yes	Yes
Not_differentially_expressed	-0.17	Refined nonISG	NonISG	Other	Other	HGNC:19138	NM_001135217	NP_001128689	ENST00000443597	LRRC23	10233	ENSG00000010626	Independent testing	Yes	Yes	No	No	Yes	No	No	No
Not_differentially_expressed	-0.02	NonISG	Other	ISG	Other	HGNC:4037	NM_002037	NP_002028	ENST00000354650	FYN	2534	ENSG00000010810	Ignored	Yes	No	No	No	No	Yes	No	No
Not_differentially_expressed	0.33	NonISG	ISG	ISG	Other	HGNC:4921	NM_006734	NP_006725	ENST00000367603	HIVEP2	3097	ENSG00000010818	Ignored	Yes	No	No	No	Yes	Yes	No	No
Not_differentially_expressed	-0.35	NonISG	Other	Other	Other	HGNC:6738	NM_007260	NP_009191	ENST00000374514	LYPLA2	11313	ENSG00000011009	Ignored	Yes	No	No	No	No	No	No	No
Not_differentially_expressed	0.13	NonISG	Other	ISG	Other	HGNC:16875	NM_006039	NP_006030	ENST00000303375	MRC2	9902	ENSG00000011028	Ignored	Yes	No	No	No	No	Yes	No	No
Limited_expression	Hard to measure	ELG	Other	Other	Other	HGNC:11054	NM_014228	NP_055043	ENST00000230671	SLC6A7	6534	ENSG00000011083	Ignored	Yes	No	No	No	No	No	No	Yes
Not_differentially_expressed	0.3	NonISG	Other	Other	Other	HGNC:21640	NM_006675	NP_006666	ENST00000011898	TSPAN9	10867	ENSG00000011105	Ignored	Yes	No	No	No	No	No	No	No
Down_regulated (IRG)	-0.46	NonISG	Other	Other	NonISG	HGNC:18269	NM_001002860	NP_001002860	ENST00000334746	BTBD7	55727	ENSG00000011114	Ignored	Yes	No	No	Yes	No	No	Yes	No
Not_differentially_expressed	-0.08	NonISG	Other	Other	Other	HGNC:580	NM_004886	NP_004877	ENST00000316757	APBA3	9546	ENSG00000011132	Ignored	Yes	No	No	No	No	No	No	No
Not_differentially_expressed	-0.12	NonISG	Other	ISG	Other	HGNC:21396	NM_016006	NP_057090	ENST00000644371	ABHD5	51099	ENSG00000011198	Ignored	Yes	No	No	No	No	Yes	No	No
Limited_expression	Hard to measure	ELG	Other	ISG	Other	HGNC:6211	NM_000216	NP_000207	ENST00000262648	ANOS1	3730	ENSG00000011201	Ignored	Yes	No	No	No	No	Yes	No	Yes
Up_regulated	0.47	ISG	Other	Other	NonISG	HGNC:29857	NM_014371	NP_055186	ENST00000397410	AKAP8L	26993	ENSG00000011243	Ignored	Yes	No	Yes	No	No	No	Yes	No
Down_regulated (IRG)	-0.59	NonISG	Other	Other	Other	HGNC:19866	NM_017643	NP_060113	ENST00000586178	MBTD1	54799	ENSG00000011258	Ignored	Yes	No	No	Yes	No	No	No	No
Not_differentially_expressed	-0.22	NonISG	Other	Other	Other	HGNC:24274	NM_016001	NP_057085	ENST00000225298	UTP18	51096	ENSG00000011260	Ignored	Yes	No	No	No	No	No	No	No
Not_differentially_expressed	-0.2	NonISG	Other	Other	Other	HGNC:26006	NM_017775	NP_060245	ENST00000261647	TTC19	54902	ENSG00000011295	Ignored	Yes	No	No	No	No	No	No	No
Not_differentially_expressed	-0.07	NonISG	Other	Other	Other	HGNC:9583	NM_002819	NP_002810	ENST00000356948	PTBP1	5725	ENSG00000011304	Ignored	Yes	No	No	No	No	No	No	No
Up_regulated	0.4	ISG	Other	Other	Other	HGNC:17095	NM_015340	NP_056155	ENST00000645846	LARS2	23395	ENSG00000011376	Ignored	Yes	No	Yes	No	No	No	No	No
Up_regulated	0.47	ISG	Other	ISG	Other	HGNC:9053	NM_002659	NP_002650	ENST00000340093	PLAUR	5329	ENSG00000011422	Ignored	Yes	No	Yes	No	No	Yes	No	No
Not_differentially_expressed	-0.19	Refined nonISG	NonISG	Other	Other	HGNC:14082	NM_018685	NP_061155	ENST00000265748	ANLN	54443	ENSG00000011426	Training	Yes	Yes	No	No	Yes	No	No	No
Not_differentially_expressed	-0.04	NonISG	Other	Other	Other	HGNC:17155	NM_012197	NP_036329	ENST00000373647	RABGAP1	23637	ENSG00000011454	Ignored	Yes	No	No	No	No	No	No	No
Not_differentially_expressed	0.13	NonISG	Other	Other	Other	HGNC:2705	NM_001920	NP_001911	ENST00000052754	DCN	1634	ENSG00000011465	Ignored	Yes	No	No	No	No	No	No	No
Not_differentially_expressed	0.11	Refined nonISG	NonISG	Other	Other	HGNC:25952	NM_017659	NP_060129	ENST00000012049	QPCTL	54814	ENSG00000011478	Training	Yes	Yes	No	No	Yes	No	No	No
Not_differentially_expressed	-0.1	NonISG	Other	NonISG	Other	HGNC:9322	NM_006247	NP_006238	ENST00000012443	PPP5C	5536	ENSG00000011485	Ignored	Yes	No	No	No	No	Yes	No	No
Down_regulated (IRG)	-0.9	Refined nonISG	NonISG	Other	NonISG	HGNC:29076	NM_015147	NP_055962	ENST00000377990	CEP68	23177	ENSG00000011523	Training	Yes	Yes	No	Yes	Yes	No	Yes	No
Up_regulated	1.24	ISG	NonISG	Other	NonISG	HGNC:6865	NM_003618	NP_003609	ENST00000263881	MAP4K3	8491	ENSG00000011566	Ignored	Yes	No	Yes	No	Yes	No	Yes	No
Limited_expression	Hard to measure	ELG	NonISG	Other	Other	HGNC:4077	NM_000808	NP_000799	ENST00000370314	GABRA3	2556	ENSG00000011677	Ignored	Yes	No	No	No	Yes	No	No	Yes
Not_differentially_expressed	-0.2	NonISG	Other	ISG	Other	HGNC:1643	NM_001771	NP_001762	ENST00000085219	CD22	933	ENSG00000012124	Ignored	Yes	No	No	No	No	Yes	No	No
Not_differentially_expressed	0.32	NonISG	Other	Other	Other	HGNC:10724	NM_001290060	NP_001276989	ENST00000616701	SEMA3B	7869	ENSG00000012171	Ignored	Yes	No	No	No	No	No	No	No
Not_differentially_expressed	-0.06	NonISG	Other	Other	Other	HGNC:15455	NM_015884	NP_056968	ENST00000379484	MBTPS2	51360	ENSG00000012174	Ignored	Yes	No	No	No	No	No	No	No
Not_differentially_expressed	-0.2	NonISG	Other	Other	NonISG	HGNC:6645	NM_006150	NP_006141	ENST00000599218	PRICKLE3	4007	ENSG00000012211	Ignored	Yes	No	No	No	No	No	Yes	No
Not_differentially_expressed	-0.02	NonISG	Other	ISG	Other	HGNC:3518	NM_001440	NP_001431	ENST00000220562	EXTL3	2137	ENSG00000012232	Ignored	Yes	No	No	No	No	Yes	No	No
Not_differentially_expressed	-0.24	NonISG	Other	Other	NonISG	HGNC:21308	NM_021814	NP_068586	ENST00000304434	ELOVL5	60481	ENSG00000012660	Ignored	Yes	No	No	No	No	No	Yes	No
Limited_expression	Hard to measure	ELG	ISG	ISG	Other	HGNC:435	NM_000698	NP_000689	ENST00000374391	ALOX5	240	ENSG00000012779	Ignored	Yes	No	No	No	Yes	Yes	No	Yes
Not_differentially_expressed	0.2	NonISG	Other	Other	NonISG	HGNC:29306	NM_020898	NP_065949	ENST00000550804	CALCOCO1	57658	ENSG00000012822	Ignored	Yes	No	No	No	No	No	Yes	No
Not_differentially_expressed	-0.37	NonISG	Other	Other	Other	HGNC:20344	NM_175748	NP_786924	ENST00000013070	UBR7	55148	ENSG00000012963	Ignored	Yes	No	No	No	No	No	No	No
Not_differentially_expressed	-0.09	Refined nonISG	NonISG	Other	Other	HGNC:3244	NM_014600	NP_055415	ENST00000322054	EHD3	30845	ENSG00000013016	Training	Yes	Yes	No	No	Yes	No	No	No
Not_differentially_expressed	-0.09	NonISG	Other	Other	Other	HGNC:9551	NM_006503	NP_006494	ENST00000157812	PSMC4	5704	ENSG00000013275	Ignored	Yes	No	No	No	No	No	No	No
Not_differentially_expressed	0.1	NonISG	Other	Other	Other	HGNC:29623	NM_015274	NP_056089	ENST00000285599	MAN2B2	23324	ENSG00000013288	Ignored	Yes	No	No	No	No	No	No	No
Down_regulated (IRG)	-0.79	NonISG	Other	Other	Other	HGNC:29326	NM_020949	NP_066000	ENST00000231706	SLC7A14	57709	ENSG00000013293	Ignored	Yes	No	No	Yes	No	No	No	No
Not_differentially_expressed	0	NonISG	Other	Other	Other	HGNC:24279	NM_001143780	NP_001137252	ENST00000377095	SLC25A39	51629	ENSG00000013306	Ignored	Yes	No	No	No	No	No	No	No
Up_regulated	0.46	Refined ISG	ISG	ISG	Other	HGNC:7531	NM_005115	NP_005106	ENST00000357402	MVP	9961	ENSG00000013364	Training	Yes	Yes	No	No	Yes	Yes	No	No
Down_regulated (IRG)	-0.42	NonISG	Other	Other	Other	HGNC:8907	NM_015599	NP_056414	ENST00000513973	PGM3	5238	ENSG00000013375	Ignored	Yes	No	No	Yes	No	No	No	No
Not_differentially_expressed	-0.41	NonISG	Other	Other	Other	HGNC:21385	NM_033411	NP_219479	ENST00000369724	RWDD2A	112611	ENSG00000013392	Ignored	Yes	No	No	No	No	No	No	No
Not_differentially_expressed	-0.11	NonISG	Other	ISG	Other	HGNC:2068	NM_004071	NP_004062	ENST00000321356	CLK1	1195	ENSG00000013441	Ignored	Yes	No	No	No	No	Yes	No	No
Not_differentially_expressed	-0.18	NonISG	Other	Other	Other	HGNC:30348	NM_018082	NP_060552	ENST00000228347	POLR3B	55703	ENSG00000013503	Ignored	Yes	No	No	No	No	No	No	No
Not_differentially_expressed	-0.08	NonISG	Other	ISG	Other	HGNC:10058	NM_004290	NP_004281	ENST00000394520	RNF14	9604	ENSG00000013561	Ignored	Yes	No	No	No	No	Yes	No	No
Not_differentially_expressed	0.14	NonISG	Other	Other	Other	HGNC:2957	NM_001303620	NP_001290549	ENST00000369807	DNASE1L1	1774	ENSG00000013563	Ignored	Yes	No	No	No	No	No	No	No
Not_differentially_expressed	-0.2	NonISG	Other	Other	Other	HGNC:2736	NM_030653	NP_085911	ENST00000542838	DDX11	1663	ENSG00000013573	Ignored	Yes	No	No	No	No	No	No	No
Not_differentially_expressed	0.22	NonISG	Other	Other	Other	HGNC:17176	NM_015987	NP_057071	ENST00000014930	HEBP1	50865	ENSG00000013583	Ignored	Yes	No	No	No	No	No	No	No
Down_regulated (IRG)	-0.45	NonISG	ISG	NonISG	Other	HGNC:2568	NM_001177465	NP_001170936	ENST00000432680	MAMLD1	10046	ENSG00000013619	Ignored	Yes	No	No	Yes	Yes	Yes	No	No
Not_differentially_expressed	-0.26	NonISG	Other	Other	Other	HGNC:11524	NM_006342	NP_006333	ENST00000313288	TACC3	10460	ENSG00000013810	Ignored	Yes	No	No	No	No	No	No	No
Down_regulated (IRG)	-0.42	NonISG	Other	Other	Other	HGNC:23039	NM_015323	NP_056138	ENST00000369278	UFL1	23376	ENSG00000014123	Ignored	Yes	No	No	Yes	No	No	No	No
Up_regulated	1.58	Refined ISG	ISG	Other	NonISG	HGNC:30073	NM_002689	NP_002680	ENST00000265465	POLA2	23649	ENSG00000014138	Training	Yes	Yes	No	No	Yes	No	Yes	No
Up_regulated	0.89	ISG	Other	Other	Other	HGNC:28972	NM_015117	NP_055932	ENST00000262577	ZC3H3	23144	ENSG00000014164	Ignored	Yes	No	Yes	No	No	No	No	No
Limited_expression	Hard to measure	ELG	Other	ISG	Other	HGNC:125	NM_001099	NP_001090	ENST00000336375	ACP3	55	ENSG00000014257	Ignored	Yes	No	No	No	No	Yes	No	Yes
Not_differentially_expressed	-0.04	NonISG	Other	Other	Other	HGNC:6970	NM_005917	NP_005908	ENST00000233114	MDH1	4190	ENSG00000014641	Ignored	Yes	No	No	No	No	No	No	No
Not_differentially_expressed	-0.06	NonISG	Other	Other	Other	HGNC:1329	NM_006345	NP_006336	ENST00000264451	SLC30A9	10463	ENSG00000014824	Ignored	Yes	No	No	No	No	No	No	No
Up_regulated	0.87	ISG	ISG	ISG	Other	HGNC:24307	NM_001145862	NP_001139334	ENST00000439741	MTMR11	10903	ENSG00000014914	Ignored	Yes	No	Yes	No	Yes	Yes	No	No
Not_differentially_expressed	-0.14	NonISG	Other	ISG	Other	HGNC:19967	NM_001080414	NP_001073883	ENST00000389857	CCDC88C	440193	ENSG00000015133	Ignored	Yes	No	No	No	No	Yes	No	No
Not_differentially_expressed	-0.05	NonISG	Other	Other	Other	HGNC:6912	NM_018834	NP_061322	ENST00000394805	MATR3	9782	ENSG00000015479	Ignored	Yes	No	No	No	No	No	No	No
Not_differentially_expressed	0.03	NonISG	Other	Other	Other	HGNC:15517	NM_022167	NP_071450	ENST00000017003	XYLT2	64132	ENSG00000015532	Ignored	Yes	No	No	No	No	No	No	No
Limited_expression	Hard to measure	ELG	Other	Other	Other	HGNC:32418	NM_005054	NP_005045	ENST00000016946	RGPD5	84220	ENSG00000015568	Ignored	Yes	No	No	No	No	No	No	Yes
Not_differentially_expressed	-0.04	NonISG	Other	Other	Other	HGNC:22208	NM_015332	NP_056147	ENST00000355451	NUDCD3	23386	ENSG00000015676	Ignored	Yes	No	No	No	No	No	No	No
Down_regulated (IRG)	-0.96	NonISG	Other	ISG	NonISG	HGNC:24288	NM_018397	NP_060867	ENST00000315251	CHDH	55349	ENSG00000016391	Ignored	Yes	No	No	Yes	No	Yes	Yes	No
Not_differentially_expressed	0.24	NonISG	Other	Other	Other	HGNC:18070	NM_033518	NP_277053	ENST00000620913	SLC38A5	92745	ENSG00000017483	Ignored	Yes	No	No	No	No	No	No	No
Not_differentially_expressed	0.01	NonISG	Other	Other	Other	HGNC:9841	NM_006788	NP_006779	ENST00000383432	RALBP1	10928	ENSG00000017797	Ignored	Yes	No	No	No	No	No	No	No
Not_differentially_expressed	-0.18	NonISG	Other	Other	Other	HGNC:30285	NM_001037442	NP_001032519	ENST00000381006	RUFY3	22902	ENSG00000018189	Ignored	Yes	No	No	No	No	No	No	No
Not_differentially_expressed	0.2	NonISG	Other	Other	Other	HGNC:2171	NM_001843	NP_001834	ENST00000551295	CNTN1	1272	ENSG00000018236	Ignored	Yes	No	No	No	No	No	No	No
Limited_expression	Hard to measure	ELG	Other	Other	Other	HGNC:10907	NM_000578	NP_000569	ENST00000233202	SLC11A1	6556	ENSG00000018280	Ignored	Yes	No	No	No	No	No	No	Yes
Not_differentially_expressed	-0.37	NonISG	Other	Other	Other	HGNC:25986	NM_017735	NP_060205	ENST00000317907	TTC27	55622	ENSG00000018699	Ignored	Yes	No	No	No	No	No	No	No
Not_differentially_expressed	-0.1	NonISG	Other	Other	Other	HGNC:23697	NM_001144758	NP_001138230	ENST00000600882	PHLDB1	23187	ENSG00000019144	Ignored	Yes	No	No	No	No	No	No	No
Limited_expression	Hard to measure	ELG	Other	NonISG	Other	HGNC:2602	NM_000782	NP_000773	ENST00000216862	CYP24A1	1591	ENSG00000019186	Ignored	Yes	No	No	No	No	Yes	No	Yes
Limited_expression	Hard to measure	ELG	Other	Other	Other	HGNC:14962	NM_020826	NP_065877	ENST00000020926	SYT13	57586	ENSG00000019505	Ignored	Yes	No	No	No	No	No	No	Yes
Not_differentially_expressed	0.28	NonISG	Other	Other	Other	HGNC:11094	NM_003068	NP_003059	ENST00000020945	SNAI2	6591	ENSG00000019549	Ignored	Yes	No	No	No	No	No	No	No
Not_differentially_expressed	-0.21	NonISG	ISG	ISG	Other	HGNC:4893	NM_000601	NP_000592	ENST00000222390	HGF	3082	ENSG00000019991	Ignored	Yes	No	No	No	Yes	Yes	No	No
Not_differentially_expressed	-0.2	NonISG	Other	Other	Other	HGNC:18224	NM_017580	NP_060050	ENST00000359653	ZRANB1	54764	ENSG00000019995	Ignored	Yes	No	No	No	No	No	No	No
Not_differentially_expressed	0.09	NonISG	Other	Other	NonISG	HGNC:17597	NM_014284	NP_055099	ENST00000373243	NCDN	23154	ENSG00000020129	Ignored	Yes	No	No	No	No	No	Yes	No
Not_differentially_expressed	0.22	NonISG	Other	ISG	Other	HGNC:17849	NM_032777	NP_116166	ENST00000412232	ADGRA2	25960	ENSG00000020181	Ignored	Yes	No	No	No	No	Yes	No	No
Not_differentially_expressed	-0.05	NonISG	Other	Other	Other	HGNC:15940	NM_018197	NP_060667	ENST00000216923	ZFP64	55734	ENSG00000020256	Ignored	Yes	No	No	No	No	No	No	No
Not_differentially_expressed	0.11	NonISG	Other	Other	NonISG	HGNC:7181	NM_002431	NP_002422	ENST00000261245	MNAT1	4331	ENSG00000020426	Ignored	Yes	No	No	No	No	No	Yes	No
Limited_expression	Hard to measure	ELG	Other	ISG	NonISG	HGNC:19079	NM_021200	NP_067023	ENST00000354190	PLEKHB1	58473	ENSG00000021300	Ignored	Yes	No	No	No	No	Yes	Yes	Yes
Up_regulated	1.85	Refined ISG	Other	Other	Other	HGNC:3311	NM_030666	NP_109591	ENST00000380739	SERPINB1	1992	ENSG00000021355	Independent testing	Yes	Yes	No	No	No	No	No	No
Limited_expression	Hard to measure	ELG	Other	Other	Other	HGNC:11067	NM_014270	NP_055085	ENST00000023064	SLC7A9	11136	ENSG00000021488	Ignored	Yes	No	No	No	No	No	No	Yes
Up_regulated	0.63	Refined ISG	ISG	ISG	Other	HGNC:16392	NM_020896	NP_065947	ENST00000263650	OSBPL5	114879	ENSG00000021762	Independent testing	Yes	Yes	No	No	Yes	Yes	No	No
Not_differentially_expressed	-0.12	NonISG	Other	Other	Other	HGNC:29513	NM_014691	NP_055506	ENST00000156471	AQR	9716	ENSG00000021776	Ignored	Yes	No	No	No	No	No	No	No
Not_differentially_expressed	0.17	NonISG	Other	Other	Other	HGNC:2323	NM_001875	NP_001866	ENST00000233072	CPS1	1373	ENSG00000021826	Ignored	Yes	No	No	No	No	No	No	No
Not_differentially_expressed	-0.05	NonISG	Other	ISG	Other	HGNC:3702	NM_001159699	NP_001153171	ENST00000370683	FHL1	2273	ENSG00000022267	Ignored	Yes	No	No	No	No	Yes	No	No
Limited_expression	Hard to measure	ELG	Other	Other	Other	HGNC:4075	NM_001127644	NP_001121116	ENST00000393943	GABRA1	2554	ENSG00000022355	Ignored	Yes	No	No	No	No	No	No	Yes
Not_differentially_expressed	-0.06	NonISG	Other	Other	Other	HGNC:10055	NM_014868	NP_055683	ENST00000325954	RNF10	9921	ENSG00000022840	Ignored	Yes	No	No	No	No	No	No	No
Not_differentially_expressed	-0.16	NonISG	Other	Other	Other	HGNC:19160	NM_022494	NP_071939	ENST00000369405	ZDHHC6	64429	ENSG00000023041	Ignored	Yes	No	No	No	No	No	No	No
Not_differentially_expressed	0.26	NonISG	Other	Other	NonISG	HGNC:10074	NM_203387	NP_976321	ENST00000354420	RNH1	6050	ENSG00000023191	Ignored	Yes	No	No	No	No	No	Yes	No
Not_differentially_expressed	-0.19	NonISG	ISG	Other	Other	HGNC:7707	NM_005006	NP_004997	ENST00000233190	NDUFS1	4719	ENSG00000023228	Ignored	Yes	No	No	No	Yes	No	No	No
Not_differentially_expressed	-0.25	NonISG	Other	Other	Other	HGNC:15574	NM_014781	NP_055596	ENST00000025008	RB1CC1	9821	ENSG00000023287	Ignored	Yes	No	No	No	No	No	No	No
Up_regulated	0.44	ISG	Other	ISG	Other	HGNC:18311	NM_015051	NP_055866	ENST00000262455	ERP44	23071	ENSG00000023318	Ignored	Yes	No	Yes	No	No	Yes	No	No
Not_differentially_expressed	0.32	NonISG	ISG	ISG	NonISG	HGNC:396	NM_000688	NP_000679	ENST00000484952	ALAS1	211	ENSG00000023330	Ignored	Yes	No	No	No	Yes	Yes	Yes	No
Not_differentially_expressed	-0.33	NonISG	Other	Other	Other	HGNC:369	NM_016248	NP_057332	ENST00000025301	AKAP11	11215	ENSG00000023516	Ignored	Yes	No	No	No	No	No	No	No
Down_regulated (IRG)	-0.54	NonISG	Other	Other	Other	HGNC:11134	NM_003082	NP_003073	ENST00000216294	SNAPC1	6617	ENSG00000023608	Ignored	Yes	No	No	Yes	No	No	No	No
Not_differentially_expressed	-0.03	Refined nonISG	NonISG	NonISG	NonISG	HGNC:24269	NM_015954	NP_057038	ENST00000428559	DERA	51071	ENSG00000023697	Independent testing	Yes	Yes	No	No	Yes	Yes	Yes	No
Not_differentially_expressed	-0.1	NonISG	Other	Other	Other	HGNC:30796	NM_007178	NP_009109	ENST00000419869	STRAP	11171	ENSG00000023734	Ignored	Yes	No	No	No	No	No	No	No
Limited_expression	Hard to measure	ELG	NonISG	ISG	NonISG	HGNC:2760	NM_022047	NP_071330	ENST00000316637	DEF6	50619	ENSG00000023892	Ignored	Yes	No	No	No	Yes	Yes	Yes	Yes
Up_regulated	0.33	ISG	Other	ISG	Other	HGNC:24310	NM_016274	NP_057358	ENST00000369124	PLEKHO1	51177	ENSG00000023902	Ignored	Yes	No	Yes	No	No	Yes	No	No
Up_regulated	0.71	Refined ISG	ISG	ISG	NonISG	HGNC:4312	NM_002061	NP_002052	ENST00000370238	GCLM	2730	ENSG00000023909	Training	Yes	Yes	No	No	Yes	Yes	Yes	No
Not_differentially_expressed	-0.06	NonISG	Other	Other	NonISG	HGNC:3243	NM_014601	NP_055416	ENST00000263277	EHD2	30846	ENSG00000024422	Ignored	Yes	No	No	No	No	No	Yes	No
Not_differentially_expressed	-0.52	Refined nonISG	NonISG	ISG	Other	HGNC:22949	NM_001114120	NP_001107592	ENST00000456315	DEPDC1	55635	ENSG00000024526	Independent testing	Yes	Yes	No	No	Yes	Yes	No	No
Not_differentially_expressed	-0.07	NonISG	Other	Other	Other	HGNC:19903	NM_021244	NP_067067	ENST00000369415	RRAGD	58528	ENSG00000025039	Ignored	Yes	No	No	No	No	No	No	No
Down_regulated (IRG)	-0.59	Refined nonISG	NonISG	Other	NonISG	HGNC:5225	NM_004506	NP_004497	ENST00000368455	HSF2	3298	ENSG00000025156	Training	Yes	Yes	No	Yes	Yes	No	Yes	No
Down_regulated (IRG)	-0.88	NonISG	Other	Other	NonISG	HGNC:16098	NM_016436	NP_057520	ENST00000374012	PHF20	51230	ENSG00000025293	Ignored	Yes	No	No	Yes	No	No	Yes	No
Limited_expression	Hard to measure	ELG	Other	Other	Other	HGNC:23316	NM_003725	NP_003716	ENST00000322165	HSD17B6	8630	ENSG00000025423	Ignored	Yes	No	No	No	No	No	No	Yes
Not_differentially_expressed	0.22	NonISG	ISG	ISG	Other	HGNC:7966	NM_005693	NP_005684	ENST00000441012	NR1H3	10062	ENSG00000025434	Ignored	Yes	No	No	No	Yes	Yes	No	No
Not_differentially_expressed	0.19	NonISG	Other	ISG	Other	HGNC:25071	NM_152299	NP_689512	ENST00000420993	NCAPH2	29781	ENSG00000025770	Ignored	Yes	No	No	No	No	Yes	No	No
Not_differentially_expressed	-0.22	NonISG	Other	Other	Other	HGNC:15746	NM_006809	NP_006800	ENST00000372813	TOMM34	10953	ENSG00000025772	Ignored	Yes	No	No	No	No	No	No	No
Not_differentially_expressed	-0.06	NonISG	Other	Other	Other	HGNC:21082	NM_007214	NP_009145	ENST00000369002	SEC63	11231	ENSG00000025796	Ignored	Yes	No	No	No	No	No	No	No
Not_differentially_expressed	-0.24	NonISG	Other	Other	Other	HGNC:6399	NM_012316	NP_036448	ENST00000373625	KPNA6	23633	ENSG00000025800	Ignored	Yes	No	No	No	No	No	No	No
Not_differentially_expressed	0.06	NonISG	Other	Other	Other	HGNC:12692	NM_003380	NP_003371	ENST00000544301	VIM	7431	ENSG00000026025	Ignored	Yes	No	No	No	No	No	No	No
Up_regulated	1.18	Refined ISG	ISG	ISG	Other	HGNC:11920	NM_000043	NP_000034	ENST00000652046	FAS	355	ENSG00000026103	Training	Yes	Yes	No	No	Yes	Yes	No	No
Not_differentially_expressed	-0.45	NonISG	Other	ISG	Other	HGNC:6248	NM_002237	NP_002228	ENST00000371571	KCNG1	3755	ENSG00000026559	Ignored	Yes	No	No	No	No	Yes	No	No
Not_differentially_expressed	-0.18	NonISG	Other	Other	Other	HGNC:20885	NM_020133	NP_064518	ENST00000320285	AGPAT4	56895	ENSG00000026652	Ignored	Yes	No	No	No	No	No	No	No
Up_regulated	2.01	Refined ISG	ISG	ISG	NonISG	HGNC:1138	NM_007048	NP_008979	ENST00000289361	BTN3A1	11119	ENSG00000026950	Training	Yes	Yes	No	No	Yes	Yes	Yes	No
Not_differentially_expressed	-0.04	NonISG	Other	NonISG	Other	HGNC:7104	NM_005932	NP_005923	ENST00000382172	MIPEP	4285	ENSG00000027001	Ignored	Yes	No	No	No	No	Yes	No	No
Limited_expression	Hard to measure	ELG	Other	Other	Other	HGNC:6093	NM_014215	NP_055030	ENST00000368195	INSRR	3645	ENSG00000027644	Ignored	Yes	No	No	No	No	No	No	Yes
Not_differentially_expressed	0.14	NonISG	Other	Other	NonISG	HGNC:930	NM_007255	NP_009186	ENST00000029410	B4GALT7	11285	ENSG00000027847	Ignored	Yes	No	No	No	No	No	Yes	No
Up_regulated	0.61	ISG	Other	Other	Other	HGNC:11917	NM_001066	NP_001057	ENST00000376259	TNFRSF1B	7133	ENSG00000028137	Ignored	Yes	No	Yes	No	No	No	No	No
Not_differentially_expressed	0.16	NonISG	Other	Other	Other	HGNC:18258	NM_017599	NP_060069	ENST00000436874	VEZT	55591	ENSG00000028203	Ignored	Yes	No	No	No	No	No	No	No
Not_differentially_expressed	-0.11	NonISG	Other	Other	Other	HGNC:25818	NM_023924	NP_076413	ENST00000467963	BRD9	65980	ENSG00000028310	Ignored	Yes	No	No	No	No	No	No	No
Not_differentially_expressed	0.27	NonISG	Other	Other	Other	HGNC:11172	NM_003099	NP_003090	ENST00000559844	SNX1	6642	ENSG00000028528	Ignored	Yes	No	No	No	No	No	No	No
Not_differentially_expressed	-0.19	NonISG	Other	Other	Other	HGNC:11589	NM_004865	NP_004856	ENST00000237264	TBPL1	9519	ENSG00000028839	Ignored	Yes	No	No	No	No	No	No	No
Not_differentially_expressed	-0.13	NonISG	ISG	Other	Other	HGNC:16863	NM_014739	NP_055554	ENST00000531224	BCLAF1	9774	ENSG00000029363	Ignored	Yes	No	No	No	Yes	No	No	No
Not_differentially_expressed	-0.22	NonISG	Other	Other	Other	HGNC:20182	NM_018375	NP_060845	ENST00000336643	SLC39A9	55334	ENSG00000029364	Ignored	Yes	No	No	No	No	No	No	No
Not_differentially_expressed	-0.29	NonISG	Other	Other	Other	HGNC:17037	NM_016020	NP_057104	ENST00000367166	TFB1M	51106	ENSG00000029639	Ignored	Yes	No	No	No	No	No	No	No
Not_differentially_expressed	-0.18	NonISG	Other	Other	NonISG	HGNC:17677	NM_004703	NP_004694	ENST00000537505	RABEP1	9135	ENSG00000029725	Ignored	Yes	No	No	No	No	No	Yes	No
Not_differentially_expressed	-0.28	Refined nonISG	NonISG	NonISG	Other	HGNC:5004	NM_005342	NP_005333	ENST00000325307	HMGB3	3149	ENSG00000029993	Training	Yes	Yes	No	No	Yes	Yes	No	No
Up_regulated	1.13	Refined ISG	ISG	ISG	Other	HGNC:949	NM_001188	NP_001179	ENST00000374467	BAK1	578	ENSG00000030110	Training	Yes	Yes	No	No	Yes	Yes	No	No
Not_differentially_expressed	-0.18	NonISG	Other	ISG	Other	HGNC:29216	NM_020754	NP_065805	ENST00000264245	ARHGAP31	57514	ENSG00000031081	Ignored	Yes	No	No	No	No	Yes	No	No
Not_differentially_expressed	-0.25	NonISG	Other	Other	Other	HGNC:21347	NM_018132	NP_060602	ENST00000335783	CENPQ	55166	ENSG00000031691	Ignored	Yes	No	No	No	No	No	No	No
Not_differentially_expressed	-0.27	NonISG	Other	Other	Other	HGNC:10537	NM_006513	NP_006504	ENST00000234677	SARS1	6301	ENSG00000031698	Ignored	Yes	No	No	No	No	No	No	No
Not_differentially_expressed	0.04	NonISG	ISG	Other	Other	HGNC:9850	NM_007322	NP_015561	ENST00000340578	RANBP3	8498	ENSG00000031823	Ignored	Yes	No	No	No	Yes	No	No	No
Down_regulated (IRG)	-0.55	NonISG	Other	Other	Other	HGNC:9885	NM_002892	NP_002883	ENST00000355431	ARID4A	5926	ENSG00000032219	Ignored	Yes	No	No	Yes	No	No	No	No
Not_differentially_expressed	-0.28	NonISG	Other	Other	Other	HGNC:71	NM_007189	NP_009120	ENST00000287844	ABCF2	10061	ENSG00000033050	Ignored	Yes	No	No	No	No	No	No	No
Up_regulated	1.08	Refined ISG	Other	Other	Other	HGNC:25581	NM_018227	NP_060697	ENST00000322244	UBA6	55236	ENSG00000033178	Training	Yes	Yes	No	No	No	No	No	No
Not_differentially_expressed	0.02	NonISG	Other	Other	NonISG	HGNC:14458	NM_080491	NP_536739	ENST00000361507	GAB2	9846	ENSG00000033327	Ignored	Yes	No	No	No	No	No	Yes	No
Not_differentially_expressed	-0.17	NonISG	Other	ISG	Other	HGNC:6843	NM_145109	NP_659731	ENST00000342679	MAP2K3	5606	ENSG00000034152	Ignored	Yes	No	No	No	No	Yes	No	No
Limited_expression	Hard to measure	ELG	Other	NonISG	Other	HGNC:25678	NM_024593	NP_078869	ENST00000262103	EFCAB1	79645	ENSG00000034239	Ignored	Yes	No	No	No	No	Yes	No	Yes
Up_regulated	0.45	ISG	Other	Other	Other	HGNC:11879	NM_021103	NP_066926	ENST00000233143	TMSB10	9168	ENSG00000034510	Ignored	Yes	No	Yes	No	No	No	No	No
Up_regulated	1.05	Refined ISG	ISG	ISG	Other	HGNC:13432	NM_183419	NP_904355	ENST00000341084	RNF19A	25897	ENSG00000034677	Independent testing	Yes	Yes	No	No	Yes	Yes	No	No
Not_differentially_expressed	0.32	NonISG	ISG	Other	Other	HGNC:8858	NM_003630	NP_003621	ENST00000367591	PEX3	8504	ENSG00000034693	Ignored	Yes	No	No	No	Yes	No	No	No
Not_differentially_expressed	-0.01	NonISG	Other	Other	NonISG	HGNC:13291	NM_007285	NP_009216	ENST00000037243	GABARAPL2	11345	ENSG00000034713	Ignored	Yes	No	No	No	No	No	Yes	No
Limited_expression	Hard to measure	ELG	Other	NonISG	Other	HGNC:7610	NM_000261	NP_000252	ENST00000037502	MYOC	4653	ENSG00000034971	Ignored	Yes	No	No	No	No	Yes	No	Yes
Not_differentially_expressed	-0.3	NonISG	Other	Other	Other	HGNC:29546	NM_015677	NP_056492	ENST00000356150	SH3YL1	26751	ENSG00000035115	Ignored	Yes	No	No	No	No	No	No	No
Not_differentially_expressed	-0.17	Refined nonISG	NonISG	NonISG	NonISG	HGNC:25911	NM_001329752	NP_001316681	ENST00000430566	FAM136A	84908	ENSG00000035141	Independent testing	Yes	Yes	No	No	Yes	Yes	Yes	No
Limited_expression	Hard to measure	ELG	Other	Other	Other	HGNC:24902	NM_018369	NP_060839	ENST00000265036	DEPDC1B	55789	ENSG00000035499	Ignored	Yes	No	No	No	No	No	No	Yes
Not_differentially_expressed	0.03	NonISG	Other	ISG	Other	HGNC:8017	NM_003580	NP_003571	ENST00000038176	NSMAF	8439	ENSG00000035681	Ignored	Yes	No	No	No	No	Yes	No	No
Not_differentially_expressed	0.23	NonISG	Other	Other	Other	HGNC:292	NM_001126	NP_001117	ENST00000366535	ADSS2	159	ENSG00000035687	Ignored	Yes	No	No	No	No	No	No	No
Limited_expression	Hard to measure	ELG	Other	Other	Other	HGNC:24133	NM_012108	NP_036240	ENST00000265404	STAP1	26228	ENSG00000035720	Ignored	Yes	No	No	No	No	No	No	Yes
Not_differentially_expressed	0.05	NonISG	Other	Other	Other	HGNC:11821	NM_003255	NP_003246	ENST00000262768	TIMP2	7077	ENSG00000035862	Ignored	Yes	No	No	No	No	No	No	No
Not_differentially_expressed	0.01	NonISG	Other	Other	Other	HGNC:9969	NM_002913	NP_002904	ENST00000349703	RFC1	5981	ENSG00000035928	Ignored	Yes	No	No	No	No	No	No	No
Not_differentially_expressed	-0.32	NonISG	Other	Other	Other	HGNC:25622	NM_001199198	NP_001186127	ENST00000394144	TBC1D23	55773	ENSG00000036054	Ignored	Yes	No	No	No	No	No	No	No
Down_regulated (IRG)	-0.56	NonISG	Other	Other	Other	HGNC:2553	NM_003590	NP_003581	ENST00000264414	CUL3	8452	ENSG00000036257	Ignored	Yes	No	No	Yes	No	No	No	No
Limited_expression	Hard to measure	ELG	NonISG	ISG	Other	HGNC:7614	NM_003970	NP_003961	ENST00000262113	MYOM2	9172	ENSG00000036448	Ignored	Yes	No	No	No	Yes	Yes	No	Yes
Limited_expression	Hard to measure	ELG	NonISG	Other	Other	HGNC:8512	NM_000531	NP_000522	ENST00000039007	OTC	5009	ENSG00000036473	Ignored	Yes	No	No	No	Yes	No	No	Yes
Limited_expression	Hard to measure	ELG	Other	Other	Other	HGNC:2641	NM_006668	NP_006659	ENST00000261835	CYP46A1	10858	ENSG00000036530	Ignored	Yes	No	No	No	No	No	No	Yes
Not_differentially_expressed	-0.06	NonISG	Other	Other	Other	HGNC:24523	NM_015534	NP_056349	ENST00000370801	ZZZ3	26009	ENSG00000036549	Ignored	Yes	No	No	No	No	No	No	No
Limited_expression	Hard to measure	ELG	Other	Other	Other	HGNC:12618	NM_004205	NP_004196	ENST00000260187	USP2	9099	ENSG00000036672	Ignored	Yes	No	No	No	No	No	No	Yes
Not_differentially_expressed	-0.2	NonISG	Other	Other	Other	HGNC:12419	NM_016437	NP_057521	ENST00000251412	TUBG2	27175	ENSG00000037042	Ignored	Yes	No	No	No	No	No	No	No
Limited_expression	Hard to measure	ELG	Other	Other	Other	HGNC:3767	NM_182925	NP_891555	ENST00000261937	FLT4	2324	ENSG00000037280	Ignored	Yes	No	No	No	No	No	No	Yes
Not_differentially_expressed	0.01	NonISG	Other	Other	NonISG	HGNC:25994	NM_017755	NP_060225	ENST00000264670	NSUN2	54888	ENSG00000037474	Ignored	Yes	No	No	No	No	No	Yes	No
Not_differentially_expressed	-0.3	NonISG	Other	Other	Other	HGNC:29249	NM_018994	NP_061867	ENST00000375592	FBXO42	54455	ENSG00000037637	Ignored	Yes	No	No	No	No	No	No	No
Not_differentially_expressed	0.05	Refined nonISG	NonISG	NonISG	Other	HGNC:28469	NM_001031727	NP_001026897	ENST00000040663	MRI1	84245	ENSG00000037757	Training	Yes	Yes	No	No	Yes	Yes	No	No
Not_differentially_expressed	0.07	NonISG	ISG	Other	Other	HGNC:7030	NM_005371	NP_005362	ENST00000324871	METTL1	4234	ENSG00000037897	Ignored	Yes	No	No	No	Yes	No	No	No
Up_regulated	0.35	ISG	Other	ISG	Other	HGNC:5129	NM_022658	NP_073149	ENST00000040584	HOXC8	3224	ENSG00000037965	Ignored	Yes	No	Yes	No	No	Yes	No	No
Not_differentially_expressed	0.18	NonISG	Other	ISG	Other	HGNC:318	NM_000027	NP_000018	ENST00000264595	AGA	175	ENSG00000038002	Ignored	Yes	No	No	No	No	Yes	No	No
Up_regulated	2.34	Refined ISG	ISG	ISG	Other	HGNC:18215	NM_018323	NP_060793	ENST00000264864	PI4K2B	55300	ENSG00000038210	Training	Yes	Yes	No	No	Yes	Yes	No	No
Not_differentially_expressed	0	NonISG	Other	Other	Other	HGNC:31792	NM_148894	NP_683692	ENST00000040738	BOD1L1	259282	ENSG00000038219	Ignored	Yes	No	No	No	No	No	No	No
Up_regulated	0.88	ISG	ISG	ISG	Other	HGNC:6905	NM_013283	NP_037415	ENST00000321757	MAT2B	27430	ENSG00000038274	Ignored	Yes	No	Yes	No	Yes	Yes	No	No
Limited_expression	Hard to measure	ELG	Other	Other	Other	HGNC:11843	NM_012464	NP_036596	ENST00000061240	TLL1	7092	ENSG00000038295	Ignored	Yes	No	No	No	No	No	No	Yes
Not_differentially_expressed	-0.36	NonISG	Other	Other	Other	HGNC:17157	NM_014329	NP_055144	ENST00000358933	EDC4	23644	ENSG00000038358	Ignored	Yes	No	No	No	No	No	No	No
Down_regulated (IRG)	-0.58	NonISG	Other	Other	Other	HGNC:12303	NM_007118	NP_009049	ENST00000344204	TRIO	7204	ENSG00000038382	Ignored	Yes	No	No	Yes	No	No	No	No
Not_differentially_expressed	0.28	NonISG	Other	Other	Other	HGNC:2464	NM_004385	NP_004376	ENST00000265077	VCAN	1462	ENSG00000038427	Ignored	Yes	No	No	No	No	No	No	No
Not_differentially_expressed	0.11	NonISG	Other	Other	Other	HGNC:29013	NM_015226	NP_056041	ENST00000409790	CLEC16A	23274	ENSG00000038532	Ignored	Yes	No	No	No	No	No	No	No
Limited_expression	Hard to measure	ELG	Other	Other	Other	HGNC:1748	NM_004360	NP_004351	ENST00000261769	CDH1	999	ENSG00000039068	Ignored	Yes	No	No	No	No	No	No	Yes
Not_differentially_expressed	-0.29	NonISG	Other	Other	Other	HGNC:18734	NM_015360	NP_056175	ENST00000230640	MTREX	23517	ENSG00000039123	Ignored	Yes	No	No	No	No	No	No	No
Not_differentially_expressed	0.16	NonISG	Other	Other	Other	HGNC:20756	NM_001284236	NP_001271165	ENST00000505560	ZFYVE16	9765	ENSG00000039319	Ignored	Yes	No	No	No	No	No	No	No
Down_regulated (IRG)	-0.42	Refined nonISG	NonISG	Other	Other	HGNC:25836	NM_024519	NP_078795	ENST00000042381	RIPOR1	79567	ENSG00000039523	Training	Yes	Yes	No	Yes	Yes	No	No	No
Not_differentially_expressed	-0.1	NonISG	Other	Other	Other	HGNC:14873	NM_015577	NP_056392	ENST00000265109	RAI14	26064	ENSG00000039560	Ignored	Yes	No	No	No	No	No	No	No
Not_differentially_expressed	0.23	NonISG	Other	NonISG	Other	HGNC:9154	NM_007254	NP_009185	ENST00000322344	PNKP	11284	ENSG00000039650	Ignored	Yes	No	No	No	No	Yes	No	No
Not_differentially_expressed	0.17	NonISG	Other	Other	Other	HGNC:29149	NM_015020	NP_055835	ENST00000568954	PHLPP2	23035	ENSG00000040199	Ignored	Yes	No	No	No	No	No	No	No
Down_regulated (IRG)	-1.11	NonISG	Other	Other	Other	HGNC:26010	NM_017785	NP_060255	ENST00000265295	SPDL1	54908	ENSG00000040275	Ignored	Yes	No	No	Yes	No	No	No	No
Not_differentially_expressed	-0.13	NonISG	Other	Other	Other	HGNC:11371	NM_001164380	NP_001157852	ENST00000524300	STAU2	27067	ENSG00000040341	Ignored	Yes	No	No	No	No	No	No	No
Down_regulated (IRG)	-0.44	NonISG	Other	Other	Other	HGNC:26001	NM_001040125	NP_001035214	ENST00000375153	SLC66A1	54896	ENSG00000040487	Ignored	Yes	No	No	Yes	No	No	No	No
Limited_expression	Hard to measure	ELG	Other	Other	Other	HGNC:18601	NM_023004	NP_075380	ENST00000043402	RTN4R	65078	ENSG00000040608	Ignored	Yes	No	No	No	No	No	No	Yes
Not_differentially_expressed	-0.28	NonISG	Other	Other	Other	HGNC:28428	NM_024297	NP_077273	ENST00000320316	PHF23	79142	ENSG00000040633	Ignored	Yes	No	No	No	No	No	No	No
Limited_expression	Hard to measure	ELG	Other	Other	Other	HGNC:1749	NM_006727	NP_006718	ENST00000264463	CDH10	1008	ENSG00000040731	Ignored	Yes	No	No	No	No	No	No	Yes
Up_regulated	1.44	Refined ISG	ISG	ISG	Other	HGNC:9767	NM_004163	NP_004154	ENST00000262094	RAB27B	5874	ENSG00000041353	Independent testing	Yes	Yes	No	No	Yes	Yes	No	No
Up_regulated	1.01	Refined ISG	ISG	ISG	Other	HGNC:9533	NM_002789	NP_002780	ENST00000044462	PSMA4	5685	ENSG00000041357	Independent testing	Yes	Yes	No	No	Yes	Yes	No	No
Limited_expression	Hard to measure	ELG	Other	Other	Other	HGNC:29822	NM_001198950	NP_001185879	ENST00000457511	MYO16	23026	ENSG00000041515	Ignored	Yes	No	No	No	No	No	No	Yes
Not_differentially_expressed	-0.07	NonISG	Other	Other	NonISG	HGNC:25652	NM_018385	NP_060855	ENST00000265245	LSG1	55341	ENSG00000041802	Ignored	Yes	No	No	No	No	No	Yes	No
Not_differentially_expressed	0.06	NonISG	Other	Other	Other	HGNC:5318	NM_002160	NP_002151	ENST00000350763	TNC	3371	ENSG00000041982	Ignored	Yes	No	No	No	No	No	No	No
Up_regulated	0.78	ISG	Other	Other	Other	HGNC:16168	NM_001290268	NP_001277197	ENST00000327979	RIPOR3	140876	ENSG00000042062	Ignored	Yes	No	Yes	No	No	No	No	No
Down_regulated (IRG)	-0.56	NonISG	Other	Other	Other	HGNC:18884	NM_018319	NP_060789	ENST00000335725	TDP1	55775	ENSG00000042088	Ignored	Yes	No	No	Yes	No	No	No	No
Not_differentially_expressed	0.06	NonISG	Other	ISG	NonISG	HGNC:21411	NM_032797	NP_116186	ENST00000307864	AIFM2	84883	ENSG00000042286	Ignored	Yes	No	No	No	No	Yes	Yes	No
Not_differentially_expressed	-0.01	NonISG	Other	Other	Other	HGNC:20423	NM_018418	NP_060888	ENST00000393545	SPATA7	55812	ENSG00000042317	Ignored	Yes	No	No	No	No	No	No	No
Not_differentially_expressed	0.05	NonISG	Other	Other	NonISG	HGNC:2375	NM_004268	NP_004259	ENST00000251871	MED17	9440	ENSG00000042429	Ignored	Yes	No	No	No	No	No	Yes	No
Not_differentially_expressed	0.07	NonISG	Other	Other	Other	HGNC:25991	NM_017750	NP_060220	ENST00000295802	RETSAT	54884	ENSG00000042445	Ignored	Yes	No	No	No	No	No	No	No
Not_differentially_expressed	0.25	NonISG	Other	Other	Other	HGNC:1474	NM_001747	NP_001738	ENST00000263867	CAPG	822	ENSG00000042493	Ignored	Yes	No	No	No	No	No	No	No
Not_differentially_expressed	-0.17	NonISG	Other	Other	Other	HGNC:11764	NM_003235	NP_003226	ENST00000220616	TG	7038	ENSG00000042832	Ignored	Yes	No	No	No	No	No	No	No
Not_differentially_expressed	0.12	NonISG	ISG	ISG	Other	HGNC:206	NM_014265	NP_055080	ENST00000265769	ADAM28	10863	ENSG00000042980	Ignored	Yes	No	No	No	Yes	Yes	No	No
Limited_expression	Hard to measure	ELG	Other	Other	Other	HGNC:956	NM_003658	NP_003649	ENST00000281437	BARX2	8538	ENSG00000043039	Ignored	Yes	No	No	No	No	No	No	Yes
Not_differentially_expressed	-0.03	NonISG	Other	Other	NonISG	HGNC:18184	NM_020640	NP_065691	ENST00000292782	DCUN1D1	54165	ENSG00000043093	Ignored	Yes	No	No	No	No	No	Yes	No
Limited_expression	Hard to measure	ELG	Other	Other	Other	HGNC:12873	NM_007129	NP_009060	ENST00000376335	ZIC2	7546	ENSG00000043355	Ignored	Yes	No	No	No	No	No	No	Yes
Down_regulated (IRG)	-0.47	NonISG	Other	Other	Other	HGNC:20286	NM_017646	NP_060116	ENST00000316891	TRIT1	54802	ENSG00000043514	Ignored	Yes	No	No	Yes	No	No	No	No
Limited_expression	Hard to measure	ELG	Other	Other	Other	HGNC:4683	NM_007102	NP_009033	ENST00000372581	GUCA2B	2981	ENSG00000044012	Ignored	Yes	No	No	No	No	No	No	Yes
Up_regulated	0.34	ISG	Other	Other	Other	HGNC:2509	NM_001903	NP_001894	ENST00000302763	CTNNA1	1495	ENSG00000044115	Ignored	Yes	No	Yes	No	No	No	No	No
Not_differentially_expressed	-0.28	NonISG	Other	Other	Other	HGNC:8926	NM_000292	NP_000283	ENST00000379942	PHKA2	5256	ENSG00000044446	Ignored	Yes	No	No	No	No	No	No	No
Up_regulated	0.48	ISG	Other	ISG	Other	HGNC:23432	NM_017738	NP_060208	ENST00000380647	CNTLN	54875	ENSG00000044459	Ignored	Yes	No	Yes	No	No	Yes	No	No
Limited_expression	Hard to measure	ELG	NonISG	NonISG	NonISG	HGNC:3387	NM_005233	NP_005224	ENST00000336596	EPHA3	2042	ENSG00000044524	Ignored	Yes	No	No	No	Yes	Yes	Yes	Yes
Not_differentially_expressed	0.27	NonISG	Other	ISG	Other	HGNC:5238	NM_005347	NP_005338	ENST00000324460	HSPA5	3309	ENSG00000044574	Ignored	Yes	No	No	No	No	Yes	No	No
Not_differentially_expressed	0.25	NonISG	Other	Other	Other	HGNC:3049	NM_001943	NP_001934	ENST00000261590	DSG2	1829	ENSG00000046604	Ignored	Yes	No	No	No	No	No	No	No
Not_differentially_expressed	0.21	NonISG	Other	Other	Other	HGNC:2567	NM_003611	NP_003602	ENST00000340096	OFD1	8481	ENSG00000046651	Ignored	Yes	No	No	No	No	No	No	No
Not_differentially_expressed	-0.13	NonISG	Other	ISG	Other	HGNC:4461	NM_001001995	NP_001001995	ENST00000316715	GPM6B	2824	ENSG00000046653	Ignored	Yes	No	No	No	No	Yes	No	No
Limited_expression	Hard to measure	ELG	Other	ISG	Other	HGNC:22950	NM_024870	NP_079146	ENST00000288368	PREX2	80243	ENSG00000046889	Ignored	Yes	No	No	No	No	Yes	No	Yes
Not_differentially_expressed	-0.32	NonISG	Other	Other	Other	HGNC:31406	NM_014023	NP_054742	ENST00000263150	WDR37	22884	ENSG00000047056	Ignored	Yes	No	No	No	No	No	No	No
Not_differentially_expressed	-0.07	NonISG	Other	Other	Other	HGNC:24721	NM_022828	NP_073739	ENST00000161863	YTHDC2	64848	ENSG00000047188	Ignored	Yes	No	No	No	No	No	No	No
Not_differentially_expressed	0.3	NonISG	Other	Other	Other	HGNC:2520	NM_175859	NP_787055	ENST00000359276	CTPS2	56474	ENSG00000047230	Ignored	Yes	No	No	No	No	No	No	No
Not_differentially_expressed	0.05	NonISG	Other	Other	Other	HGNC:18303	NM_015941	NP_057025	ENST00000359530	ATP6V1H	51606	ENSG00000047249	Ignored	Yes	No	No	No	No	No	No	No
Not_differentially_expressed	-0.23	NonISG	Other	Other	Other	HGNC:9188	NM_000938	NP_000929	ENST00000314595	POLR2B	5431	ENSG00000047315	Ignored	Yes	No	No	No	No	No	No	No
Limited_expression	Hard to measure	ELG	ISG	ISG	Other	HGNC:16924	NM_015230	NP_056045	ENST00000303965	ARAP2	116984	ENSG00000047365	Ignored	Yes	No	No	No	Yes	Yes	No	Yes
Not_differentially_expressed	-0.03	Refined nonISG	Other	Other	Other	HGNC:12017	NM_003292	NP_003283	ENST00000367478	TPR	7175	ENSG00000047410	Independent testing	Yes	Yes	No	No	No	No	No	No
Limited_expression	Hard to measure	ELG	Other	Other	Other	HGNC:2295	NM_000096	NP_000087	ENST00000264613	CP	1356	ENSG00000047457	Ignored	Yes	No	No	No	No	No	No	Yes
Limited_expression	Hard to measure	ELG	Other	Other	Other	HGNC:12811	NM_021083	NP_066569	ENST00000378616	XK	7504	ENSG00000047597	Ignored	Yes	No	No	No	No	No	No	Yes
Not_differentially_expressed	0.19	NonISG	ISG	ISG	Other	HGNC:1184	NM_020374	NP_065107	ENST00000261250	C12orf4	57102	ENSG00000047621	Ignored	Yes	No	No	No	Yes	Yes	No	No
Up_regulated	1.14	ISG	Other	Other	Other	HGNC:10580	NM_001037540	NP_001032629	ENST00000380041	SCML1	6322	ENSG00000047634	Ignored	Yes	No	Yes	No	No	No	No	No
Up_regulated	0.97	ISG	Other	Other	Other	HGNC:676	NM_013427	NP_038286	ENST00000337414	ARHGAP6	395	ENSG00000047648	Ignored	Yes	No	Yes	No	No	No	No	No
Limited_expression	Hard to measure	ELG	Other	Other	Other	HGNC:29235	NM_015688	NP_056503	ENST00000265018	FAM184B	27146	ENSG00000047662	Ignored	Yes	No	No	No	No	No	No	Yes
Down_regulated (IRG)	-0.56	NonISG	Other	ISG	NonISG	HGNC:17643	NM_020399	NP_065132	ENST00000368498	GOPC	57120	ENSG00000047932	Ignored	Yes	No	No	Yes	No	Yes	Yes	No
Not_differentially_expressed	0.13	NonISG	Other	Other	Other	HGNC:13594	NM_130465	NP_569732	ENST00000508164	TSPAN17	26262	ENSG00000048140	Ignored	Yes	No	No	No	No	No	No	No
Not_differentially_expressed	0.06	NonISG	Other	Other	Other	HGNC:27267	NM_176814	NP_789784	ENST00000265827	ZNF800	168850	ENSG00000048405	Ignored	Yes	No	No	No	No	No	No	No
Not_differentially_expressed	0.02	NonISG	Other	Other	Other	HGNC:30542	NM_032167	NP_115543	ENST00000566228	SNX29	92017	ENSG00000048471	Ignored	Yes	No	No	No	No	No	No	No
Not_differentially_expressed	-0.1	NonISG	Other	ISG	Other	HGNC:14502	NM_018141	NP_060611	ENST00000053468	MRPS10	55173	ENSG00000048544	Ignored	Yes	No	No	No	No	Yes	No	No
Not_differentially_expressed	0.06	NonISG	Other	Other	Other	HGNC:23595	NM_015378	NP_056193	ENST00000620676	VPS13D	55187	ENSG00000048707	Ignored	Yes	No	No	No	No	No	No	No
Not_differentially_expressed	0.07	NonISG	Other	Other	Other	HGNC:13247	NM_014612	NP_055427	ENST00000277165	FAM120A	23196	ENSG00000048828	Ignored	Yes	No	No	No	No	No	No	No
Not_differentially_expressed	0.25	NonISG	Other	ISG	Other	HGNC:2218	NM_001852	NP_001843	ENST00000372748	COL9A2	1298	ENSG00000049089	Ignored	Yes	No	No	No	No	Yes	No	No
Not_differentially_expressed	0.53	NonISG	ISG	Other	NonISG	HGNC:6343	NM_000899	NP_000890	ENST00000644744	KITLG	4254	ENSG00000049130	Ignored	Yes	No	No	No	Yes	No	Yes	No
Not_differentially_expressed	-0.09	NonISG	Other	Other	Other	HGNC:222	NM_197941	NP_922932	ENST00000381055	ADAMTS6	11174	ENSG00000049192	Ignored	Yes	No	No	No	No	No	No	No
Not_differentially_expressed	0.01	NonISG	Other	Other	Other	HGNC:12644	NM_004781	NP_004772	ENST00000054666	VAMP3	9341	ENSG00000049245	Ignored	Yes	No	No	No	No	No	No	No
Limited_expression	Hard to measure	ELG	NonISG	Other	Other	HGNC:18235	NM_017957	NP_060427	ENST00000268933	EPN3	55040	ENSG00000049283	Ignored	Yes	No	No	No	Yes	No	No	Yes
Not_differentially_expressed	-0.04	NonISG	ISG	Other	Other	HGNC:3327	NM_000501	NP_000492	ENST00000252034	ELN	2006	ENSG00000049540	Ignored	Yes	No	No	No	Yes	No	No	No
Not_differentially_expressed	0.25	NonISG	Other	Other	Other	HGNC:9970	NM_181471	NP_852136	ENST00000055077	RFC2	5982	ENSG00000049541	Ignored	Yes	No	No	No	No	No	No	No
Not_differentially_expressed	0.03	Refined nonISG	NonISG	Other	Other	HGNC:24308	NM_030782	NP_110409	ENST00000320895	CLPTM1L	81037	ENSG00000049656	Independent testing	Yes	Yes	No	No	Yes	No	No	No
Not_differentially_expressed	-0.18	NonISG	Other	ISG	Other	HGNC:7728	NM_001144967	NP_001138439	ENST00000400345	NEDD4L	23327	ENSG00000049759	Ignored	Yes	No	No	No	No	Yes	No	No
Not_differentially_expressed	0.1	Refined nonISG	NonISG	Other	Other	HGNC:14944	NM_033215	NP_149992	ENST00000055335	PPP1R3F	89801	ENSG00000049769	Training	Yes	Yes	No	No	Yes	No	No	No
Not_differentially_expressed	0.12	NonISG	Other	Other	NonISG	HGNC:4879	NM_000521	NP_000512	ENST00000261416	HEXB	3074	ENSG00000049860	Ignored	Yes	No	No	No	No	No	Yes	No
Not_differentially_expressed	-0.34	NonISG	Other	Other	Other	HGNC:25734	NM_024754	NP_079030	ENST00000380639	PTCD2	79810	ENSG00000049883	Ignored	Yes	No	No	No	No	No	No	No
Limited_expression	Hard to measure	ELG	Other	Other	Other	HGNC:29433	NM_001008537	NP_001008537	ENST00000055682	NEXMIF	340533	ENSG00000050030	Ignored	Yes	No	No	No	No	No	No	Yes
Not_differentially_expressed	0.11	NonISG	Other	Other	NonISG	HGNC:20184	NM_016475	NP_057559	ENST00000616435	JKAMP	51528	ENSG00000050130	Ignored	Yes	No	No	No	No	No	Yes	No
Not_differentially_expressed	0.21	NonISG	Other	Other	Other	HGNC:13209	NM_005435	NP_005426	ENST00000056217	ARHGEF5	7984	ENSG00000050327	Ignored	Yes	No	No	No	No	No	No	No
Up_regulated	1.55	Refined ISG	ISG	ISG	Other	HGNC:7783	NM_004289	NP_004280	ENST00000056233	NFE2L3	9603	ENSG00000050344	Training	Yes	Yes	No	No	Yes	Yes	No	No
Not_differentially_expressed	-0.12	NonISG	Other	Other	NonISG	HGNC:24241	NM_015416	NP_056231	ENST00000262055	LETMD1	25875	ENSG00000050426	Ignored	Yes	No	No	No	No	No	Yes	No
Not_differentially_expressed	-0.09	NonISG	Other	Other	Other	HGNC:11034	NM_001039960	NP_001035049	ENST00000453097	SLC4A8	9498	ENSG00000050438	Ignored	Yes	No	No	No	No	No	No	No
Not_differentially_expressed	-0.01	NonISG	Other	Other	Other	HGNC:6494	NM_006059	NP_006050	ENST00000361069	LAMC3	10319	ENSG00000050555	Ignored	Yes	No	No	No	No	No	No	No
Limited_expression	Hard to measure	ELG	Other	Other	Other	HGNC:19315	NM_024873	NP_079149	ENST00000057513	TNIP3	79931	ENSG00000050730	Ignored	Yes	No	No	No	No	No	No	Yes
Not_differentially_expressed	0.14	NonISG	ISG	Other	Other	HGNC:22990	NM_173465	NP_775736	ENST00000390654	COL23A1	91522	ENSG00000050767	Ignored	Yes	No	No	No	Yes	No	No	No
Not_differentially_expressed	0.09	NonISG	Other	Other	Other	HGNC:971	NM_014567	NP_055382	ENST00000162330	BCAR1	9564	ENSG00000050820	Ignored	Yes	No	No	No	No	No	No	No
Not_differentially_expressed	-0.06	NonISG	Other	ISG	Other	HGNC:13744	NM_014685	NP_055500	ENST00000439977	HERPUD1	9709	ENSG00000051108	Ignored	Yes	No	No	No	No	Yes	No	No
Not_differentially_expressed	0.01	NonISG	Other	Other	NonISG	HGNC:17514	NM_004838	NP_004829	ENST00000392351	HOMER3	9454	ENSG00000051128	Ignored	Yes	No	No	No	No	No	Yes	No
Down_regulated (IRG)	-0.63	NonISG	Other	Other	Other	HGNC:9817	NM_002875	NP_002866	ENST00000267868	RAD51	5888	ENSG00000051180	Ignored	Yes	No	No	Yes	No	No	No	No
Not_differentially_expressed	0.18	NonISG	Other	Other	Other	HGNC:9186	NM_199420	NP_955452	ENST00000264233	POLQ	10721	ENSG00000051341	Ignored	Yes	No	No	No	No	No	No	No
Not_differentially_expressed	0.24	NonISG	Other	NonISG	Other	HGNC:2577	NM_000101	NP_000092	ENST00000261623	CYBA	1535	ENSG00000051523	Ignored	Yes	No	No	No	No	Yes	No	No
Not_differentially_expressed	0.04	NonISG	Other	Other	Other	HGNC:15716	NM_014320	NP_055135	ENST00000607197	HEBP2	23593	ENSG00000051620	Ignored	Yes	No	No	No	No	No	No	No
Not_differentially_expressed	0.05	NonISG	Other	Other	Other	HGNC:7215	NM_022782	NP_073619	ENST00000606320	MPHOSPH9	10198	ENSG00000051825	Ignored	Yes	No	No	No	No	No	No	No
Not_differentially_expressed	0.54	NonISG	ISG	Other	NonISG	HGNC:29280	NM_020840	NP_065891	ENST00000264433	FNIP2	57600	ENSG00000052795	Ignored	Yes	No	No	No	Yes	No	Yes	No
Not_differentially_expressed	-0.34	NonISG	Other	ISG	Other	HGNC:10545	NM_006745	NP_006736	ENST00000261507	MSMO1	6307	ENSG00000052802	Ignored	Yes	No	No	No	No	Yes	No	No
Not_differentially_expressed	0.17	NonISG	Other	Other	Other	HGNC:25596	NM_018259	NP_060729	ENST00000039989	TTC17	55761	ENSG00000052841	Ignored	Yes	No	No	No	No	No	No	No
Limited_expression	Hard to measure	ELG	Other	Other	Other	HGNC:450	NM_021926	NP_068745	ENST00000652299	ALX4	60529	ENSG00000052850	Ignored	Yes	No	No	No	No	No	No	Yes
Down_regulated (IRG)	-0.52	NonISG	Other	Other	Other	HGNC:18477	NM_016183	NP_057267	ENST00000330263	MRTO4	51154	ENSG00000053372	Ignored	Yes	No	No	Yes	No	No	No	No
Limited_expression	Hard to measure	ELG	Other	Other	Other	HGNC:7860	NM_005386	NP_005377	ENST00000649451	NNAT	4826	ENSG00000053438	Ignored	Yes	No	No	No	No	No	No	Yes
Not_differentially_expressed	0.03	NonISG	Other	Other	Other	HGNC:30882	NM_018467	NP_060937	ENST00000263897	USE1	55850	ENSG00000053501	Ignored	Yes	No	No	No	No	No	No	No
Not_differentially_expressed	-0.23	NonISG	Other	Other	Other	HGNC:20192	NM_018229	NP_060699	ENST00000261558	AP5M1	55745	ENSG00000053770	Ignored	Yes	No	No	No	No	No	No	No
Not_differentially_expressed	0.08	Refined nonISG	Other	Other	Other	HGNC:19942	NM_014408	NP_055223	ENST00000373166	TRAPPC3	27095	ENSG00000054116	Training	Yes	Yes	No	No	No	No	No	No
Not_differentially_expressed	0.2	NonISG	Other	Other	Other	HGNC:22964	NM_005119	NP_005110	ENST00000354618	THRAP3	9967	ENSG00000054118	Ignored	Yes	No	No	No	No	No	No	No
Limited_expression	Hard to measure	ELG	Other	Other	Other	HGNC:3364	NM_203468	NP_982293	ENST00000355097	ENTPD2	954	ENSG00000054179	Ignored	Yes	No	No	No	No	No	No	Yes
Limited_expression	Hard to measure	ELG	Other	ISG	Other	HGNC:6729	NM_002349	NP_002340	ENST00000263636	LY75	4065	ENSG00000054219	Ignored	Yes	No	No	No	No	Yes	No	Yes
Up_regulated	0.42	ISG	ISG	Other	Other	HGNC:15550	NM_016374	NP_057458	ENST00000264183	ARID4B	51742	ENSG00000054267	Ignored	Yes	No	Yes	No	Yes	No	No	No
Not_differentially_expressed	-0.03	NonISG	Other	NonISG	Other	HGNC:14007	NM_014322	NP_055137	ENST00000366554	OPN3	23596	ENSG00000054277	Ignored	Yes	No	No	No	No	Yes	No	No
Up_regulated	0.83	ISG	Other	Other	Other	HGNC:10671	NM_006642	NP_006633	ENST00000366541	SDCCAG8	10806	ENSG00000054282	Ignored	Yes	No	Yes	No	No	No	No	No
Not_differentially_expressed	0.03	NonISG	Other	ISG	Other	HGNC:9676	NM_002846	NP_002837	ENST00000295718	PTPRN	5798	ENSG00000054356	Ignored	Yes	No	No	No	No	Yes	No	No
Not_differentially_expressed	0.14	NonISG	Other	Other	Other	HGNC:18270	NM_018194	NP_060664	ENST00000261458	HHAT	55733	ENSG00000054392	Ignored	Yes	No	No	No	No	No	No	No
Not_differentially_expressed	0.25	NonISG	ISG	ISG	Other	HGNC:3800	NM_001453	NP_001444	ENST00000645831	FOXC1	2296	ENSG00000054598	Ignored	Yes	No	No	No	Yes	Yes	No	No
Not_differentially_expressed	0.1	NonISG	Other	Other	Other	HGNC:1309	NM_014346	NP_055161	ENST00000337137	TBC1D22A	25771	ENSG00000054611	Ignored	Yes	No	No	No	No	No	No	No
Up_regulated	1.32	Refined ISG	ISG	ISG	NonISG	HGNC:17733	NM_020715	NP_065766	ENST00000329153	PLEKHH1	57475	ENSG00000054690	Training	Yes	Yes	No	No	Yes	Yes	Yes	No
Not_differentially_expressed	0.03	Refined nonISG	NonISG	Other	Other	HGNC:13540	NM_006045	NP_006036	ENST00000338821	ATP9A	10079	ENSG00000054793	Training	Yes	Yes	No	No	Yes	No	No	No
Limited_expression	Hard to measure	ELG	Other	Other	Other	HGNC:11250	NM_012444	NP_036576	ENST00000371263	SPO11	23626	ENSG00000054796	Ignored	Yes	No	No	No	No	No	No	Yes
Limited_expression	Hard to measure	ELG	Other	Other	Other	HGNC:16231	NM_080617	NP_542184	ENST00000064571	CBLN4	140689	ENSG00000054803	Ignored	Yes	No	No	No	No	No	No	Yes
Down_regulated (IRG)	-0.9	Refined nonISG	NonISG	Other	Other	HGNC:13764	NM_152222	NP_689408	ENST00000064780	RELT	84957	ENSG00000054967	Independent testing	Yes	Yes	No	Yes	Yes	No	No	No
Not_differentially_expressed	0.04	NonISG	Other	Other	Other	HGNC:4115	NM_000153	NP_000144	ENST00000261304	GALC	2581	ENSG00000054983	Ignored	Yes	No	No	No	No	No	No	No
Down_regulated (IRG)	-0.5	NonISG	Other	Other	Other	HGNC:29926	NM_015934	NP_057018	ENST00000264279	NOP58	51602	ENSG00000055044	Ignored	Yes	No	No	Yes	No	No	No	No
Not_differentially_expressed	0.26	NonISG	Other	Other	Other	HGNC:30232	NM_001114600	NP_001108072	ENST00000401088	SZRD1	26099	ENSG00000055070	Ignored	Yes	No	No	No	No	No	No	No
Limited_expression	Hard to measure	ELG	ISG	Other	Other	HGNC:6251	NM_000238	NP_000229	ENST00000262186	KCNH2	3757	ENSG00000055118	Ignored	Yes	No	No	No	Yes	No	No	Yes
Not_differentially_expressed	-0.24	NonISG	ISG	ISG	Other	HGNC:2551	NM_003592	NP_003583	ENST00000325222	CUL1	8454	ENSG00000055130	Ignored	Yes	No	No	No	Yes	Yes	No	No
Not_differentially_expressed	-0.01	NonISG	Other	Other	Other	HGNC:1333	NM_018691	NP_061161	ENST00000351797	FAM114A2	10827	ENSG00000055147	Ignored	Yes	No	No	No	No	No	No	No
Not_differentially_expressed	-0.11	Refined nonISG	NonISG	ISG	Other	HGNC:13760	NM_001037333	NP_001032410	ENST00000620254	CYFIP2	26999	ENSG00000055163	Training	Yes	Yes	No	No	Yes	Yes	No	No
Not_differentially_expressed	0.23	NonISG	Other	Other	Other	HGNC:17075	NM_001292034	NP_001278963	ENST00000637181	TAB2	23118	ENSG00000055208	Ignored	Yes	No	No	No	No	No	No	No
Not_differentially_expressed	0.07	NonISG	Other	ISG	Other	HGNC:21074	NM_138785	NP_620140	ENST00000367419	GINM1	116254	ENSG00000055211	Ignored	Yes	No	No	No	No	Yes	No	No
Up_regulated	2.99	Refined ISG	ISG	ISG	ISG	HGNC:9437	NM_001135651	NP_001129123	ENST00000233057	EIF2AK2	5610	ENSG00000055332	Training	Yes	Yes	No	No	Yes	Yes	Yes	No
Not_differentially_expressed	-0.24	NonISG	Other	Other	Other	HGNC:13726	NM_170606	NP_733751	ENST00000262189	KMT2C	58508	ENSG00000055609	Ignored	Yes	No	No	No	No	No	No	No
Not_differentially_expressed	-0.19	NonISG	Other	Other	Other	HGNC:13358	NM_018298	NP_060768	ENST00000370589	MCOLN3	55283	ENSG00000055732	Ignored	Yes	No	No	No	No	No	No	No
Limited_expression	Hard to measure	ELG	Other	Other	Other	HGNC:29400	NM_001080433	NP_001073902	ENST00000407595	CCDC85A	114800	ENSG00000055813	Ignored	Yes	No	No	No	No	No	No	Yes
Limited_expression	Hard to measure	ELG	ISG	ISG	Other	HGNC:6169	NM_002218	NP_002209	ENST00000266041	ITIH4	3700	ENSG00000055955	Ignored	Yes	No	No	No	Yes	Yes	No	Yes
Not_differentially_expressed	0.01	NonISG	Other	Other	Other	HGNC:26051	NM_017867	NP_060337	ENST00000393381	HPF1	54969	ENSG00000056050	Ignored	Yes	No	No	No	No	No	No	No
Not_differentially_expressed	-0.1	NonISG	Other	Other	Other	HGNC:17277	NM_016107	NP_057191	ENST00000265069	ZFR	51663	ENSG00000056097	Ignored	Yes	No	No	No	No	No	No	No
Not_differentially_expressed	-0.35	NonISG	Other	Other	Other	HGNC:25955	NM_017666	NP_060136	ENST00000370978	ZNF280C	55609	ENSG00000056277	Ignored	Yes	No	No	No	No	No	No	No
Limited_expression	Hard to measure	ELG	Other	Other	Other	HGNC:25161	NM_138415	NP_612424	ENST00000313237	PHF21B	112885	ENSG00000056487	Ignored	Yes	No	No	No	No	No	No	Yes
Not_differentially_expressed	0.27	NonISG	Other	Other	Other	HGNC:12031	NM_005658	NP_005649	ENST00000373887	TRAF1	7185	ENSG00000056558	Ignored	Yes	No	No	No	No	No	No	No
Not_differentially_expressed	-0.01	NonISG	Other	Other	NonISG	HGNC:21461	NM_001100588	NP_001094058	ENST00000357244	RC3H2	54542	ENSG00000056586	Ignored	Yes	No	No	No	No	No	Yes	No
Down_regulated (IRG)	-1.34	NonISG	Other	Other	Other	HGNC:18015	NM_018725	NP_061195	ENST00000288167	IL17RB	55540	ENSG00000056736	Ignored	Yes	No	No	Yes	No	No	No	No
Up_regulated	0.72	ISG	Other	Other	Other	HGNC:1343	NM_147686	NP_679211	ENST00000368761	TRAF3IP2	10758	ENSG00000056972	Ignored	Yes	No	Yes	No	No	No	No	No
Not_differentially_expressed	-0.37	NonISG	Other	Other	Other	HGNC:4700	NM_001079855	NP_001073324	ENST00000398806	GYG2	8908	ENSG00000056998	Ignored	Yes	No	No	No	No	No	No	No
Down_regulated (IRG)	-0.84	NonISG	ISG	Other	Other	HGNC:24627	NM_080927	NP_563615	ENST00000326840	DCBLD2	131566	ENSG00000057019	Ignored	Yes	No	No	Yes	Yes	No	No	No
Limited_expression	Hard to measure	ELG	Other	Other	Other	HGNC:10569	NM_006919	NP_008850	ENST00000283752	SERPINB3	6317	ENSG00000057149	Ignored	Yes	No	No	No	No	No	No	Yes
Up_regulated	0.38	ISG	Other	Other	Other	HGNC:11177	NM_003101	NP_003092	ENST00000367619	SOAT1	6646	ENSG00000057252	Ignored	Yes	No	Yes	No	No	No	No	No
Limited_expression	Hard to measure	ELG	Other	NonISG	Other	HGNC:7327	NM_002440	NP_002431	ENST00000263187	MSH4	4438	ENSG00000057468	Ignored	Yes	No	No	No	No	Yes	No	Yes
Not_differentially_expressed	0.2	NonISG	Other	Other	Other	HGNC:4227	NM_001494	NP_001485	ENST00000380191	GDI2	2665	ENSG00000057608	Ignored	Yes	No	No	No	No	No	No	No
Not_differentially_expressed	0.11	NonISG	ISG	ISG	Other	HGNC:9346	NM_001198	NP_001189	ENST00000369096	PRDM1	639	ENSG00000057657	Ignored	Yes	No	No	No	Yes	Yes	No	No
Not_differentially_expressed	-0.13	NonISG	Other	Other	NonISG	HGNC:589	NM_004849	NP_004840	ENST00000369076	ATG5	9474	ENSG00000057663	Ignored	Yes	No	No	No	No	No	Yes	No
Limited_expression	Hard to measure	ELG	Other	Other	Other	HGNC:29199	NM_020698	NP_065749	ENST00000261226	TMCC3	57458	ENSG00000057704	Ignored	Yes	No	No	No	No	No	No	Yes
Down_regulated (IRG)	-0.78	NonISG	Other	Other	Other	HGNC:25022	NM_020362	NP_065095	ENST00000246151	PITHD1	57095	ENSG00000057757	Ignored	Yes	No	No	Yes	No	No	No	No
Down_regulated (IRG)	-0.55	NonISG	Other	Other	Other	HGNC:12611	NM_003940	NP_003931	ENST00000263966	USP13	8975	ENSG00000058056	Ignored	Yes	No	No	Yes	No	No	No	No
Not_differentially_expressed	0.03	NonISG	ISG	ISG	Other	HGNC:13553	NM_014616	NP_055431	ENST00000323116	ATP11B	23200	ENSG00000058063	Ignored	Yes	No	No	No	Yes	Yes	No	No
Not_differentially_expressed	-0.35	NonISG	Other	ISG	Other	HGNC:6493	NM_005562	NP_005553	ENST00000264144	LAMC2	3918	ENSG00000058085	Ignored	Yes	No	No	No	No	Yes	No	No
Not_differentially_expressed	-0.35	NonISG	Other	Other	Other	HGNC:8883	NM_001287135	NP_001274064	ENST00000380050	CDK14	5218	ENSG00000058091	Ignored	Yes	No	No	No	No	No	No	No
Not_differentially_expressed	-0.02	NonISG	Other	Other	Other	HGNC:18276	NM_013336	NP_037468	ENST00000243253	SEC61A1	29927	ENSG00000058262	Ignored	Yes	No	No	No	No	No	No	No
Not_differentially_expressed	0.02	NonISG	Other	Other	Other	HGNC:7618	NM_002480	NP_002471	ENST00000450142	PPP1R12A	4659	ENSG00000058272	Ignored	Yes	No	No	No	No	No	No	No
Limited_expression	Hard to measure	ELG	Other	Other	Other	HGNC:1461	NM_001220	NP_001211	ENST00000395749	CAMK2B	816	ENSG00000058404	Ignored	Yes	No	No	No	No	No	No	Yes
Not_differentially_expressed	0.27	NonISG	Other	Other	Other	HGNC:21299	NM_014675	NP_055490	ENST00000375541	CROCC	9696	ENSG00000058453	Ignored	Yes	No	No	No	No	No	No	No
Down_regulated (IRG)	-0.7	NonISG	Other	Other	Other	HGNC:30347	NM_018119	NP_060589	ENST00000299853	POLR3E	55718	ENSG00000058600	Ignored	Yes	No	No	Yes	No	No	No	No
Down_regulated (IRG)	-0.5	NonISG	Other	Other	NonISG	HGNC:18999	NM_018343	NP_060813	ENST00000283109	RIOK2	55781	ENSG00000058729	Ignored	Yes	No	No	Yes	No	No	Yes	No
Up_regulated	0.41	ISG	Other	Other	Other	HGNC:25231	NM_018982	NP_061855	ENST00000072644	YIPF1	54432	ENSG00000058799	Ignored	Yes	No	Yes	No	No	No	No	No
Not_differentially_expressed	-0.43	NonISG	Other	Other	Other	HGNC:25525	NM_018087	NP_060557	ENST00000371429	NDC1	55706	ENSG00000058804	Ignored	Yes	No	No	No	No	No	No	No
Up_regulated	1.51	Refined ISG	ISG	ISG	Other	HGNC:2853	NM_001346	NP_001337	ENST00000265022	DGKG	1608	ENSG00000058866	Training	Yes	Yes	No	No	Yes	Yes	No	No
Down_regulated (IRG)	-0.57	NonISG	Other	NonISG	Other	HGNC:9722	NM_002860	NP_002851	ENST00000371224	ALDH18A1	5832	ENSG00000059573	Ignored	Yes	No	No	Yes	No	Yes	No	No
Not_differentially_expressed	0.09	NonISG	Other	Other	Other	HGNC:11568	NM_005646	NP_005637	ENST00000040877	TARBP1	6894	ENSG00000059588	Ignored	Yes	No	No	No	No	No	No	No
Not_differentially_expressed	0.08	NonISG	Other	Other	Other	HGNC:8849	NM_004564	NP_004555	ENST00000263985	GATB	5188	ENSG00000059691	Ignored	Yes	No	No	No	No	No	No	No
Not_differentially_expressed	0.46	NonISG	ISG	ISG	NonISG	HGNC:6761	NM_002357	NP_002348	ENST00000264444	MXD1	4084	ENSG00000059728	Ignored	Yes	No	No	No	Yes	Yes	Yes	No
Up_regulated	0.41	Refined ISG	ISG	Other	Other	HGNC:8750	NM_002595	NP_002586	ENST00000261211	CDK17	5128	ENSG00000059758	Training	Yes	Yes	No	No	Yes	No	No	No
Not_differentially_expressed	-0.24	NonISG	ISG	ISG	NonISG	HGNC:34187	NM_001015882	NP_001015882	ENST00000313525	DNAJC25	548645	ENSG00000059769	Ignored	Yes	No	No	No	Yes	Yes	Yes	No
Not_differentially_expressed	-0.52	NonISG	Other	Other	Other	HGNC:11007	NM_006931	NP_008862	ENST00000075120	SLC2A3	6515	ENSG00000059804	Ignored	Yes	No	No	No	No	No	No	No
Not_differentially_expressed	-0.12	NonISG	Other	Other	Other	HGNC:9507	NM_002779	NP_002770	ENST00000020673	PSD	5662	ENSG00000059915	Ignored	Yes	No	No	No	No	No	No	No
Up_regulated	0.5	ISG	Other	Other	Other	HGNC:2428	NM_003651	NP_003642	ENST00000228251	YBX3	8531	ENSG00000060138	Ignored	Yes	No	Yes	No	No	No	No	No
Not_differentially_expressed	0	NonISG	Other	Other	Other	HGNC:18889	NM_018423	NP_060893	ENST00000075503	STYK1	55359	ENSG00000060140	Ignored	Yes	No	No	No	No	No	No	No
Not_differentially_expressed	-0.23	NonISG	Other	Other	Other	HGNC:14540	NM_018979	NP_061852	ENST00000315939	WNK1	65125	ENSG00000060237	Ignored	Yes	No	No	No	No	No	No	No
Down_regulated (IRG)	-0.48	NonISG	Other	Other	Other	HGNC:24236	NM_018237	NP_060707	ENST00000265872	CCAR1	55749	ENSG00000060339	Ignored	Yes	No	No	Yes	No	No	No	No
Up_regulated	2.67	Refined ISG	ISG	ISG	Other	HGNC:15768	NM_007346	NP_031372	ENST00000290291	OGFR	11054	ENSG00000060491	Independent testing	Yes	Yes	No	No	Yes	Yes	No	No
Limited_expression	Hard to measure	ELG	Other	ISG	Other	HGNC:4383	NM_002068	NP_002059	ENST00000262958	GNA15	2769	ENSG00000060558	Ignored	Yes	No	No	No	No	Yes	No	Yes
Limited_expression	Hard to measure	ELG	Other	Other	Other	HGNC:18855	NM_032607	NP_115996	ENST00000078445	CREB3L3	84699	ENSG00000060566	Ignored	Yes	No	No	No	No	No	No	Yes
Not_differentially_expressed	0.03	NonISG	Other	Other	Other	HGNC:9683	NM_133178	NP_573439	ENST00000373779	PTPRU	10076	ENSG00000060656	Ignored	Yes	No	No	No	No	No	No	No
Down_regulated (IRG)	-0.46	Refined nonISG	Other	Other	Other	HGNC:30857	NM_004814	NP_004805	ENST00000263694	SNRNP40	9410	ENSG00000060688	Training	Yes	Yes	No	Yes	No	No	No	No
Up_regulated	2.42	ISG	Other	ISG	NonISG	HGNC:2186	NM_001854	NP_001845	ENST00000370096	COL11A1	1301	ENSG00000060718	Ignored	Yes	No	Yes	No	No	Yes	Yes	No
Not_differentially_expressed	-0.04	NonISG	Other	Other	Other	HGNC:21606	NM_016098	NP_057182	ENST00000360961	MPC1	51660	ENSG00000060762	Ignored	Yes	No	No	No	No	No	No	No
Not_differentially_expressed	0.26	NonISG	Other	Other	Other	HGNC:82	NM_001607	NP_001598	ENST00000333167	ACAA1	30	ENSG00000060971	Ignored	Yes	No	No	No	No	No	No	No
Not_differentially_expressed	-0.14	NonISG	Other	ISG	NonISG	HGNC:976	NM_005504	NP_005495	ENST00000261192	BCAT1	586	ENSG00000060982	Ignored	Yes	No	No	No	No	Yes	Yes	No
Not_differentially_expressed	0.13	NonISG	Other	NonISG	NonISG	HGNC:14067	NM_015401	NP_056216	ENST00000080059	HDAC7	51564	ENSG00000061273	Ignored	Yes	No	No	No	No	Yes	Yes	No
Limited_expression	Hard to measure	ELG	Other	ISG	Other	HGNC:13861	NM_021020	NP_066300	ENST00000381569	LZTS1	11178	ENSG00000061337	Ignored	Yes	No	No	No	No	Yes	No	Yes
Limited_expression	Hard to measure	ELG	Other	Other	Other	HGNC:9350	NM_001136239	NP_001129711	ENST00000407847	PRDM6	93166	ENSG00000061455	Ignored	Yes	No	No	No	No	No	No	Yes
Not_differentially_expressed	0.19	NonISG	Other	Other	Other	HGNC:11214	NM_003116	NP_003107	ENST00000374273	SPAG4	6676	ENSG00000061656	Ignored	Yes	No	No	No	No	No	No	No
Not_differentially_expressed	0.07	NonISG	Other	Other	Other	HGNC:7666	NM_013436	NP_038464	ENST00000361354	NCKAP1	10787	ENSG00000061676	Ignored	Yes	No	No	No	No	No	No	No
Not_differentially_expressed	-0.2	NonISG	Other	Other	NonISG	HGNC:16635	NM_021821	NP_068593	ENST00000081029	MRPS35	60488	ENSG00000061794	Ignored	Yes	No	No	No	No	No	Yes	No
Not_differentially_expressed	-0.05	NonISG	Other	Other	Other	HGNC:29177	NM_015026	NP_055841	ENST00000393630	MON2	23041	ENSG00000061987	Ignored	Yes	No	No	No	No	No	No	No
Limited_expression	Hard to measure	ELG	Other	Other	Other	HGNC:1762	NM_001793	NP_001784	ENST00000264012	CDH3	1001	ENSG00000062038	Ignored	Yes	No	No	No	No	No	No	Yes
Limited_expression	Hard to measure	ELG	Other	Other	Other	HGNC:721	NM_001201539	NP_001188468	ENST00000381127	ARSF	416	ENSG00000062096	Ignored	Yes	No	No	No	No	No	No	Yes
Up_regulated	1.2	Refined ISG	ISG	ISG	NonISG	HGNC:29520	NM_022913	NP_075064	ENST00000506184	GPBP1	65056	ENSG00000062194	Training	Yes	Yes	No	No	Yes	Yes	Yes	No
Not_differentially_expressed	-0.07	Refined nonISG	NonISG	Other	Other	HGNC:16940	NM_032564	NP_115953	ENST00000228027	DGAT2	84649	ENSG00000062282	Independent testing	Yes	Yes	No	No	Yes	No	No	No
Not_differentially_expressed	-0.18	NonISG	Other	NonISG	Other	HGNC:2422	NM_004077	NP_004068	ENST00000351328	CS	1431	ENSG00000062485	Ignored	Yes	No	No	No	No	Yes	No	No
Not_differentially_expressed	0.06	Refined nonISG	NonISG	Other	Other	HGNC:6721	NM_002344	NP_002335	ENST00000263800	LTK	4058	ENSG00000062524	Training	Yes	Yes	No	No	Yes	No	No	No
Limited_expression	Hard to measure	ELG	Other	Other	Other	HGNC:14510	NM_032014	NP_114403	ENST00000317534	MRPS24	64951	ENSG00000062582	Ignored	Yes	No	No	No	No	No	No	Yes
Up_regulated	1.81	Refined ISG	ISG	ISG	Other	HGNC:17233	NM_133171	NP_573403	ENST00000290246	ELMO2	63916	ENSG00000062598	Independent testing	Yes	Yes	No	No	Yes	Yes	No	No
Not_differentially_expressed	-0.03	NonISG	Other	Other	Other	HGNC:23293	NM_015045	NP_055860	ENST00000298767	WAPL	23063	ENSG00000062650	Ignored	Yes	No	No	No	No	No	No	No
Not_differentially_expressed	-0.29	NonISG	Other	Other	Other	HGNC:29559	NM_030938	NP_112200	ENST00000262291	VMP1	81671	ENSG00000062716	Ignored	Yes	No	No	No	No	No	No	No
Not_differentially_expressed	-0.16	NonISG	Other	Other	Other	HGNC:622	NM_006380	NP_006371	ENST00000083182	APPBP2	10513	ENSG00000062725	Ignored	Yes	No	No	No	No	No	No	No
Limited_expression	Hard to measure	ELG	Other	Other	Other	HGNC:13622	NM_014037	NP_054756	ENST00000335875	SLC6A16	28968	ENSG00000063127	Ignored	Yes	No	No	No	No	No	No	Yes
Not_differentially_expressed	-0.32	NonISG	Other	Other	Other	HGNC:18859	NM_020126	NP_064511	ENST00000245222	SPHK2	56848	ENSG00000063176	Ignored	Yes	No	No	No	No	No	No	No
Not_differentially_expressed	0.08	Refined nonISG	NonISG	Other	Other	HGNC:10310	NM_000979	NP_000970	ENST00000549920	RPL18	6141	ENSG00000063177	Independent testing	Yes	Yes	No	No	Yes	No	No	No
Up_regulated	1.45	ISG	Other	ISG	Other	HGNC:1370	NM_001217	NP_001208	ENST00000084798	CA11	770	ENSG00000063180	Ignored	Yes	No	Yes	No	No	Yes	No	No
Not_differentially_expressed	0.25	NonISG	Other	Other	Other	HGNC:26278	NM_001136201	NP_001129673	ENST00000425675	ISOC2	79763	ENSG00000063241	Ignored	Yes	No	No	No	No	No	No	No
Not_differentially_expressed	-0.03	NonISG	ISG	Other	Other	HGNC:23074	NM_017592	NP_060062	ENST00000315588	MED29	55588	ENSG00000063322	Ignored	Yes	No	No	No	Yes	No	No	No
Not_differentially_expressed	0.28	NonISG	ISG	ISG	Other	HGNC:7449	NM_001306144	NP_001293073	ENST00000445323	MTMR1	8776	ENSG00000063601	Ignored	Yes	No	No	No	Yes	Yes	No	No
Not_differentially_expressed	0.15	NonISG	Other	Other	NonISG	HGNC:4449	NM_002081	NP_002072	ENST00000264039	GPC1	2817	ENSG00000063660	Ignored	Yes	No	No	No	No	No	Yes	No
Not_differentially_expressed	-0.19	Refined nonISG	NonISG	Other	Other	HGNC:19038	NM_020421	NP_065154	ENST00000238561	ADCK1	57143	ENSG00000063761	Independent testing	Yes	Yes	No	No	Yes	No	No	No
Not_differentially_expressed	0.19	Refined nonISG	NonISG	Other	NonISG	HGNC:4805	NM_005326	NP_005317	ENST00000397356	HAGH	3029	ENSG00000063854	Training	Yes	Yes	No	No	Yes	No	Yes	No
Not_differentially_expressed	-0.2	NonISG	Other	Other	Other	HGNC:10067	NM_002938	NP_002929	ENST00000314289	RNF4	6047	ENSG00000063978	Ignored	Yes	No	No	No	No	No	No	No
Not_differentially_expressed	-0.24	NonISG	Other	ISG	Other	HGNC:29191	NM_001330672	NP_001317601	ENST00000503057	LIMCH1	22998	ENSG00000064042	Ignored	Yes	No	No	No	No	Yes	No	No
Not_differentially_expressed	0	NonISG	Other	Other	NonISG	HGNC:20174	NM_018164	NP_060634	ENST00000261191	INTS13	55726	ENSG00000064102	Ignored	Yes	No	No	No	No	No	Yes	No
Not_differentially_expressed	0.2	NonISG	Other	Other	Other	HGNC:23049	NM_016551	NP_057635	ENST00000343028	TM7SF3	51768	ENSG00000064115	Ignored	Yes	No	No	No	No	No	No	No
Not_differentially_expressed	-0.1	NonISG	Other	Other	Other	HGNC:2916	NM_005220	NP_005211	ENST00000434704	DLX3	1747	ENSG00000064195	Ignored	Yes	No	No	No	No	No	No	No
Limited_expression	Hard to measure	ELG	Other	NonISG	Other	HGNC:13909	NM_021240	NP_067063	ENST00000190165	DMRT3	58524	ENSG00000064218	Ignored	Yes	No	No	No	No	Yes	No	Yes
Limited_expression	Hard to measure	ELG	Other	ISG	Other	HGNC:7809	NM_002507	NP_002498	ENST00000172229	NGFR	4804	ENSG00000064300	Ignored	Yes	No	No	No	No	Yes	No	Yes
Not_differentially_expressed	-0.11	NonISG	Other	Other	Other	HGNC:11536	NM_003184	NP_003175	ENST00000378164	TAF2	6873	ENSG00000064313	Ignored	Yes	No	No	No	No	No	No	No
Not_differentially_expressed	-0.18	NonISG	Other	ISG	Other	HGNC:14402	NM_022740	NP_073577	ENST00000406875	HIPK2	28996	ENSG00000064393	Ignored	Yes	No	No	No	No	Yes	No	No
Not_differentially_expressed	0.25	NonISG	Other	Other	Other	HGNC:9987	NM_003721	NP_003712	ENST00000303088	RFXANK	8625	ENSG00000064490	Ignored	Yes	No	No	No	No	No	No	No
Not_differentially_expressed	0.02	Refined nonISG	Other	Other	Other	HGNC:26020	NM_017814	NP_060284	ENST00000162044	TMEM161A	54929	ENSG00000064545	Training	Yes	Yes	No	No	No	No	No	No
Not_differentially_expressed	-0.31	NonISG	Other	Other	Other	HGNC:18641	NM_001017392	NP_001017392	ENST00000452918	SUGP2	10147	ENSG00000064607	Ignored	Yes	No	No	No	No	No	No	No
Down_regulated (IRG)	-0.72	Refined nonISG	Other	Other	Other	HGNC:10911	NM_001046	NP_001037	ENST00000262461	SLC12A2	6558	ENSG00000064651	Independent testing	Yes	Yes	No	Yes	No	No	No	No
Not_differentially_expressed	0.17	NonISG	Other	Other	Other	HGNC:21533	NM_014035	NP_054754	ENST00000261369	SNX24	28966	ENSG00000064652	Ignored	Yes	No	No	No	No	No	No	No
Limited_expression	Hard to measure	ELG	Other	Other	Other	HGNC:3520	NM_005244	NP_005235	ENST00000327619	EYA2	2139	ENSG00000064655	Ignored	Yes	No	No	No	No	No	No	Yes
Down_regulated (IRG)	-0.64	NonISG	Other	ISG	Other	HGNC:2156	NM_004368	NP_004359	ENST00000263097	CNN2	1265	ENSG00000064666	Ignored	Yes	No	No	Yes	No	Yes	No	No
Down_regulated (IRG)	-0.87	NonISG	Other	Other	Other	HGNC:11139	NM_005460	NP_005451	ENST00000261368	SNCAIP	9627	ENSG00000064692	Ignored	Yes	No	No	Yes	No	No	No	No
Down_regulated (IRG)	-0.45	NonISG	Other	NonISG	Other	HGNC:2743	NM_007204	NP_009135	ENST00000369702	DDX20	11218	ENSG00000064703	Ignored	Yes	No	No	Yes	No	Yes	No	No
Not_differentially_expressed	0.08	NonISG	Other	Other	NonISG	HGNC:1120	NM_025238	NP_079514	ENST00000261721	BTBD1	53339	ENSG00000064726	Ignored	Yes	No	No	No	No	No	Yes	No
Up_regulated	1.07	Refined ISG	ISG	ISG	Other	HGNC:25531	NM_001271783	NP_001258712	ENST00000536681	FAR2	55711	ENSG00000064763	Training	Yes	Yes	No	No	Yes	Yes	No	No
Up_regulated	0.69	Refined ISG	ISG	ISG	Other	HGNC:1933	NM_004000	NP_003991	ENST00000369748	CHI3L2	1117	ENSG00000064886	Training	Yes	Yes	No	No	Yes	Yes	No	No
Up_regulated	0.42	Refined ISG	Other	Other	Other	HGNC:29158	NM_014963	NP_055778	ENST00000361757	SBNO2	22904	ENSG00000064932	Training	Yes	Yes	No	No	No	No	No	No
Not_differentially_expressed	0.22	NonISG	Other	Other	Other	HGNC:5002	NM_006339	NP_006330	ENST00000333651	HMG20B	10362	ENSG00000064961	Ignored	Yes	No	No	No	No	No	No	No
Limited_expression	Hard to measure	ELG	Other	ISG	Other	HGNC:16709	NM_005795	NP_005786	ENST00000392370	CALCRL	10203	ENSG00000064989	Ignored	Yes	No	No	No	No	Yes	No	Yes
Not_differentially_expressed	-0.14	NonISG	Other	Other	Other	HGNC:11544	NM_005643	NP_005634	ENST00000361288	TAF11	6882	ENSG00000064995	Ignored	Yes	No	No	No	No	No	No	No
Not_differentially_expressed	0.17	NonISG	ISG	Other	Other	HGNC:20961	NM_015245	NP_056060	ENST00000360359	ANKS1A	23294	ENSG00000064999	Ignored	Yes	No	No	No	Yes	No	No	No
Not_differentially_expressed	-0.11	NonISG	Other	Other	Other	HGNC:13149	NM_003427	NP_003418	ENST00000373953	ZNF76	7629	ENSG00000065029	Ignored	Yes	No	No	No	No	No	No	No
Up_regulated	0.74	ISG	Other	Other	Other	HGNC:11076	NM_001130012	NP_001123484	ENST00000424542	SLC9A3R2	9351	ENSG00000065054	Ignored	Yes	No	Yes	No	No	No	No	No
Not_differentially_expressed	0.06	NonISG	Other	Other	NonISG	HGNC:8028	NM_002528	NP_002519	ENST00000651570	NTHL1	4913	ENSG00000065057	Ignored	Yes	No	No	No	No	No	Yes	No
Up_regulated	3.06	ISG	Other	Other	Other	HGNC:21216	NM_017754	NP_060224	ENST00000192788	UHRF1BP1	54887	ENSG00000065060	Ignored	Yes	No	Yes	No	No	No	No	No
Down_regulated (IRG)	-0.45	NonISG	Other	NonISG	Other	HGNC:6402	NM_002271	NP_002262	ENST00000651721	IPO5	3843	ENSG00000065150	Ignored	Yes	No	No	Yes	No	Yes	No	No
Down_regulated (IRG)	-0.75	NonISG	Other	Other	Other	HGNC:12755	NM_006784	NP_006775	ENST00000349139	WDR3	10885	ENSG00000065183	Ignored	Yes	No	No	Yes	No	No	No	No
Up_regulated	0.61	ISG	ISG	Other	NonISG	HGNC:9406	NM_006256	NP_006247	ENST00000370521	PKN2	5586	ENSG00000065243	Ignored	Yes	No	Yes	No	Yes	No	Yes	No
Down_regulated (IRG)	-0.52	NonISG	Other	Other	Other	HGNC:16855	NM_012288	NP_036420	ENST00000182527	TRAM2	9697	ENSG00000065308	Ignored	Yes	No	No	Yes	No	No	No	No
Up_regulated	0.55	ISG	Other	ISG	Other	HGNC:8029	NM_004822	NP_004813	ENST00000173229	NTN1	9423	ENSG00000065320	Ignored	Yes	No	Yes	No	No	Yes	No	No
Not_differentially_expressed	0.1	NonISG	Other	NonISG	NonISG	HGNC:2849	NM_001345	NP_001336	ENST00000331886	DGKA	1606	ENSG00000065357	Ignored	Yes	No	No	No	No	Yes	Yes	No
Not_differentially_expressed	0.48	NonISG	Other	ISG	Other	HGNC:25259	NM_001195144	NP_001182073	ENST00000282272	ANKRD44	91526	ENSG00000065413	Ignored	Yes	No	No	No	No	Yes	No	No
Not_differentially_expressed	0.15	NonISG	Other	Other	Other	HGNC:24811	NM_006810	NP_006801	ENST00000316218	PDIA5	10954	ENSG00000065485	Ignored	Yes	No	No	No	No	No	No	No
Not_differentially_expressed	0.14	NonISG	Other	Other	Other	HGNC:21602	NM_017772	NP_060242	ENST00000373491	TBC1D22B	55633	ENSG00000065491	Ignored	Yes	No	No	No	No	No	No	No
Not_differentially_expressed	0.16	NonISG	ISG	Other	Other	HGNC:7699	NM_004547	NP_004538	ENST00000184266	NDUFB4	4710	ENSG00000065518	Ignored	Yes	No	No	No	Yes	No	No	No
Not_differentially_expressed	-0.1	NonISG	Other	Other	Other	HGNC:17575	NM_015001	NP_055816	ENST00000375759	SPEN	23013	ENSG00000065526	Ignored	Yes	No	No	No	No	No	No	No
Not_differentially_expressed	-0.22	NonISG	Other	Other	Other	HGNC:29528	NM_018471	NP_060941	ENST00000337859	ZC3H15	55854	ENSG00000065548	Ignored	Yes	No	No	No	No	No	No	No
Not_differentially_expressed	-0.28	NonISG	Other	NonISG	Other	HGNC:6844	NM_003010	NP_003001	ENST00000353533	MAP2K4	6416	ENSG00000065559	Ignored	Yes	No	No	No	No	Yes	No	No
Up_regulated	0.46	ISG	Other	Other	Other	HGNC:11088	NM_014720	NP_055535	ENST00000369755	SLK	9748	ENSG00000065613	Ignored	Yes	No	Yes	No	No	No	No	No
Not_differentially_expressed	0.05	NonISG	Other	Other	NonISG	HGNC:20147	NM_016230	NP_057314	ENST00000369681	CYB5R4	51167	ENSG00000065615	Ignored	Yes	No	No	No	No	No	Yes	No
Limited_expression	Hard to measure	ELG	Other	Other	Other	HGNC:2194	NM_000494	NP_000485	ENST00000648076	COL17A1	1308	ENSG00000065618	Ignored	Yes	No	No	No	No	No	No	Yes
Not_differentially_expressed	-0.3	NonISG	Other	Other	Other	HGNC:23064	NM_183239	NP_899062	ENST00000338595	GSTO2	119391	ENSG00000065621	Ignored	Yes	No	No	No	No	No	No	No
Not_differentially_expressed	-0.23	NonISG	Other	Other	Other	HGNC:17702	NM_018144	NP_060614	ENST00000298428	SEC61A2	55176	ENSG00000065665	Ignored	Yes	No	No	No	No	No	No	No
Limited_expression	Hard to measure	ELG	Other	ISG	Other	HGNC:9410	NM_006257	NP_006248	ENST00000263125	PRKCQ	5588	ENSG00000065675	Ignored	Yes	No	No	No	No	Yes	No	Yes
Not_differentially_expressed	-0.31	Refined nonISG	Other	Other	Other	HGNC:11838	NM_003260	NP_003251	ENST00000262953	TLE2	7089	ENSG00000065717	Independent testing	Yes	Yes	No	No	No	No	No	No
Down_regulated (IRG)	-0.62	Refined nonISG	NonISG	ISG	NonISG	HGNC:16011	NM_001040445	NP_001035535	ENST00000264607	ASB1	51665	ENSG00000065802	Independent testing	Yes	Yes	No	Yes	Yes	Yes	Yes	No
Not_differentially_expressed	-0.04	NonISG	Other	ISG	NonISG	HGNC:6983	NM_002395	NP_002386	ENST00000369705	ME1	4199	ENSG00000065833	Ignored	Yes	No	No	No	No	Yes	Yes	No
Up_regulated	0.7	Refined ISG	Other	Other	Other	HGNC:11578	NM_015173	NP_055988	ENST00000261439	TBC1D1	23216	ENSG00000065882	Independent testing	Yes	Yes	No	No	No	No	No	No
Not_differentially_expressed	-0.19	NonISG	Other	Other	Other	HGNC:1733	NM_003718	NP_003709	ENST00000181839	CDK13	8621	ENSG00000065883	Ignored	Yes	No	No	No	No	No	No	No
Not_differentially_expressed	0.34	NonISG	ISG	ISG	NonISG	HGNC:7434	NM_006636	NP_006627	ENST00000394053	MTHFD2	10797	ENSG00000065911	Ignored	Yes	No	No	No	Yes	Yes	Yes	No
Up_regulated	0.44	ISG	Other	Other	Other	HGNC:17123	NM_001257291	NP_001244220	ENST00000616978	SLC9A7	84679	ENSG00000065923	Ignored	Yes	No	Yes	No	No	No	No	No
Not_differentially_expressed	-0.2	NonISG	Other	Other	Other	HGNC:24818	NM_018416	NP_060886	ENST00000162391	FOXJ2	55810	ENSG00000065970	Ignored	Yes	No	No	No	No	No	No	No
Not_differentially_expressed	0.03	NonISG	Other	Other	Other	HGNC:8014	NM_004559	NP_004550	ENST00000321358	YBX1	4904	ENSG00000065978	Ignored	Yes	No	No	No	No	No	No	No
Not_differentially_expressed	0.31	NonISG	Other	ISG	Other	HGNC:8780	NM_001111307	NP_001104777	ENST00000380702	PDE4A	5141	ENSG00000065989	Ignored	Yes	No	No	No	No	Yes	No	No
Not_differentially_expressed	-0.38	NonISG	Other	NonISG	NonISG	HGNC:9309	NM_006243	NP_006234	ENST00000261461	PPP2R5A	5525	ENSG00000066027	Ignored	Yes	No	No	No	No	Yes	Yes	No
Down_regulated (IRG)	-0.42	NonISG	Other	NonISG	Other	HGNC:3312	NM_001419	NP_001410	ENST00000407627	ELAVL1	1994	ENSG00000066044	Ignored	Yes	No	No	Yes	No	Yes	No	No
Limited_expression	Hard to measure	ELG	Other	Other	Other	HGNC:11809	NM_005424	NP_005415	ENST00000372476	TIE1	7075	ENSG00000066056	Ignored	Yes	No	No	No	No	No	No	Yes
Up_regulated	0.75	ISG	Other	Other	Other	HGNC:29284	NM_173602	NP_775873	ENST00000301180	DIP2B	57609	ENSG00000066084	Ignored	Yes	No	Yes	No	No	No	No	No
Not_differentially_expressed	0.12	NonISG	Other	Other	Other	HGNC:11106	NM_003076	NP_003067	ENST00000394963	SMARCD1	6602	ENSG00000066117	Ignored	Yes	No	No	No	No	No	No	No
Up_regulated	0.42	ISG	Other	Other	NonISG	HGNC:22978	NM_014663	NP_055478	ENST00000372396	KDM4A	9682	ENSG00000066135	Ignored	Yes	No	Yes	No	No	No	Yes	No
Limited_expression	Hard to measure	ELG	Other	Other	Other	HGNC:21192	NM_032257	NP_115633	ENST00000372565	ZMYND12	84217	ENSG00000066185	Ignored	Yes	No	No	No	No	No	No	Yes
Limited_expression	Hard to measure	ELG	Other	Other	Other	HGNC:11073	NM_004174	NP_004165	ENST00000264938	SLC9A3	6550	ENSG00000066230	Ignored	Yes	No	No	No	No	No	No	Yes
Not_differentially_expressed	-0.01	NonISG	Other	Other	Other	HGNC:7807	NM_019850	NP_062824	ENST00000264051	NGEF	25791	ENSG00000066248	Ignored	Yes	No	No	No	No	No	No	No
Not_differentially_expressed	-0.23	NonISG	Other	ISG	NonISG	HGNC:19048	NM_018136	NP_060606	ENST00000367409	ASPM	259266	ENSG00000066279	Ignored	Yes	No	No	No	No	Yes	Yes	No
Not_differentially_expressed	0.25	NonISG	Other	Other	Other	HGNC:14418	NM_022821	NP_073732	ENST00000372458	ELOVL1	64834	ENSG00000066322	Ignored	Yes	No	No	No	No	No	No	No
Down_regulated (IRG)	-0.7	NonISG	Other	Other	Other	HGNC:13182	NM_170783	NP_740753	ENST00000332435	ZNRD1	30834	ENSG00000066379	Ignored	Yes	No	No	Yes	No	No	No	No
Not_differentially_expressed	-0.12	NonISG	Other	Other	Other	HGNC:16740	NM_014415	NP_055230	ENST00000312938	ZBTB11	27107	ENSG00000066422	Ignored	Yes	No	No	No	No	No	No	No
Not_differentially_expressed	0.23	NonISG	Other	Other	Other	HGNC:7106	NM_004993	NP_004984	ENST00000644486	ATXN3	4287	ENSG00000066427	Ignored	Yes	No	No	No	No	No	No	No
Not_differentially_expressed	-0.29	NonISG	Other	Other	NonISG	HGNC:4428	NM_005113	NP_005104	ENST00000163416	GOLGA5	9950	ENSG00000066455	Ignored	Yes	No	No	No	No	No	Yes	No
Not_differentially_expressed	-0.14	NonISG	Other	NonISG	Other	HGNC:26004	NM_017768	NP_060238	ENST00000370952	LRRC40	55631	ENSG00000066557	Ignored	Yes	No	No	No	No	Yes	No	No
Not_differentially_expressed	-0.1	NonISG	ISG	ISG	Other	HGNC:24254	NM_016048	NP_057132	ENST00000173527	ISOC1	51015	ENSG00000066583	Ignored	Yes	No	No	No	Yes	Yes	No	No
Not_differentially_expressed	-0.09	NonISG	Other	Other	Other	HGNC:21080	NM_001031712	NP_001026882	ENST00000334379	TRMT11	60487	ENSG00000066651	Ignored	Yes	No	No	No	No	No	No	No
Not_differentially_expressed	-0.02	NonISG	Other	Other	Other	HGNC:23807	NM_017736	NP_060206	ENST00000396083	THUMPD1	55623	ENSG00000066654	Ignored	Yes	No	No	No	No	No	No	No
Not_differentially_expressed	-0.26	NonISG	Other	Other	Other	HGNC:20187	NM_018036	NP_060506	ENST00000359933	ATG2B	55102	ENSG00000066739	Ignored	Yes	No	No	No	No	No	No	No
Not_differentially_expressed	0.01	NonISG	Other	Other	Other	HGNC:15772	NM_006421	NP_006412	ENST00000262215	ARFGEF1	10565	ENSG00000066777	Ignored	Yes	No	No	No	No	No	No	No
Not_differentially_expressed	-0.11	NonISG	Other	Other	Other	HGNC:19899	NM_020863	NP_065914	ENST00000377838	ZFAT	57623	ENSG00000066827	Ignored	Yes	No	No	No	No	No	No	No
Down_regulated (IRG)	-0.58	NonISG	Other	NonISG	Other	HGNC:29510	NM_014637	NP_055452	ENST00000262146	MTFR1	9650	ENSG00000066855	Ignored	Yes	No	No	Yes	No	Yes	No	No
Not_differentially_expressed	0.04	NonISG	Other	NonISG	Other	HGNC:7608	NM_006901	NP_008832	ENST00000356056	MYO9A	4649	ENSG00000066933	Ignored	Yes	No	No	No	No	Yes	No	No
Limited_expression	Hard to measure	ELG	Other	ISG	Other	HGNC:2699	NM_004660	NP_004651	ENST00000336079	DDX3Y	8653	ENSG00000067048	Ignored	Yes	No	No	No	No	Yes	No	Yes
Not_differentially_expressed	0.27	NonISG	ISG	ISG	NonISG	HGNC:8878	NM_002627	NP_002618	ENST00000381125	PFKP	5214	ENSG00000067057	Ignored	Yes	No	No	No	Yes	Yes	Yes	No
Up_regulated	2.43	Refined ISG	Other	Other	Other	HGNC:11206	NM_001080391	NP_001073860	ENST00000340126	SP100	6672	ENSG00000067066	Independent testing	Yes	Yes	No	No	No	No	No	No
Up_regulated	1.63	Refined ISG	ISG	ISG	Other	HGNC:2235	NM_001300	NP_001291	ENST00000497571	KLF6	1316	ENSG00000067082	Training	Yes	Yes	No	No	Yes	Yes	No	No
Not_differentially_expressed	0.14	NonISG	Other	ISG	Other	HGNC:9228	NM_003711	NP_003702	ENST00000307259	PLPP1	8611	ENSG00000067113	Ignored	Yes	No	No	No	No	Yes	No	No
Not_differentially_expressed	0.26	Refined nonISG	NonISG	Other	Other	HGNC:7754	NM_002499	NP_002490	ENST00000261908	NEO1	4756	ENSG00000067141	Independent testing	Yes	Yes	No	No	Yes	No	No	No
Not_differentially_expressed	0.2	NonISG	Other	Other	Other	HGNC:20568	NM_014294	NP_055109	ENST00000262213	TRAM1	23471	ENSG00000067167	Ignored	Yes	No	No	No	No	No	No	No
Not_differentially_expressed	-0.13	NonISG	Other	Other	NonISG	HGNC:8925	NM_002637	NP_002628	ENST00000373542	PHKA1	5255	ENSG00000067177	Ignored	Yes	No	No	No	No	No	Yes	No
Not_differentially_expressed	-0.28	NonISG	Other	Other	Other	HGNC:1401	NM_000723	NP_000714	ENST00000394303	CACNB1	782	ENSG00000067191	Ignored	Yes	No	No	No	No	No	No	No
Up_regulated	1.84	Refined ISG	Other	Other	Other	HGNC:14560	NM_004809	NP_004800	ENST00000541638	STOML1	9399	ENSG00000067221	Training	Yes	Yes	No	No	No	No	No	No
Not_differentially_expressed	0.15	NonISG	Other	Other	NonISG	HGNC:9021	NM_002654	NP_002645	ENST00000335181	PKM	5315	ENSG00000067225	Ignored	Yes	No	No	No	No	No	Yes	No
Not_differentially_expressed	-0.12	NonISG	Other	Other	Other	HGNC:15815	NM_019030	NP_061903	ENST00000251636	DHX29	54505	ENSG00000067248	Ignored	Yes	No	No	No	No	No	No	No
Not_differentially_expressed	-0.25	Refined nonISG	NonISG	NonISG	Other	HGNC:24013	NM_014597	NP_055412	ENST00000436063	DNTTIP2	30836	ENSG00000067334	Training	Yes	Yes	No	No	Yes	Yes	No	No
Not_differentially_expressed	-0.04	NonISG	Other	Other	Other	HGNC:12326	NM_001039705	NP_001034794	ENST00000173898	TRO	7216	ENSG00000067445	Ignored	Yes	No	No	No	No	No	No	No
Not_differentially_expressed	-0.26	NonISG	Other	Other	Other	HGNC:24255	NM_016052	NP_057136	ENST00000366932	RRP15	51018	ENSG00000067533	Ignored	Yes	No	No	No	No	No	No	No
Not_differentially_expressed	0.09	NonISG	Other	Other	Other	HGNC:667	NM_001664	NP_001655	ENST00000418115	RHOA	387	ENSG00000067560	Ignored	Yes	No	No	No	No	No	No	No
Not_differentially_expressed	0.15	NonISG	Other	Other	Other	HGNC:2749	NM_004941	NP_004932	ENST00000262415	DHX8	1659	ENSG00000067596	Ignored	Yes	No	No	No	No	No	No	No
Not_differentially_expressed	0.01	NonISG	Other	Other	Other	HGNC:9412	NM_002744	NP_002735	ENST00000378567	PRKCZ	5590	ENSG00000067606	Ignored	Yes	No	No	No	No	No	No	No
Limited_expression	Hard to measure	ELG	Other	Other	Other	HGNC:12870	NM_003411	NP_003402	ENST00000155093	ZFY	7544	ENSG00000067646	Ignored	Yes	No	No	No	No	No	No	Yes
Not_differentially_expressed	-0.04	NonISG	Other	Other	Other	HGNC:29685	NM_018060	NP_060530	ENST00000366922	IARS2	55699	ENSG00000067704	Ignored	Yes	No	No	No	No	No	No	No
Not_differentially_expressed	0.45	NonISG	Other	Other	Other	HGNC:11509	NM_005639	NP_005630	ENST00000261205	SYT1	6857	ENSG00000067715	Ignored	Yes	No	No	No	No	No	No	No
Not_differentially_expressed	-0.02	Refined nonISG	NonISG	ISG	Other	HGNC:15998	NM_001024383	NP_001019554	ENST00000397909	NAV3	89795	ENSG00000067798	Independent testing	Yes	Yes	No	No	Yes	Yes	No	No
Not_differentially_expressed	0.16	Refined nonISG	NonISG	Other	Other	HGNC:5386	NM_004135	NP_004126	ENST00000217901	IDH3G	3421	ENSG00000067829	Independent testing	Yes	Yes	No	No	Yes	No	No	No
Not_differentially_expressed	0.1	NonISG	Other	Other	Other	HGNC:10251	NM_005406	NP_005397	ENST00000399799	ROCK1	6093	ENSG00000067900	Ignored	Yes	No	No	No	No	No	No	No
Not_differentially_expressed	0.01	NonISG	Other	Other	Other	HGNC:5321	NM_003773	NP_003764	ENST00000357750	HYAL2	8692	ENSG00000068001	Ignored	Yes	No	No	No	No	No	No	No
Up_regulated	0.56	Refined ISG	ISG	Other	NonISG	HGNC:29932	NM_025233	NP_079509	ENST00000393818	COASY	80347	ENSG00000068120	Training	Yes	Yes	No	No	Yes	No	Yes	No
Not_differentially_expressed	-0.26	NonISG	Other	Other	Other	HGNC:26105	NM_024927	NP_079203	ENST00000591022	PLEKHH3	79990	ENSG00000068137	Ignored	Yes	No	No	No	No	No	No	No
Not_differentially_expressed	-0.09	NonISG	Other	Other	Other	HGNC:11752	NM_006521	NP_006512	ENST00000315869	TFE3	7030	ENSG00000068323	Ignored	Yes	No	No	No	No	No	No	No
Not_differentially_expressed	-0.17	NonISG	Other	Other	Other	HGNC:8092	NM_002536	NP_002527	ENST00000376771	TBC1D25	4943	ENSG00000068354	Ignored	Yes	No	No	No	No	No	No	No
Not_differentially_expressed	0.09	NonISG	ISG	ISG	Other	HGNC:3571	NM_001318510	NP_001305439	ENST00000672401	ACSL4	2182	ENSG00000068366	Ignored	Yes	No	No	No	Yes	Yes	No	No
Not_differentially_expressed	-0.18	NonISG	Other	Other	Other	HGNC:6076	NM_005539	NP_005530	ENST00000368594	INPP5A	3632	ENSG00000068383	Ignored	Yes	No	No	No	No	No	No	No
Not_differentially_expressed	0.14	NonISG	Other	Other	Other	HGNC:30677	NM_015698	NP_056513	ENST00000156109	GPKOW	27238	ENSG00000068394	Ignored	Yes	No	No	No	No	No	No	No
Up_regulated	0.78	ISG	Other	ISG	Other	HGNC:18706	NM_020137	NP_064522	ENST00000376423	GRIPAP1	56850	ENSG00000068400	Ignored	Yes	No	Yes	No	No	Yes	No	No
Not_differentially_expressed	-0.32	NonISG	Other	Other	NonISG	HGNC:13254	NM_012280	NP_036412	ENST00000348411	FTSJ1	24140	ENSG00000068438	Ignored	Yes	No	No	No	No	No	Yes	No
Down_regulated (IRG)	-0.56	Refined nonISG	NonISG	Other	NonISG	HGNC:17264	NM_015425	NP_056240	ENST00000263857	POLR1A	25885	ENSG00000068654	Training	Yes	Yes	No	Yes	Yes	No	Yes	No
Up_regulated	0.37	ISG	Other	Other	Other	HGNC:6924	NM_014713	NP_055528	ENST00000175091	LAPTM4A	9741	ENSG00000068697	Ignored	Yes	No	Yes	No	No	No	No	No
Not_differentially_expressed	0.3	NonISG	Other	Other	Other	HGNC:19750	NM_020458	NP_065191	ENST00000319190	TTC7A	57217	ENSG00000068724	Ignored	Yes	No	No	No	No	No	No	No
Down_regulated (IRG)	-0.52	NonISG	Other	Other	Other	HGNC:17313	NM_016291	NP_057375	ENST00000328631	IP6K2	51447	ENSG00000068745	Ignored	Yes	No	No	Yes	No	No	No	No
Not_differentially_expressed	0.02	NonISG	Other	Other	Other	HGNC:25521	NM_018079	NP_060549	ENST00000263736	SRBD1	55133	ENSG00000068784	Ignored	Yes	No	No	No	No	No	No	No
Limited_expression	Hard to measure	ELG	Other	ISG	Other	HGNC:9879	NM_001098671	NP_001092141	ENST00000394432	RASGRP2	10235	ENSG00000068831	Ignored	Yes	No	No	No	No	Yes	No	Yes
Not_differentially_expressed	0.15	NonISG	Other	Other	NonISG	HGNC:20635	NM_014614	NP_055429	ENST00000404125	PSME4	23198	ENSG00000068878	Ignored	Yes	No	No	No	No	No	Yes	No
Down_regulated (IRG)	-0.46	NonISG	Other	NonISG	Other	HGNC:29262	NM_020800	NP_065851	ENST00000326448	IFT80	57560	ENSG00000068885	Ignored	Yes	No	No	Yes	No	Yes	No	No
Not_differentially_expressed	0.06	NonISG	Other	Other	Other	HGNC:10886	NM_012237	NP_036369	ENST00000249396	SIRT2	22933	ENSG00000068903	Ignored	Yes	No	No	No	No	No	No	No
Not_differentially_expressed	0.03	NonISG	Other	Other	Other	HGNC:25222	NM_015701	NP_056516	ENST00000185150	ERLEC1	27248	ENSG00000068912	Ignored	Yes	No	No	No	No	No	No	No
Not_differentially_expressed	0.01	NonISG	Other	ISG	Other	HGNC:9310	NM_006244	NP_006235	ENST00000164133	PPP2R5B	5526	ENSG00000068971	Ignored	Yes	No	No	No	No	Yes	No	No
Up_regulated	1.05	ISG	Other	ISG	Other	HGNC:9004	NM_002653	NP_002644	ENST00000265340	PITX1	5307	ENSG00000069011	Ignored	Yes	No	Yes	No	No	Yes	No	No
Not_differentially_expressed	-0.22	NonISG	Other	Other	Other	HGNC:19308	NM_001144952	NP_001138424	ENST00000392650	SDK2	54549	ENSG00000069188	Ignored	Yes	No	No	No	No	No	No	No
Not_differentially_expressed	-0.14	NonISG	Other	Other	Other	HGNC:18016	NM_018230	NP_060700	ENST00000261396	NUP133	55746	ENSG00000069248	Ignored	Yes	No	No	No	No	No	No	No
Not_differentially_expressed	-0.23	NonISG	Other	Other	Other	HGNC:29923	NM_022731	NP_073568	ENST00000367142	NUCKS1	64710	ENSG00000069275	Ignored	Yes	No	No	No	No	No	No	No
Not_differentially_expressed	0.07	NonISG	Other	Other	Other	HGNC:13487	NM_018206	NP_060676	ENST00000299138	VPS35	55737	ENSG00000069329	Ignored	Yes	No	No	No	No	No	No	No
Not_differentially_expressed	0.15	NonISG	Other	ISG	NonISG	HGNC:14884	NM_005880	NP_005871	ENST00000317089	DNAJA2	10294	ENSG00000069345	Ignored	Yes	No	No	No	No	Yes	Yes	No
Not_differentially_expressed	-0.21	NonISG	ISG	ISG	Other	HGNC:998	NM_005178	NP_005169	ENST00000164227	BCL3	602	ENSG00000069399	Ignored	Yes	No	No	No	Yes	Yes	No	No
Not_differentially_expressed	-0.25	NonISG	Other	ISG	NonISG	HGNC:4114	NM_015973	NP_057057	ENST00000265643	GAL	51083	ENSG00000069482	Ignored	Yes	No	No	No	No	Yes	Yes	No
Limited_expression	Hard to measure	ELG	ISG	ISG	Other	HGNC:14351	NM_013269	NP_037401	ENST00000290855	CLEC2D	29121	ENSG00000069493	Ignored	Yes	No	No	No	Yes	Yes	No	Yes
Not_differentially_expressed	0	NonISG	Other	Other	Other	HGNC:28746	NM_173794	NP_776155	ENST00000378045	FUNDC1	139341	ENSG00000069509	Ignored	Yes	No	No	No	No	No	No	No
Limited_expression	Hard to measure	ELG	Other	ISG	Other	HGNC:6834	NM_000898	NP_000889	ENST00000378069	MAOB	4129	ENSG00000069535	Ignored	Yes	No	No	No	No	Yes	No	Yes
Not_differentially_expressed	-0.03	NonISG	ISG	ISG	Other	HGNC:10258	NM_134261	NP_599023	ENST00000335670	RORA	6095	ENSG00000069667	Ignored	Yes	No	No	No	Yes	Yes	No	No
Down_regulated (IRG)	-0.43	NonISG	Other	Other	Other	HGNC:11774	NM_003243	NP_003234	ENST00000212355	TGFBR3	7049	ENSG00000069702	Ignored	Yes	No	No	Yes	No	No	No	No
Limited_expression	Hard to measure	ELG	Other	Other	Other	HGNC:16005	NM_019089	NP_061962	ENST00000377834	HES2	54626	ENSG00000069812	Ignored	Yes	No	No	No	No	No	No	Yes
Not_differentially_expressed	-0.07	NonISG	Other	Other	NonISG	HGNC:806	NM_001679	NP_001670	ENST00000286371	ATP1B3	483	ENSG00000069849	Ignored	Yes	No	No	No	No	No	Yes	No
Not_differentially_expressed	0.17	NonISG	Other	Other	Other	HGNC:8959	NM_004855	NP_004846	ENST00000164305	PIGB	9488	ENSG00000069943	Ignored	Yes	No	No	No	No	No	No	No
Not_differentially_expressed	-0.21	NonISG	Other	Other	Other	HGNC:6879	NM_002748	NP_002739	ENST00000261845	MAPK6	5597	ENSG00000069956	Ignored	Yes	No	No	No	No	No	No	No
Up_regulated	0.81	ISG	ISG	ISG	Other	HGNC:9766	NM_183235	NP_899058	ENST00000336787	RAB27A	5873	ENSG00000069974	Ignored	Yes	No	Yes	No	Yes	Yes	No	No
Not_differentially_expressed	-0.03	NonISG	Other	Other	Other	HGNC:12520	NM_005659	NP_005650	ENST00000263202	UFD1	7353	ENSG00000070010	Ignored	Yes	No	No	No	No	No	No	No
Down_regulated (IRG)	-0.75	NonISG	Other	Other	Other	HGNC:6698	NM_002336	NP_002327	ENST00000261349	LRP6	4040	ENSG00000070018	Ignored	Yes	No	No	Yes	No	No	No	No
Limited_expression	Hard to measure	ELG	NonISG	Other	Other	HGNC:4688	NM_004963	NP_004954	ENST00000261170	GUCY2C	2984	ENSG00000070019	Ignored	Yes	No	No	No	Yes	No	No	Yes
Not_differentially_expressed	-0.03	Refined nonISG	NonISG	Other	Other	HGNC:24351	NM_001286581	NP_001273510	ENST00000264555	PHRF1	57661	ENSG00000070047	Training	Yes	Yes	No	No	Yes	No	No	No
Not_differentially_expressed	-0.16	NonISG	Other	NonISG	Other	HGNC:5959	NM_003640	NP_003631	ENST00000374647	ELP1	8518	ENSG00000070061	Ignored	Yes	No	No	No	No	Yes	No	No
Not_differentially_expressed	0.23	NonISG	ISG	Other	Other	HGNC:8044	NM_005013	NP_005004	ENST00000529010	NUCB2	4925	ENSG00000070081	Ignored	Yes	No	No	No	Yes	No	No	No
Down_regulated (IRG)	-0.54	NonISG	Other	NonISG	NonISG	HGNC:9655	NM_002829	NP_002820	ENST00000374541	PTPN3	5774	ENSG00000070159	Ignored	Yes	No	No	Yes	No	Yes	Yes	No
Limited_expression	Hard to measure	ELG	ISG	ISG	Other	HGNC:16500	NM_014395	NP_055210	ENST00000512369	DAPP1	27071	ENSG00000070190	Ignored	Yes	No	No	No	Yes	Yes	No	Yes
Not_differentially_expressed	0.3	NonISG	Other	Other	Other	HGNC:18798	NM_080546	NP_536856	ENST00000374720	SLC44A1	23446	ENSG00000070214	Ignored	Yes	No	No	No	No	No	No	No
Not_differentially_expressed	-0.05	NonISG	Other	Other	Other	HGNC:20185	NM_017799	NP_060269	ENST00000261556	TMEM260	54916	ENSG00000070269	Ignored	Yes	No	No	No	No	No	No	No
Not_differentially_expressed	0.08	NonISG	Other	Other	Other	HGNC:17809	NM_017575	NP_060045	ENST00000263073	SMG6	23293	ENSG00000070366	Ignored	Yes	No	No	No	No	No	No	No
Not_differentially_expressed	-0.01	NonISG	Other	ISG	Other	HGNC:10696	NM_006544	NP_006535	ENST00000621441	EXOC5	10640	ENSG00000070367	Ignored	Yes	No	No	No	No	Yes	No	No
Not_differentially_expressed	-0.07	NonISG	Other	Other	Other	HGNC:2093	NM_007098	NP_009029	ENST00000427926	CLTCL1	8218	ENSG00000070371	Ignored	Yes	No	No	No	No	No	No	No
Not_differentially_expressed	-0.3	NonISG	Other	ISG	Other	HGNC:3973	NM_005860	NP_005851	ENST00000166139	FSTL3	10272	ENSG00000070404	Ignored	Yes	No	No	No	No	Yes	No	No
Not_differentially_expressed	0.02	NonISG	Other	Other	Other	HGNC:2845	NM_005137	NP_005128	ENST00000263196	DGCR2	9993	ENSG00000070413	Ignored	Yes	No	No	No	No	No	No	No
Not_differentially_expressed	-0.09	NonISG	Other	Other	Other	HGNC:21151	NM_194460	NP_919442	ENST00000292363	RNF126	55658	ENSG00000070423	Ignored	Yes	No	No	No	No	No	No	No
Not_differentially_expressed	0.39	NonISG	Other	Other	Other	HGNC:7188	NM_020310	NP_064706	ENST00000174618	MNT	4335	ENSG00000070444	Ignored	Yes	No	No	No	No	No	No	No
Not_differentially_expressed	-0.23	NonISG	Other	Other	Other	HGNC:28160	NM_025112	NP_079388	ENST00000389709	ZXDC	79364	ENSG00000070476	Ignored	Yes	No	No	No	No	No	No	No
Not_differentially_expressed	-0.44	NonISG	Other	ISG	NonISG	HGNC:9174	NM_002690	NP_002681	ENST00000265421	POLB	5423	ENSG00000070501	Ignored	Yes	No	No	No	No	Yes	Yes	No
Limited_expression	Hard to measure	ELG	Other	Other	Other	HGNC:23614	NM_018414	NP_060884	ENST00000156626	ST6GALNAC1	55808	ENSG00000070526	Ignored	Yes	No	No	No	No	No	No	Yes
Not_differentially_expressed	-0.01	NonISG	Other	Other	Other	HGNC:25471	NM_017983	NP_060453	ENST00000262139	WIPI1	55062	ENSG00000070540	Ignored	Yes	No	No	No	No	No	No	No
Not_differentially_expressed	-0.1	NonISG	Other	Other	Other	HGNC:18986	NM_020944	NP_065995	ENST00000378103	GBA2	57704	ENSG00000070610	Ignored	Yes	No	No	No	No	No	No	No
Not_differentially_expressed	-0.27	Refined nonISG	NonISG	Other	Other	HGNC:7680	NM_001543	NP_001534	ENST00000261797	NDST1	3340	ENSG00000070614	Training	Yes	Yes	No	No	Yes	No	No	No
Not_differentially_expressed	0.17	NonISG	ISG	ISG	Other	HGNC:753	NM_001673	NP_001664	ENST00000394308	ASNS	440	ENSG00000070669	Ignored	Yes	No	No	No	Yes	Yes	No	No
Not_differentially_expressed	-0.37	NonISG	Other	Other	Other	HGNC:570	NM_006803	NP_006794	ENST00000396926	AP3M2	10947	ENSG00000070718	Ignored	Yes	No	No	No	No	No	No	No
Limited_expression	Hard to measure	ELG	Other	Other	Other	HGNC:2151	NM_001297	NP_001288	ENST00000251102	CNGB1	1258	ENSG00000070729	Ignored	Yes	No	No	No	No	No	No	Yes
Up_regulated	0.94	ISG	Other	Other	Other	HGNC:10867	NM_006456	NP_006447	ENST00000225276	ST6GALNAC2	10610	ENSG00000070731	Ignored	Yes	No	Yes	No	No	No	No	No
Not_differentially_expressed	-0.03	NonISG	Other	Other	NonISG	HGNC:8554	NM_002568	NP_002559	ENST00000318607	PABPC1	26986	ENSG00000070756	Ignored	Yes	No	No	No	No	No	Yes	No
Up_regulated	2.83	Refined ISG	Other	Other	Other	HGNC:11732	NM_007170	NP_009101	ENST00000372086	TESK2	10420	ENSG00000070759	Training	Yes	Yes	No	No	No	No	No	No
Down_regulated (IRG)	-0.65	NonISG	Other	Other	Other	HGNC:29523	NM_013242	NP_037374	ENST00000262498	CFAP20	29105	ENSG00000070761	Ignored	Yes	No	No	Yes	No	No	No	No
Not_differentially_expressed	-0.09	NonISG	Other	Other	NonISG	HGNC:2459	NM_001896	NP_001887	ENST00000262506	CSNK2A2	1459	ENSG00000070770	Ignored	Yes	No	No	No	No	No	Yes	No
Down_regulated (IRG)	-0.36	NonISG	Other	ISG	Other	HGNC:9651	NM_007039	NP_008970	ENST00000556564	PTPN21	11099	ENSG00000070778	Ignored	Yes	No	No	Yes	No	Yes	No	No
Not_differentially_expressed	0.23	NonISG	Other	Other	Other	HGNC:3259	NM_020365	NP_065098	ENST00000360403	EIF2B3	8891	ENSG00000070785	Ignored	Yes	No	No	No	No	No	No	No
Down_regulated (IRG)	-1.29	NonISG	Other	Other	Other	HGNC:1460	NM_015981	NP_057065	ENST00000671881	CAMK2A	815	ENSG00000070808	Ignored	Yes	No	No	Yes	No	No	No	No
Not_differentially_expressed	0.03	NonISG	ISG	Other	Other	HGNC:1736	NM_001791	NP_001782	ENST00000656825	CDC42	998	ENSG00000070831	Ignored	Yes	No	No	No	Yes	No	No	No
Not_differentially_expressed	-0.13	NonISG	Other	Other	NonISG	HGNC:16370	NM_015550	NP_056365	ENST00000313367	OSBPL3	26031	ENSG00000070882	Ignored	Yes	No	No	No	No	No	Yes	No
Not_differentially_expressed	-0.39	NonISG	Other	Other	NonISG	HGNC:18278	NM_020165	NP_064550	ENST00000264926	RAD18	56852	ENSG00000070950	Ignored	Yes	No	No	No	No	No	Yes	No
Up_regulated	0.81	ISG	Other	Other	Other	HGNC:7665	NM_003581	NP_003572	ENST00000233154	NCK2	8440	ENSG00000071051	Ignored	Yes	No	Yes	No	No	No	No	No
Limited_expression	Hard to measure	ELG	ISG	ISG	Other	HGNC:7047	NM_012214	NP_036346	ENST00000393487	MGAT4A	11320	ENSG00000071073	Ignored	Yes	No	No	No	Yes	Yes	No	Yes
Not_differentially_expressed	0.07	NonISG	Other	ISG	Other	HGNC:10334	NM_000993	NP_000984	ENST00000264258	RPL31	6160	ENSG00000071082	Ignored	Yes	No	No	No	No	Yes	No	No
Not_differentially_expressed	-0.2	NonISG	Other	Other	Other	HGNC:12754	NM_017491	NP_059830	ENST00000499869	WDR1	9948	ENSG00000071127	Ignored	Yes	No	No	No	No	No	No	No
Down_regulated (IRG)	-0.63	NonISG	Other	Other	Other	HGNC:21335	NM_015132	NP_055947	ENST00000428135	SNX13	23161	ENSG00000071189	Ignored	Yes	No	No	Yes	No	No	No	No
Not_differentially_expressed	0.06	NonISG	Other	Other	NonISG	HGNC:26099	NM_024605	NP_078881	ENST00000336498	ARHGAP10	79658	ENSG00000071205	Ignored	Yes	No	No	No	No	No	Yes	No
Not_differentially_expressed	-0.15	NonISG	Other	ISG	Other	HGNC:10431	NM_021135	NP_066958	ENST00000265678	RPS6KA2	6196	ENSG00000071242	Ignored	Yes	No	No	No	No	Yes	No	No
Not_differentially_expressed	-0.22	NonISG	Other	Other	Other	HGNC:14587	NM_019071	NP_061944	ENST00000315870	ING3	54556	ENSG00000071243	Ignored	Yes	No	No	No	No	No	No	No
Down_regulated (IRG)	-0.61	NonISG	Other	Other	Other	HGNC:19964	NM_014909	NP_055724	ENST00000167106	VASH1	22846	ENSG00000071246	Ignored	Yes	No	No	Yes	No	No	No	No
Down_regulated (IRG)	-0.74	NonISG	Other	Other	Other	HGNC:6633	NM_014583	NP_055398	ENST00000157600	LMCD1	29995	ENSG00000071282	Ignored	Yes	No	No	Yes	No	No	No	No
Not_differentially_expressed	-0.02	NonISG	Other	Other	Other	HGNC:10717	NM_005065	NP_005056	ENST00000336735	SEL1L	6400	ENSG00000071537	Ignored	Yes	No	No	No	No	No	No	No
Not_differentially_expressed	-0.11	NonISG	Other	Other	Other	HGNC:12307	NM_004237	NP_004228	ENST00000166345	TRIP13	9319	ENSG00000071539	Ignored	Yes	No	No	No	No	No	No	No
Not_differentially_expressed	0.06	NonISG	Other	Other	Other	HGNC:868	NM_001183	NP_001174	ENST00000369762	ATP6AP1	537	ENSG00000071553	Ignored	Yes	No	No	No	No	No	No	No
Not_differentially_expressed	0.13	NonISG	Other	Other	NonISG	HGNC:6918	NM_001281453	NP_001268382	ENST00000434436	MBD3	53615	ENSG00000071655	Ignored	Yes	No	No	No	No	No	Yes	No
Not_differentially_expressed	-0.39	NonISG	Other	NonISG	Other	HGNC:11099	NM_003071	NP_003062	ENST00000310053	HLTF	6596	ENSG00000071794	Ignored	Yes	No	No	No	No	Yes	No	No
Not_differentially_expressed	0.09	NonISG	Other	Other	Other	HGNC:18786	NM_004699	NP_004690	ENST00000393600	FAM50A	9130	ENSG00000071859	Ignored	Yes	No	No	No	No	No	No	No
Not_differentially_expressed	-0.07	Refined nonISG	NonISG	Other	Other	HGNC:2324	NM_013291	NP_037423	ENST00000616140	CPSF1	29894	ENSG00000071894	Independent testing	Yes	Yes	No	No	Yes	No	No	No
Not_differentially_expressed	0.02	NonISG	Other	Other	Other	HGNC:20797	NM_024843	NP_079119	ENST00000321348	CYBRD1	79901	ENSG00000071967	Ignored	Yes	No	No	No	No	No	No	No
Limited_expression	Hard to measure	ELG	Other	NonISG	Other	HGNC:1758	NM_021153	NP_066976	ENST00000262150	CDH19	28513	ENSG00000071991	Ignored	Yes	No	No	No	No	Yes	No	Yes
Not_differentially_expressed	-0.18	NonISG	Other	Other	NonISG	HGNC:8762	NM_002598	NP_002589	ENST00000541970	PDCD2	5134	ENSG00000071994	Ignored	Yes	No	No	No	No	No	Yes	No
Down_regulated (IRG)	-0.54	NonISG	Other	Other	Other	HGNC:13621	NM_182767	NP_877499	ENST00000266682	SLC6A15	55117	ENSG00000072041	Ignored	Yes	No	No	Yes	No	No	No	No
Not_differentially_expressed	0.17	NonISG	Other	Other	Other	HGNC:17964	NM_016026	NP_057110	ENST00000381346	RDH11	51109	ENSG00000072042	Ignored	Yes	No	No	No	No	No	No	No
Not_differentially_expressed	-0.26	NonISG	Other	NonISG	Other	HGNC:9380	NM_002730	NP_002721	ENST00000308677	PRKACA	5566	ENSG00000072062	Ignored	Yes	No	No	No	No	Yes	No	No
Limited_expression	Hard to measure	ELG	Other	Other	Other	HGNC:11256	NM_006944	NP_008875	ENST00000168148	SPP2	6694	ENSG00000072080	Ignored	Yes	No	No	No	No	No	No	Yes
Up_regulated	2.42	Refined ISG	Other	Other	Other	HGNC:20761	NM_015346	NP_056161	ENST00000347230	ZFYVE26	23503	ENSG00000072121	Training	Yes	Yes	No	No	No	No	No	No
Not_differentially_expressed	-0.34	NonISG	Other	Other	Other	HGNC:10435	NM_014496	NP_055311	ENST00000262752	RPS6KA6	27330	ENSG00000072133	Ignored	Yes	No	No	No	No	No	No	No
Not_differentially_expressed	0.05	NonISG	Other	ISG	Other	HGNC:9649	NM_014369	NP_055184	ENST00000175756	PTPN18	26469	ENSG00000072135	Ignored	Yes	No	No	No	No	Yes	No	No
Not_differentially_expressed	-0.3	NonISG	Other	Other	Other	HGNC:16901	NM_005876	NP_005867	ENST00000312358	SPEG	10290	ENSG00000072195	Ignored	Yes	No	No	No	No	No	No	No
Not_differentially_expressed	-0.29	Refined nonISG	NonISG	Other	Other	HGNC:6657	NM_001126328	NP_001119800	ENST00000263925	LNX1	84708	ENSG00000072201	Training	Yes	Yes	No	No	Yes	No	No	No
Not_differentially_expressed	-0.02	NonISG	Other	Other	Other	HGNC:403	NM_000382	NP_000373	ENST00000176643	ALDH3A2	224	ENSG00000072210	Ignored	Yes	No	No	No	No	No	No	No
Not_differentially_expressed	-0.22	NonISG	Other	Other	Other	HGNC:11763	NM_001128148	NP_001121620	ENST00000360110	TFRC	7037	ENSG00000072274	Ignored	Yes	No	No	No	No	No	No	No
Not_differentially_expressed	0.1	NonISG	Other	ISG	NonISG	HGNC:17869	NM_014423	NP_055238	ENST00000265343	AFF4	27125	ENSG00000072364	Ignored	Yes	No	No	No	No	Yes	Yes	No
Not_differentially_expressed	0.23	NonISG	Other	Other	Other	HGNC:12474	NM_003338	NP_003329	ENST00000373910	UBE2D1	7321	ENSG00000072401	Ignored	Yes	No	No	No	No	No	No	No
Not_differentially_expressed	0.07	NonISG	Other	Other	Other	HGNC:18669	NM_022474	NP_071919	ENST00000261681	MPP5	64398	ENSG00000072415	Ignored	Yes	No	No	No	No	No	No	No
Not_differentially_expressed	-0.29	NonISG	Other	ISG	Other	HGNC:18738	NM_014836	NP_055651	ENST00000337910	RHOBTB1	9886	ENSG00000072422	Ignored	Yes	No	No	No	No	Yes	No	No
Not_differentially_expressed	-0.07	NonISG	Other	Other	NonISG	HGNC:5012	NM_001142556	NP_001136028	ENST00000393915	HMMR	3161	ENSG00000072571	Ignored	Yes	No	No	No	No	No	Yes	No
Not_differentially_expressed	0.03	NonISG	Other	Other	NonISG	HGNC:7777	NM_173165	NP_775188	ENST00000346183	NFATC3	4775	ENSG00000072736	Ignored	Yes	No	No	No	No	No	Yes	No
Not_differentially_expressed	-0.12	NonISG	Other	Other	Other	HGNC:17341	NM_182916	NP_886552	ENST00000251607	TRNT1	51095	ENSG00000072756	Ignored	Yes	No	No	No	No	No	No	No
Not_differentially_expressed	0.18	NonISG	Other	ISG	Other	HGNC:92	NM_000018	NP_000009	ENST00000356839	ACADVL	37	ENSG00000072778	Ignored	Yes	No	No	No	No	Yes	No	No
Up_regulated	0.56	ISG	Other	Other	Other	HGNC:11388	NM_005990	NP_005981	ENST00000176763	STK10	6793	ENSG00000072786	Ignored	Yes	No	Yes	No	No	No	No	No
Limited_expression	Hard to measure	ELG	Other	ISG	Other	HGNC:16467	NM_014716	NP_055531	ENST00000158762	ACAP1	9744	ENSG00000072818	Ignored	Yes	No	No	No	No	Yes	No	Yes
Limited_expression	Hard to measure	ELG	Other	NonISG	Other	HGNC:2365	NM_001014809	NP_001014809	ENST00000324989	CRMP1	1400	ENSG00000072832	Ignored	Yes	No	No	No	No	Yes	No	Yes
Not_differentially_expressed	-0.14	NonISG	ISG	Other	Other	HGNC:3497	NM_153717	NP_714928	ENST00000264956	EVC	2121	ENSG00000072840	Ignored	Yes	No	No	No	Yes	No	No	No
Not_differentially_expressed	-0.17	NonISG	Other	Other	Other	HGNC:17943	NM_016041	NP_057125	ENST00000158771	DERL2	51009	ENSG00000072849	Ignored	Yes	No	No	No	No	No	No	No
Not_differentially_expressed	-0.17	NonISG	Other	Other	Other	HGNC:17619	NM_017668	NP_060138	ENST00000396354	NDE1	54820	ENSG00000072864	Ignored	Yes	No	No	No	No	No	No	No
Not_differentially_expressed	-0.4	NonISG	Other	Other	Other	HGNC:28462	NM_024074	NP_076979	ENST00000187762	TMEM38A	79041	ENSG00000072954	Ignored	Yes	No	No	No	No	No	No	No
Not_differentially_expressed	0.04	NonISG	Other	ISG	NonISG	HGNC:9705	NM_006505	NP_006496	ENST00000425690	PVR	5817	ENSG00000073008	Ignored	Yes	No	No	No	No	Yes	Yes	No
Not_differentially_expressed	-0.06	NonISG	Other	Other	Other	HGNC:1664	NM_005505	NP_005496	ENST00000261693	SCARB1	949	ENSG00000073060	Ignored	Yes	No	No	No	No	No	No	No
Down_regulated (IRG)	-0.67	NonISG	Other	Other	Other	HGNC:6944	NM_004526	NP_004517	ENST00000265056	MCM2	4171	ENSG00000073111	Ignored	Yes	No	No	Yes	No	No	No	No
Up_regulated	0.81	ISG	Other	Other	NonISG	HGNC:7201	NM_018995	NP_061868	ENST00000262794	MOV10L1	54456	ENSG00000073146	Ignored	Yes	No	Yes	No	No	No	Yes	No
Not_differentially_expressed	0.11	NonISG	Other	ISG	Other	HGNC:8600	NM_052839	NP_443071	ENST00000395842	PANX2	56666	ENSG00000073150	Ignored	Yes	No	No	No	No	Yes	No	No
Limited_expression	Hard to measure	ELG	Other	Other	Other	HGNC:15979	NM_003722	NP_003713	ENST00000264731	TP63	8626	ENSG00000073282	Ignored	Yes	No	No	No	No	No	No	Yes
Up_regulated	2	Refined ISG	ISG	ISG	NonISG	HGNC:20917	NM_025144	NP_079420	ENST00000650871	ALPK1	80216	ENSG00000073331	Training	Yes	Yes	No	No	Yes	Yes	Yes	No
Not_differentially_expressed	-0.02	NonISG	Other	Other	Other	HGNC:8793	NM_002605	NP_002596	ENST00000394553	PDE8A	5151	ENSG00000073417	Ignored	Yes	No	No	No	No	No	No	No
Not_differentially_expressed	0.06	NonISG	Other	ISG	Other	HGNC:2022	NM_001830	NP_001821	ENST00000380833	CLCN4	1183	ENSG00000073464	Ignored	Yes	No	No	No	No	Yes	No	No
Not_differentially_expressed	-0.41	NonISG	Other	Other	Other	HGNC:19889	NM_018096	NP_060566	ENST00000442241	NLE1	54475	ENSG00000073536	Ignored	Yes	No	No	No	No	No	No	No
Up_regulated	0.56	ISG	Other	Other	Other	HGNC:10680	NM_004168	NP_004159	ENST00000264932	SDHA	6389	ENSG00000073578	Ignored	Yes	No	Yes	No	No	No	No	No
Not_differentially_expressed	-0.12	NonISG	Other	Other	Other	HGNC:11109	NM_003079	NP_003070	ENST00000348513	SMARCE1	6605	ENSG00000073584	Ignored	Yes	No	No	No	No	No	No	No
Not_differentially_expressed	0.2	NonISG	Other	Other	Other	HGNC:9886	NM_001042603	NP_001036068	ENST00000399788	KDM5A	5927	ENSG00000073614	Ignored	Yes	No	No	No	No	No	No	No
Not_differentially_expressed	0.37	NonISG	Other	ISG	Other	HGNC:189	NM_002390	NP_002381	ENST00000200557	ADAM11	4185	ENSG00000073670	Ignored	Yes	No	No	No	No	Yes	No	No
Not_differentially_expressed	-0.17	NonISG	Other	ISG	NonISG	HGNC:9307	NM_002718	NP_002709	ENST00000264977	PPP2R3A	5523	ENSG00000073711	Ignored	Yes	No	No	No	No	Yes	Yes	No
Not_differentially_expressed	-0.06	NonISG	Other	ISG	Other	HGNC:15767	NM_006832	NP_006823	ENST00000341590	FERMT2	10979	ENSG00000073712	Ignored	Yes	No	No	No	No	Yes	No	No
Limited_expression	Hard to measure	ELG	ISG	Other	Other	HGNC:1690	NM_005894	NP_005885	ENST00000368174	CD5L	922	ENSG00000073754	Ignored	Yes	No	No	No	Yes	No	No	Yes
Up_regulated	1.18	ISG	Other	ISG	Other	HGNC:9605	NM_000963	NP_000954	ENST00000367468	PTGS2	5743	ENSG00000073756	Ignored	Yes	No	Yes	No	No	Yes	No	No
Not_differentially_expressed	0.22	NonISG	Other	ISG	NonISG	HGNC:6852	NM_004721	NP_004712	ENST00000265026	MAP3K13	9175	ENSG00000073803	Ignored	Yes	No	No	No	No	Yes	Yes	No
Limited_expression	Hard to measure	ELG	Other	Other	Other	HGNC:10860	NM_173216	NP_775323	ENST00000169298	ST6GAL1	6480	ENSG00000073849	Ignored	Yes	No	No	No	No	No	No	Yes
Limited_expression	Hard to measure	ELG	Other	Other	Other	HGNC:11599	NM_013351	NP_037483	ENST00000177694	TBX21	30009	ENSG00000073861	Ignored	Yes	No	No	No	No	No	No	Yes
Not_differentially_expressed	0.13	Refined nonISG	NonISG	Other	Other	HGNC:20367	NM_023037	NP_075463	ENST00000542859	FRY	10129	ENSG00000073910	Training	Yes	Yes	No	No	Yes	No	No	No
Not_differentially_expressed	0.09	NonISG	Other	ISG	Other	HGNC:15514	NM_007166	NP_009097	ENST00000393346	PICALM	8301	ENSG00000073921	Ignored	Yes	No	No	No	No	Yes	No	No
Not_differentially_expressed	-0.06	NonISG	Other	Other	NonISG	HGNC:8016	NM_006178	NP_006169	ENST00000398238	NSF	4905	ENSG00000073969	Ignored	Yes	No	No	No	No	No	Yes	No
Not_differentially_expressed	-0.14	Refined nonISG	NonISG	Other	Other	HGNC:7883	NM_000435	NP_000426	ENST00000263388	NOTCH3	4854	ENSG00000074181	Training	Yes	Yes	No	No	Yes	No	No	No
Not_differentially_expressed	0.02	NonISG	Other	Other	NonISG	HGNC:2080	NM_001293	NP_001284	ENST00000525428	CLNS1A	1207	ENSG00000074201	Ignored	Yes	No	No	No	No	No	Yes	No
Not_differentially_expressed	-0.33	NonISG	Other	Other	NonISG	HGNC:9306	NM_020416	NP_065149	ENST00000382599	PPP2R2C	5522	ENSG00000074211	Ignored	Yes	No	No	No	No	No	Yes	No
Not_differentially_expressed	0.29	NonISG	Other	Other	NonISG	HGNC:3188	NM_003797	NP_003788	ENST00000263360	EED	8726	ENSG00000074266	Ignored	Yes	No	No	No	No	No	Yes	No
Limited_expression	Hard to measure	ELG	Other	Other	Other	HGNC:11140	NM_003085	NP_003076	ENST00000393693	SNCB	6620	ENSG00000074317	Ignored	Yes	No	No	No	No	No	No	Yes
Not_differentially_expressed	0.13	NonISG	Other	Other	Other	HGNC:15971	NM_006292	NP_006283	ENST00000251968	TSG101	7251	ENSG00000074319	Ignored	Yes	No	No	No	No	No	No	No
Not_differentially_expressed	-0.26	NonISG	Other	Other	Other	HGNC:24612	NM_001114118	NP_001107590	ENST00000389005	NCBP3	55421	ENSG00000074356	Ignored	Yes	No	No	No	No	No	No	No
Not_differentially_expressed	-0.21	NonISG	Other	Other	Other	HGNC:813	NM_005173	NP_005164	ENST00000397041	ATP2A3	489	ENSG00000074370	Ignored	Yes	No	No	No	No	No	No	No
Not_differentially_expressed	0.14	NonISG	Other	ISG	Other	HGNC:1371	NM_001218	NP_001209	ENST00000178638	CA12	771	ENSG00000074410	Ignored	Yes	No	No	No	No	Yes	No	No
Not_differentially_expressed	0.12	Refined nonISG	NonISG	Other	NonISG	HGNC:13658	NM_021229	NP_067052	ENST00000343702	NTN4	59277	ENSG00000074527	Independent testing	Yes	Yes	No	No	Yes	No	Yes	No
Not_differentially_expressed	0	NonISG	Other	NonISG	Other	HGNC:16490	NM_130434	NP_569118	ENST00000300141	DPP8	54878	ENSG00000074603	Ignored	Yes	No	No	No	No	Yes	No	No
Not_differentially_expressed	-0.18	NonISG	Other	Other	Other	HGNC:10975	NM_004727	NP_004718	ENST00000261892	SLC24A1	9187	ENSG00000074621	Ignored	Yes	No	No	No	No	No	No	No
Limited_expression	Hard to measure	ELG	Other	Other	Other	HGNC:16820	NM_003693	NP_003684	ENST00000263071	SCARF1	8578	ENSG00000074660	Ignored	Yes	No	No	No	No	No	No	Yes
Not_differentially_expressed	-0.01	NonISG	Other	Other	Other	HGNC:6631	NM_005570	NP_005561	ENST00000251047	LMAN1	3998	ENSG00000074695	Ignored	Yes	No	No	No	No	No	No	No
Not_differentially_expressed	-0.2	NonISG	Other	Other	Other	HGNC:24175	NM_016395	NP_057479	ENST00000261875	HACD3	51495	ENSG00000074696	Ignored	Yes	No	No	No	No	No	No	No
Not_differentially_expressed	-0.14	NonISG	Other	Other	Other	HGNC:29027	NM_015113	NP_055928	ENST00000381638	ZZEF1	23140	ENSG00000074755	Ignored	Yes	No	No	No	No	No	No	No
Not_differentially_expressed	-0.09	NonISG	Other	ISG	Other	HGNC:3350	NM_001428	NP_001419	ENST00000234590	ENO1	2023	ENSG00000074800	Ignored	Yes	No	No	No	No	Yes	No	No
Not_differentially_expressed	0.13	NonISG	ISG	Other	Other	HGNC:29329	NM_020959	NP_066010	ENST00000159087	ANO8	57719	ENSG00000074855	Ignored	Yes	No	No	No	Yes	No	No	No
Down_regulated (IRG)	-0.64	NonISG	Other	Other	Other	HGNC:20775	NM_016262	NP_057346	ENST00000368662	TUBE1	51175	ENSG00000074935	Ignored	Yes	No	No	Yes	No	No	No	No
Not_differentially_expressed	0.3	NonISG	Other	ISG	Other	HGNC:25540	NM_018125	NP_060595	ENST00000361221	ARHGEF10L	55160	ENSG00000074964	Ignored	Yes	No	No	No	No	Yes	No	No
Limited_expression	Hard to measure	ELG	Other	Other	Other	HGNC:12434	NM_003328	NP_003319	ENST00000264316	TXK	7294	ENSG00000074966	Ignored	Yes	No	No	No	No	No	No	Yes
Limited_expression	Hard to measure	ELG	Other	Other	Other	HGNC:29117	NM_014653	NP_055468	ENST00000547525	WSCD2	9671	ENSG00000075035	Ignored	Yes	No	No	No	No	No	No	Yes
Limited_expression	Hard to measure	ELG	Other	Other	Other	HGNC:11527	NM_001057	NP_001048	ENST00000373306	TACR2	6865	ENSG00000075073	Ignored	Yes	No	No	No	No	No	No	Yes
Up_regulated	1.07	Refined ISG	Other	Other	Other	HGNC:30750	NM_017858	NP_060328	ENST00000261881	TIPIN	54962	ENSG00000075131	Independent testing	Yes	Yes	No	No	No	No	No	No
Not_differentially_expressed	0.14	NonISG	Other	Other	NonISG	HGNC:29929	NM_024057	NP_076962	ENST00000552283	NUP37	79023	ENSG00000075188	Ignored	Yes	No	No	No	No	No	Yes	No
Not_differentially_expressed	-0.29	NonISG	Other	Other	Other	HGNC:10723	NM_006080	NP_006071	ENST00000265362	SEMA3A	10371	ENSG00000075213	Ignored	Yes	No	No	No	No	No	No	No
Not_differentially_expressed	0.04	Refined nonISG	NonISG	Other	Other	HGNC:13698	NM_016426	NP_057510	ENST00000454366	GTSE1	51512	ENSG00000075218	Independent testing	Yes	Yes	No	No	Yes	No	No	No
Not_differentially_expressed	-0.1	NonISG	Other	Other	Other	HGNC:10725	NM_006379	NP_006370	ENST00000265361	SEMA3C	10512	ENSG00000075223	Ignored	Yes	No	No	No	No	No	No	No
Not_differentially_expressed	0.01	NonISG	Other	Other	Other	HGNC:93	NM_000019	NP_000010	ENST00000265838	ACAT1	38	ENSG00000075239	Ignored	Yes	No	No	No	No	No	No	No
Down_regulated (IRG)	-0.84	NonISG	Other	ISG	Other	HGNC:29113	NM_015124	NP_055939	ENST00000406902	GRAMD4	23151	ENSG00000075240	Ignored	Yes	No	No	Yes	No	Yes	No	No
Not_differentially_expressed	-0.18	NonISG	Other	Other	Other	HGNC:17894	NM_014497	NP_055312	ENST00000264447	ZNF638	27332	ENSG00000075292	Ignored	Yes	No	No	No	No	No	No	No
Not_differentially_expressed	-0.12	NonISG	Other	Other	Other	HGNC:29680	NM_018843	NP_061331	ENST00000341119	SLC25A40	55972	ENSG00000075303	Ignored	Yes	No	No	No	No	No	No	No
Down_regulated (IRG)	-0.94	NonISG	Other	Other	Other	HGNC:25010	NM_014177	NP_054896	ENST00000169551	TIMM21	29090	ENSG00000075336	Ignored	Yes	No	No	Yes	No	No	No	No
Limited_expression	Hard to measure	ELG	Other	ISG	Other	HGNC:244	NM_001617	NP_001608	ENST00000264436	ADD2	119	ENSG00000075340	Ignored	Yes	No	No	No	No	Yes	No	Yes
Not_differentially_expressed	0.37	NonISG	Other	Other	Other	HGNC:13526	NM_004913	NP_004904	ENST00000389386	VPS9D1	9605	ENSG00000075399	Ignored	Yes	No	No	No	No	No	No	No
Not_differentially_expressed	-0.07	NonISG	Other	Other	Other	HGNC:6897	NM_001128918	NP_001122390	ENST00000429436	MARK3	4140	ENSG00000075413	Ignored	Yes	No	No	No	No	No	No	No
Not_differentially_expressed	-0.1	NonISG	ISG	ISG	Other	HGNC:24670	NM_022763	NP_073600	ENST00000415807	FNDC3B	64778	ENSG00000075420	Ignored	Yes	No	No	No	Yes	Yes	No	No
Up_regulated	0.77	Refined ISG	ISG	ISG	NonISG	HGNC:3798	NM_005253	NP_005244	ENST00000264716	FOSL2	2355	ENSG00000075426	Training	Yes	Yes	No	No	Yes	Yes	Yes	No
Limited_expression	Hard to measure	ELG	Other	NonISG	Other	HGNC:1408	NM_014405	NP_055220	ENST00000262138	CACNG4	27092	ENSG00000075461	Ignored	Yes	No	No	No	No	Yes	No	Yes
Not_differentially_expressed	0.03	NonISG	Other	Other	Other	HGNC:30366	NM_015348	NP_056163	ENST00000186436	TMEM131	23505	ENSG00000075568	Ignored	Yes	No	No	No	No	No	No	No
Not_differentially_expressed	-0.27	NonISG	Other	Other	Other	HGNC:11148	NM_003088	NP_003079	ENST00000382361	FSCN1	6624	ENSG00000075618	Ignored	Yes	No	No	No	No	No	No	No
Not_differentially_expressed	-0.12	NonISG	Other	Other	Other	HGNC:132	NM_001101	NP_001092	ENST00000646664	ACTB	60	ENSG00000075624	Ignored	Yes	No	No	No	No	No	No	No
Up_regulated	0.86	Refined ISG	ISG	ISG	Other	HGNC:18234	NM_017947	NP_060417	ENST00000261326	MOCOS	55034	ENSG00000075643	Independent testing	Yes	Yes	No	No	Yes	Yes	No	No
Not_differentially_expressed	-0.04	NonISG	Other	Other	Other	HGNC:9067	NM_002662	NP_002653	ENST00000351298	PLD1	5337	ENSG00000075651	Ignored	Yes	No	No	No	No	No	No	No
Down_regulated (IRG)	-0.67	Refined nonISG	Other	Other	Other	HGNC:24502	NM_001083961	NP_001077430	ENST00000401500	WDR62	284403	ENSG00000075702	Independent testing	Yes	Yes	No	Yes	No	No	No	No
Not_differentially_expressed	-0.26	NonISG	Other	Other	Other	HGNC:23197	NM_015490	NP_056305	ENST00000370345	SEC31B	25956	ENSG00000075826	Ignored	Yes	No	No	No	No	No	No	No
Not_differentially_expressed	-0.02	NonISG	Other	Other	Other	HGNC:16860	NM_014706	NP_055521	ENST00000546815	SART3	9733	ENSG00000075856	Ignored	Yes	No	No	No	No	No	No	No
Limited_expression	Hard to measure	ELG	Other	Other	Other	HGNC:21030	NM_018460	NP_060930	ENST00000295095	ARHGAP15	55843	ENSG00000075884	Ignored	Yes	No	No	No	No	No	No	Yes
Not_differentially_expressed	-0.39	NonISG	Other	ISG	Other	HGNC:28112	NM_015004	NP_055819	ENST00000265564	EXOSC7	23016	ENSG00000075914	Ignored	Yes	No	No	No	No	Yes	No	No
Up_regulated	0.72	ISG	Other	ISG	Other	HGNC:17060	NM_014970	NP_055785	ENST00000361580	KIFAP3	22920	ENSG00000075945	Ignored	Yes	No	Yes	No	No	Yes	No	No
Not_differentially_expressed	-0.17	NonISG	Other	ISG	Other	HGNC:7113	NM_014160	NP_054879	ENST00000170447	MKRN2	23609	ENSG00000075975	Ignored	Yes	No	No	No	No	Yes	No	No
Not_differentially_expressed	-0.27	Refined nonISG	NonISG	Other	Other	HGNC:6949	NM_005915	NP_005906	ENST00000264156	MCM6	4175	ENSG00000076003	Independent testing	Yes	Yes	No	No	Yes	No	No	No
Not_differentially_expressed	-0.07	NonISG	Other	Other	Other	HGNC:17851	NM_015523	NP_056338	ENST00000265881	REXO2	25996	ENSG00000076043	Ignored	Yes	No	No	No	No	No	No	No
Up_regulated	2.28	Refined ISG	ISG	Other	Other	HGNC:9909	NM_002898	NP_002889	ENST00000262031	RBMS2	5939	ENSG00000076067	Independent testing	Yes	Yes	No	No	Yes	No	No	No
Not_differentially_expressed	0.06	NonISG	Other	Other	Other	HGNC:14406	NM_015466	NP_056281	ENST00000265562	PTPN23	25930	ENSG00000076201	Ignored	Yes	No	No	No	No	No	No	No
Not_differentially_expressed	-0.33	NonISG	Other	Other	Other	HGNC:3772	NM_002022	NP_002013	ENST00000367749	FMO4	2329	ENSG00000076258	Ignored	Yes	No	No	No	No	No	No	No
Not_differentially_expressed	0.05	NonISG	Other	Other	Other	HGNC:25056	NM_014458	NP_055273	ENST00000209884	KLHL20	27252	ENSG00000076321	Ignored	Yes	No	No	No	No	No	No	No
Not_differentially_expressed	-0.02	NonISG	ISG	Other	Other	HGNC:9993	NM_183337	NP_899180	ENST00000397770	RGS11	8786	ENSG00000076344	Ignored	Yes	No	No	No	Yes	No	No	No
Down_regulated (IRG)	-0.53	Refined nonISG	Other	Other	Other	HGNC:30521	NM_080669	NP_542400	ENST00000612814	SLC46A1	113235	ENSG00000076351	Independent testing	Yes	Yes	No	Yes	No	No	No	No
Up_regulated	0.96	Refined ISG	ISG	Other	NonISG	HGNC:9100	NM_025179	NP_079455	ENST00000367033	PLXNA2	5362	ENSG00000076356	Independent testing	Yes	Yes	No	No	Yes	No	Yes	No
Not_differentially_expressed	-0.29	Refined nonISG	Other	Other	Other	HGNC:13452	NM_006461	NP_006452	ENST00000321765	SPAG5	10615	ENSG00000076382	Independent testing	Yes	Yes	No	No	No	No	No	No
Not_differentially_expressed	-0.02	NonISG	Other	ISG	Other	HGNC:21268	NM_033121	NP_149112	ENST00000261739	ANKRD13A	88455	ENSG00000076513	Ignored	Yes	No	No	No	No	Yes	No	No
Down_regulated (IRG)	-0.68	NonISG	Other	Other	Other	HGNC:12034	NM_004295	NP_004286	ENST00000262395	TRAF4	9618	ENSG00000076604	Ignored	Yes	No	No	Yes	No	No	No	No
Down_regulated (IRG)	-0.58	NonISG	ISG	ISG	NonISG	HGNC:30043	NM_018440	NP_060910	ENST00000220597	PAG1	55824	ENSG00000076641	Ignored	Yes	No	No	Yes	Yes	Yes	Yes	No
Not_differentially_expressed	-0.01	NonISG	Other	Other	Other	HGNC:24658	NM_018025	NP_060495	ENST00000170564	GPATCH1	55094	ENSG00000076650	Ignored	Yes	No	No	No	No	No	No	No
Not_differentially_expressed	-0.32	NonISG	Other	ISG	Other	HGNC:5346	NM_002162	NP_002153	ENST00000160262	ICAM3	3385	ENSG00000076662	Ignored	Yes	No	No	No	No	Yes	No	No
Not_differentially_expressed	-0.17	NonISG	Other	Other	Other	HGNC:6934	NM_006500	NP_006491	ENST00000264036	MCAM	4162	ENSG00000076706	Ignored	Yes	No	No	No	No	No	No	No
Not_differentially_expressed	0.34	NonISG	Other	ISG	Other	HGNC:4452	NM_001448	NP_001439	ENST00000370828	GPC4	2239	ENSG00000076716	Ignored	Yes	No	No	No	No	Yes	No	No
Not_differentially_expressed	-0.06	NonISG	Other	Other	Other	HGNC:14089	NM_020196	NP_064581	ENST00000358368	XAB2	56949	ENSG00000076924	Ignored	Yes	No	No	No	No	No	No	No
Not_differentially_expressed	0.24	NonISG	Other	Other	Other	HGNC:11445	NM_006949	NP_008880	ENST00000221283	STXBP2	6813	ENSG00000076944	Ignored	Yes	No	No	No	No	No	No	No
Limited_expression	Hard to measure	ELG	Other	ISG	Other	HGNC:15679	NM_033427	NP_219499	ENST00000160373	CTTNBP2	83992	ENSG00000077063	Ignored	Yes	No	No	No	No	Yes	No	Yes
Not_differentially_expressed	-0.02	NonISG	Other	Other	Other	HGNC:21529	NM_020123	NP_064508	ENST00000371142	TM9SF3	56889	ENSG00000077147	Ignored	Yes	No	No	No	No	No	No	No
Not_differentially_expressed	0.06	NonISG	Other	ISG	Other	HGNC:7795	NM_001322934	NP_001309863	ENST00000661543	NFKB2	4791	ENSG00000077150	Ignored	Yes	No	No	No	No	Yes	No	No
Down_regulated (IRG)	-0.57	NonISG	Other	Other	Other	HGNC:25009	NM_014176	NP_054895	ENST00000646651	UBE2T	29089	ENSG00000077152	Ignored	Yes	No	No	Yes	No	No	No	No
Not_differentially_expressed	0.09	NonISG	Other	Other	Other	HGNC:7619	NM_002481	NP_002472	ENST00000608999	PPP1R12B	4660	ENSG00000077157	Ignored	Yes	No	No	No	No	No	No	No
Not_differentially_expressed	0.03	NonISG	Other	Other	NonISG	HGNC:24637	NM_018981	NP_061854	ENST00000264065	DNAJC10	54431	ENSG00000077232	Ignored	Yes	No	No	No	No	No	Yes	No
Not_differentially_expressed	-0.31	NonISG	Other	NonISG	Other	HGNC:4664	NM_001520	NP_001511	ENST00000356183	GTF3C1	2975	ENSG00000077235	Ignored	Yes	No	No	No	No	Yes	No	No
Not_differentially_expressed	0.08	NonISG	Other	ISG	Other	HGNC:6015	NM_000418	NP_000409	ENST00000395762	IL4R	3566	ENSG00000077238	Ignored	Yes	No	No	No	No	Yes	No	No
Limited_expression	Hard to measure	ELG	Other	Other	Other	HGNC:8592	NM_002578	NP_002569	ENST00000372007	PAK3	5063	ENSG00000077264	Ignored	Yes	No	No	No	No	No	No	Yes
Limited_expression	Hard to measure	ELG	Other	Other	Other	HGNC:1483	NM_014289	NP_055104	ENST00000324068	CAPN6	827	ENSG00000077274	Ignored	Yes	No	No	No	No	No	No	Yes
Not_differentially_expressed	-0.15	Refined nonISG	Other	Other	Other	HGNC:11151	NM_004596	NP_004587	ENST00000243563	SNRPA	6626	ENSG00000077312	Training	Yes	Yes	No	No	No	No	No	No
Limited_expression	Hard to measure	ELG	Other	Other	Other	HGNC:11215	NM_012443	NP_036575	ENST00000376624	SPAG6	9576	ENSG00000077327	Ignored	Yes	No	No	No	No	No	No	Yes
Down_regulated (IRG)	-0.51	NonISG	Other	Other	NonISG	HGNC:24662	NM_020158	NP_064543	ENST00000221233	EXOSC5	56915	ENSG00000077348	Ignored	Yes	No	No	Yes	No	No	Yes	No
Not_differentially_expressed	-0.15	NonISG	ISG	ISG	Other	HGNC:17379	NM_019043	NP_061916	ENST00000376236	APBB1IP	54518	ENSG00000077420	Ignored	Yes	No	No	No	Yes	Yes	No	No
Not_differentially_expressed	0.34	NonISG	Other	Other	Other	HGNC:6691	NM_002319	NP_002310	ENST00000310300	LRCH4	4034	ENSG00000077454	Ignored	Yes	No	No	No	No	No	No	No
Up_regulated	0.73	Refined ISG	ISG	Other	Other	HGNC:28492	NM_144664	NP_653265	ENST00000358780	FAM76B	143684	ENSG00000077458	Independent testing	Yes	Yes	No	No	Yes	No	No	No
Not_differentially_expressed	-0.13	Refined nonISG	Other	Other	Other	HGNC:14934	NM_016539	NP_057623	ENST00000337491	SIRT6	51548	ENSG00000077463	Training	Yes	Yes	No	No	No	No	No	No
Not_differentially_expressed	0.21	NonISG	Other	Other	Other	HGNC:20932	NM_006591	NP_006582	ENST00000263681	POLD3	10714	ENSG00000077514	Ignored	Yes	No	No	No	No	No	No	No
Not_differentially_expressed	0.05	NonISG	Other	Other	Other	HGNC:1491	NM_004930	NP_004921	ENST00000264202	CAPZB	832	ENSG00000077549	Ignored	Yes	No	No	No	No	No	No	No
Not_differentially_expressed	-0.15	NonISG	ISG	Other	Other	HGNC:11862	NM_003272	NP_003263	ENST00000366592	GPR137B	7107	ENSG00000077585	Ignored	Yes	No	No	No	Yes	No	No	No
Limited_expression	Hard to measure	ELG	Other	NonISG	Other	HGNC:14526	NM_005467	NP_005458	ENST00000534061	NAALAD2	10003	ENSG00000077616	Ignored	Yes	No	No	No	No	Yes	No	Yes
Not_differentially_expressed	-0.34	NonISG	Other	ISG	Other	HGNC:30027	NM_199320	NP_955352	ENST00000226319	JADE1	79960	ENSG00000077684	Ignored	Yes	No	No	No	No	Yes	No	No
Not_differentially_expressed	-0.12	NonISG	Other	Other	Other	HGNC:30557	NM_145305	NP_660348	ENST00000217909	SLC25A43	203427	ENSG00000077713	Ignored	Yes	No	No	No	No	No	No	No
Not_differentially_expressed	0.3	NonISG	Other	Other	Other	HGNC:12472	NM_003336	NP_003327	ENST00000371558	UBE2A	7319	ENSG00000077721	Ignored	Yes	No	No	No	No	No	No	No
Limited_expression	Hard to measure	ELG	Other	Other	Other	HGNC:3722	NM_003602	NP_003593	ENST00000252037	FKBP6	8468	ENSG00000077800	Ignored	Yes	No	No	No	No	No	No	Yes
Limited_expression	Hard to measure	ELG	Other	Other	Other	HGNC:11112	NM_148674	NP_683515	ENST00000357450	SMC1B	27127	ENSG00000077935	Ignored	Yes	No	No	No	No	No	No	Yes
Not_differentially_expressed	0.07	NonISG	Other	Other	NonISG	HGNC:3600	NM_006486	NP_006477	ENST00000327858	FBLN1	2192	ENSG00000077942	Ignored	Yes	No	No	No	No	No	Yes	No
Not_differentially_expressed	-0.19	NonISG	Other	Other	Other	HGNC:6144	NM_003638	NP_003629	ENST00000378076	ITGA8	8516	ENSG00000077943	Ignored	Yes	No	No	No	No	No	No	No
Down_regulated (IRG)	-0.56	NonISG	Other	Other	NonISG	HGNC:17311	NM_004671	NP_004662	ENST00000585916	PIAS2	9063	ENSG00000078043	Ignored	Yes	No	No	Yes	No	No	Yes	No
Up_regulated	0.78	Refined ISG	ISG	NonISG	Other	HGNC:471	NM_001635	NP_001626	ENST00000356264	AMPH	273	ENSG00000078053	Training	Yes	Yes	No	No	Yes	Yes	No	No
Not_differentially_expressed	0.25	NonISG	Other	NonISG	Other	HGNC:646	NM_001654	NP_001645	ENST00000377045	ARAF	369	ENSG00000078061	Ignored	Yes	No	No	No	No	Yes	No	No
Not_differentially_expressed	-0.12	NonISG	Other	Other	Other	HGNC:6936	NM_020166	NP_064551	ENST00000265594	MCCC1	56922	ENSG00000078070	Ignored	Yes	No	No	No	No	No	No	No
Not_differentially_expressed	-0.23	NonISG	ISG	ISG	Other	HGNC:3590	NM_004460	NP_004451	ENST00000188790	FAP	2191	ENSG00000078098	Ignored	Yes	No	No	No	Yes	Yes	No	No
Not_differentially_expressed	0.32	NonISG	Other	Other	Other	HGNC:16066	NM_018367	NP_060837	ENST00000532485	ACER3	55331	ENSG00000078124	Ignored	Yes	No	No	No	No	No	No	No
Not_differentially_expressed	0.11	NonISG	Other	Other	Other	HGNC:4914	NM_005339	NP_005330	ENST00000261427	UBE2K	3093	ENSG00000078140	Ignored	Yes	No	No	No	No	No	No	No
Not_differentially_expressed	-0.21	NonISG	Other	Other	NonISG	HGNC:8974	NM_002647	NP_002638	ENST00000262039	PIK3C3	5289	ENSG00000078142	Ignored	Yes	No	No	No	No	No	Yes	No
Not_differentially_expressed	-0.12	NonISG	ISG	ISG	Other	HGNC:29851	NM_018177	NP_060647	ENST00000261435	N4BP2	55728	ENSG00000078177	Ignored	Yes	No	No	No	Yes	Yes	No	No
Not_differentially_expressed	-0.3	NonISG	Other	Other	Other	HGNC:1185	NM_020375	NP_065108	ENST00000179259	TIGAR	57103	ENSG00000078237	Ignored	Yes	No	No	No	No	No	No	No
Not_differentially_expressed	-0.24	NonISG	Other	Other	Other	HGNC:12425	NM_003324	NP_003315	ENST00000448120	TULP3	7289	ENSG00000078246	Ignored	Yes	No	No	No	No	No	No	No
Not_differentially_expressed	0.01	NonISG	Other	Other	Other	HGNC:11504	NM_003898	NP_003889	ENST00000355585	SYNJ2	8871	ENSG00000078269	Ignored	Yes	No	No	No	No	No	No	No
Limited_expression	Hard to measure	ELG	Other	NonISG	Other	HGNC:233	NM_020546	NP_065433	ENST00000338316	ADCY2	108	ENSG00000078295	Ignored	Yes	No	No	No	No	Yes	No	Yes
Limited_expression	Hard to measure	ELG	Other	NonISG	Other	HGNC:18222	NM_018723	NP_061193	ENST00000550418	RBFOX1	54715	ENSG00000078328	Ignored	Yes	No	No	No	No	Yes	No	Yes
Not_differentially_expressed	0.02	NonISG	Other	NonISG	Other	HGNC:4396	NM_002074	NP_002065	ENST00000378609	GNB1	2782	ENSG00000078369	Ignored	Yes	No	No	No	No	Yes	No	No
Down_regulated (IRG)	-0.51	NonISG	Other	Other	Other	HGNC:5109	NM_152739	NP_689952	ENST00000343483	HOXA9	3205	ENSG00000078399	Ignored	Yes	No	No	Yes	No	No	No	No
Up_regulated	2.14	Refined ISG	ISG	ISG	Other	HGNC:3176	NM_001955	NP_001946	ENST00000379375	EDN1	1906	ENSG00000078401	Training	Yes	Yes	No	No	Yes	Yes	No	No
Limited_expression	Hard to measure	ELG	Other	Other	Other	HGNC:19906	NM_014499	NP_055314	ENST00000171757	P2RY10	27334	ENSG00000078589	Ignored	Yes	No	No	No	No	No	No	Yes
Limited_expression	Hard to measure	ELG	NonISG	Other	Other	HGNC:6173	NM_004867	NP_004858	ENST00000373298	ITM2A	9452	ENSG00000078596	Ignored	Yes	No	No	No	Yes	No	No	Yes
Not_differentially_expressed	-0.13	NonISG	Other	Other	Other	HGNC:12674	NM_005662	NP_005653	ENST00000022615	VDAC3	7419	ENSG00000078668	Ignored	Yes	No	No	No	No	No	No	No
Not_differentially_expressed	0.2	NonISG	Other	Other	Other	HGNC:2687	NM_014618	NP_055433	ENST00000265922	BRINP1	1620	ENSG00000078725	Ignored	Yes	No	No	No	No	No	No	No
Down_regulated (IRG)	-0.7	NonISG	Other	Other	Other	HGNC:16104	NM_021202	NP_067025	ENST00000374810	TP53INP2	58476	ENSG00000078804	Ignored	Yes	No	No	Yes	No	No	No	No
Limited_expression	Hard to measure	ELG	Other	Other	Other	HGNC:12003	NM_005427	NP_005418	ENST00000378295	TP73	7161	ENSG00000078900	Ignored	Yes	No	No	No	No	No	No	Yes
Not_differentially_expressed	-0.25	NonISG	Other	Other	Other	HGNC:16476	NM_019009	NP_061882	ENST00000317204	TOLLIP	54472	ENSG00000078902	Ignored	Yes	No	No	No	No	No	No	No
Not_differentially_expressed	-0.08	NonISG	Other	Other	Other	HGNC:21647	NM_015983	NP_057067	ENST00000222402	UBE2D4	51619	ENSG00000078967	Ignored	Yes	No	No	No	No	No	No	No
Limited_expression	Hard to measure	ELG	Other	ISG	Other	HGNC:1756	NM_004063	NP_004054	ENST00000027335	CDH17	1015	ENSG00000079112	Ignored	Yes	No	No	No	No	Yes	No	Yes
Not_differentially_expressed	-0.31	NonISG	Other	Other	Other	HGNC:19070	NM_005131	NP_005122	ENST00000261600	THOC1	9984	ENSG00000079134	Ignored	Yes	No	No	No	No	No	No	No
Not_differentially_expressed	0.05	NonISG	Other	Other	Other	HGNC:3723	NM_181342	NP_851939	ENST00000424785	FKBP7	51661	ENSG00000079150	Ignored	Yes	No	No	No	No	No	No	No
Up_regulated	1.87	ISG	Other	ISG	Other	HGNC:16388	NM_032523	NP_115912	ENST00000190611	OSBPL6	114880	ENSG00000079156	Ignored	Yes	No	Yes	No	No	Yes	No	No
Up_regulated	0.61	Refined ISG	Other	Other	Other	HGNC:10941	NM_004172	NP_004163	ENST00000265113	SLC1A3	6507	ENSG00000079215	Training	Yes	Yes	No	No	No	No	No	No
Not_differentially_expressed	-0.04	NonISG	Other	Other	Other	HGNC:12833	NM_021141	NP_066964	ENST00000392132	XRCC5	7520	ENSG00000079246	Ignored	Yes	No	No	No	No	No	No	No
Not_differentially_expressed	0.07	NonISG	Other	ISG	Other	HGNC:13347	NM_020169	NP_064554	ENST00000264265	LXN	56925	ENSG00000079257	Ignored	Yes	No	No	No	No	Yes	No	No
Limited_expression	Hard to measure	ELG	Other	Other	Other	HGNC:17133	NM_007237	NP_009168	ENST00000392045	SP140	11262	ENSG00000079263	Ignored	Yes	No	No	No	No	No	No	Yes
Not_differentially_expressed	0.14	NonISG	Other	Other	Other	HGNC:24616	NM_020695	NP_065746	ENST00000170168	REXO1	57455	ENSG00000079313	Ignored	Yes	No	No	No	No	No	No	No
Not_differentially_expressed	-0.01	NonISG	Other	Other	Other	HGNC:10534	NM_020150	NP_064535	ENST00000373241	SAR1A	56681	ENSG00000079332	Ignored	Yes	No	No	No	No	No	No	No
Not_differentially_expressed	0.09	NonISG	Other	ISG	Other	HGNC:1718	NM_003672	NP_003663	ENST00000336454	CDC14A	8556	ENSG00000079335	Ignored	Yes	No	No	No	No	Yes	No	No
Up_regulated	4.3	Refined ISG	ISG	ISG	Other	HGNC:1814	NM_001712	NP_001703	ENST00000161559	CEACAM1	634	ENSG00000079385	Training	Yes	Yes	No	No	Yes	Yes	No	No
Not_differentially_expressed	0.11	NonISG	Other	Other	Other	HGNC:17927	NM_001267594	NP_001254523	ENST00000549518	SENP1	29843	ENSG00000079387	Ignored	Yes	No	No	No	No	No	No	No
Limited_expression	Hard to measure	ELG	Other	NonISG	NonISG	HGNC:6621	NM_005357	NP_005348	ENST00000244289	LIPE	3991	ENSG00000079435	Ignored	Yes	No	No	No	No	Yes	Yes	Yes
Not_differentially_expressed	-0.17	NonISG	Other	Other	Other	HGNC:3629	NM_004462	NP_004453	ENST00000220584	FDFT1	2222	ENSG00000079459	Ignored	Yes	No	No	No	No	No	No	No
Not_differentially_expressed	0.02	Refined nonISG	NonISG	Other	Other	HGNC:8148	NM_002547	NP_002538	ENST00000355520	OPHN1	4983	ENSG00000079482	Independent testing	Yes	Yes	No	No	Yes	No	No	No
Not_differentially_expressed	0.41	NonISG	Other	Other	Other	HGNC:21581	NM_017640	NP_060110	ENST00000329474	CARMIL1	55604	ENSG00000079691	Ignored	Yes	No	No	No	No	No	No	No
Not_differentially_expressed	0.06	NonISG	Other	ISG	Other	HGNC:8905	NM_002633	NP_002624	ENST00000371084	PGM1	5236	ENSG00000079739	Ignored	Yes	No	No	No	No	Yes	No	No
Not_differentially_expressed	-0.06	NonISG	Other	Other	Other	HGNC:2734	NM_004939	NP_004930	ENST00000233084	DDX1	1653	ENSG00000079785	Ignored	Yes	No	No	No	No	No	No	No
Up_regulated	0.5	ISG	Other	ISG	Other	HGNC:3379	NM_001431	NP_001422	ENST00000337057	EPB41L2	2037	ENSG00000079819	Ignored	Yes	No	Yes	No	No	Yes	No	No
Not_differentially_expressed	0.05	NonISG	Other	ISG	Other	HGNC:21063	NM_015529	NP_056344	ENST00000367963	MOXD1	26002	ENSG00000079931	Ignored	Yes	No	No	No	No	Yes	No	No
Not_differentially_expressed	-0.13	NonISG	Other	Other	Other	HGNC:11442	NM_003569	NP_003560	ENST00000367941	STX7	8417	ENSG00000079950	Ignored	Yes	No	No	No	No	No	No	No
Not_differentially_expressed	0.27	NonISG	Other	Other	NonISG	HGNC:23177	NM_203500	NP_987096	ENST00000171111	KEAP1	9817	ENSG00000079999	Ignored	Yes	No	No	No	No	No	Yes	No
Up_regulated	0.41	ISG	Other	Other	Other	HGNC:17117	NM_015945	NP_057029	ENST00000372230	SLC35C2	51006	ENSG00000080189	Ignored	Yes	No	Yes	No	No	No	No	No
Up_regulated	0.54	ISG	Other	Other	Other	HGNC:34427	NM_153605	NP_705833	ENST00000389622	CRYBG3	131544	ENSG00000080200	Ignored	Yes	No	Yes	No	No	No	No	No
Up_regulated	0.55	Refined ISG	ISG	ISG	NonISG	HGNC:23207	NM_018151	NP_060621	ENST00000444746	RIF1	55183	ENSG00000080345	Independent testing	Yes	Yes	No	No	Yes	Yes	Yes	No
Not_differentially_expressed	-0.21	NonISG	Other	ISG	NonISG	HGNC:18263	NM_014999	NP_055814	ENST00000261263	RAB21	23011	ENSG00000080371	Ignored	Yes	No	No	No	No	Yes	Yes	No
Not_differentially_expressed	-0.66	NonISG	Other	Other	Other	HGNC:11030	NM_001098484	NP_001091954	ENST00000264485	SLC4A4	8671	ENSG00000080493	Ignored	Yes	No	No	No	No	No	No	No
Not_differentially_expressed	0.1	NonISG	Other	Other	Other	HGNC:11098	NM_003070	NP_003061	ENST00000349721	SMARCA2	6595	ENSG00000080503	Ignored	Yes	No	No	No	No	No	No	No
Not_differentially_expressed	0.38	NonISG	Other	Other	NonISG	HGNC:14423	NM_015725	NP_056540	ENST00000591589	RDH8	50700	ENSG00000080511	Ignored	Yes	No	No	No	No	No	Yes	No
Not_differentially_expressed	0.02	Refined nonISG	NonISG	Other	Other	HGNC:14864	NM_015719	NP_056534	ENST00000264828	COL5A3	50509	ENSG00000080573	Independent testing	Yes	Yes	No	No	Yes	No	No	No
Not_differentially_expressed	-0.16	NonISG	Other	Other	Other	HGNC:16974	NM_006662	NP_006653	ENST00000262518	SRCAP	10847	ENSG00000080603	Ignored	Yes	No	No	No	No	No	No	No
Not_differentially_expressed	-0.01	NonISG	Other	Other	Other	HGNC:29676	NM_014878	NP_055693	ENST00000397885	PUM3	9933	ENSG00000080608	Ignored	Yes	No	No	No	No	No	No	No
Limited_expression	Hard to measure	ELG	Other	Other	Other	HGNC:2300	NM_001872	NP_001863	ENST00000181383	CPB2	1361	ENSG00000080618	Ignored	Yes	No	No	No	No	No	No	Yes
Limited_expression	Hard to measure	ELG	Other	Other	NonISG	HGNC:1957	NM_000743	NP_000734	ENST00000326828	CHRNA3	1136	ENSG00000080644	Ignored	Yes	No	No	No	No	No	Yes	Yes
Up_regulated	0.58	ISG	Other	ISG	Other	HGNC:9508	NM_000021	NP_000012	ENST00000324501	PSEN1	5663	ENSG00000080815	Ignored	Yes	No	Yes	No	No	Yes	No	No
Down_regulated (IRG)	-0.45	NonISG	ISG	NonISG	Other	HGNC:2321	NM_000097	NP_000088	ENST00000647941	CPOX	1371	ENSG00000080819	Ignored	Yes	No	No	Yes	Yes	Yes	No	No
Not_differentially_expressed	-0.02	NonISG	Other	ISG	Other	HGNC:1322	NM_001040181	NP_001035271	ENST00000341181	CLDND1	56650	ENSG00000080822	Ignored	Yes	No	No	No	No	Yes	No	No
Not_differentially_expressed	-0.31	NonISG	Other	ISG	Other	HGNC:9833	NM_014226	NP_055041	ENST00000361847	MOK	5891	ENSG00000080823	Ignored	Yes	No	No	No	No	Yes	No	No
Not_differentially_expressed	-0.27	NonISG	Other	Other	Other	HGNC:9893	NM_002895	NP_002886	ENST00000373664	RBL1	5933	ENSG00000080839	Ignored	Yes	No	No	No	No	No	No	No
Limited_expression	Hard to measure	ELG	Other	Other	Other	HGNC:4890	NM_005666	NP_005657	ENST00000367415	CFHR2	3080	ENSG00000080910	Ignored	Yes	No	No	No	No	No	No	Yes
Not_differentially_expressed	0.32	NonISG	ISG	ISG	Other	HGNC:16909	NM_006101	NP_006092	ENST00000261597	NDC80	10403	ENSG00000080986	Ignored	Yes	No	No	No	Yes	Yes	No	No
Not_differentially_expressed	-0.03	NonISG	Other	ISG	NonISG	HGNC:573	NM_007347	NP_031373	ENST00000261842	AP4E1	23431	ENSG00000081014	Ignored	Yes	No	No	No	No	Yes	Yes	No
Not_differentially_expressed	-0.25	NonISG	Other	Other	Other	HGNC:29647	NM_001142782	NP_001136254	ENST00000307546	MAGI3	260425	ENSG00000081026	Ignored	Yes	No	No	No	No	No	No	No
Not_differentially_expressed	-0.5	NonISG	ISG	ISG	Other	HGNC:4603	NM_002089	NP_002080	ENST00000508487	CXCL2	2920	ENSG00000081041	Ignored	Yes	No	No	No	Yes	Yes	No	No
Down_regulated (IRG)	-0.47	NonISG	Other	Other	Other	HGNC:11639	NM_003202	NP_003193	ENST00000342854	TCF7	6932	ENSG00000081059	Ignored	Yes	No	No	Yes	No	No	No	No
Not_differentially_expressed	-0.04	NonISG	Other	Other	NonISG	HGNC:21652	NM_014028	NP_054747	ENST00000193322	OSTM1	28962	ENSG00000081087	Ignored	Yes	No	No	No	No	No	Yes	No
Limited_expression	Hard to measure	ELG	ISG	Other	Other	HGNC:1766	NM_004361	NP_004352	ENST00000397968	CDH7	1005	ENSG00000081138	Ignored	Yes	No	No	No	Yes	No	No	Yes
Limited_expression	Hard to measure	ELG	ISG	Other	Other	HGNC:18362	NM_016247	NP_057331	ENST00000193391	IMPG2	50939	ENSG00000081148	Ignored	Yes	No	No	No	Yes	No	No	Yes
Not_differentially_expressed	0.02	Refined nonISG	NonISG	Other	NonISG	HGNC:30023	NM_020357	NP_065090	ENST00000265260	PCNP	57092	ENSG00000081154	Independent testing	Yes	Yes	No	No	Yes	No	Yes	No
Not_differentially_expressed	0.22	NonISG	Other	Other	Other	HGNC:664	NM_001172	NP_001163	ENST00000261783	ARG2	384	ENSG00000081181	Ignored	Yes	No	No	No	No	No	No	No
Limited_expression	Hard to measure	ELG	Other	ISG	NonISG	HGNC:9666	NM_002838	NP_002829	ENST00000442510	PTPRC	5788	ENSG00000081237	Ignored	Yes	No	No	No	No	Yes	Yes	Yes
Down_regulated (IRG)	-0.45	NonISG	Other	Other	Other	HGNC:11396	NM_004226	NP_004217	ENST00000263955	STK17B	9262	ENSG00000081320	Ignored	Yes	No	No	Yes	No	No	No	No
Not_differentially_expressed	0.27	Refined nonISG	NonISG	ISG	Other	HGNC:1719	NM_033331	NP_201588	ENST00000375241	CDC14B	8555	ENSG00000081377	Training	Yes	Yes	No	No	Yes	Yes	No	No
Limited_expression	Hard to measure	ELG	Other	Other	Other	HGNC:6694	NM_004525	NP_004516	ENST00000649046	LRP2	4036	ENSG00000081479	Ignored	Yes	No	No	No	No	No	No	Yes
Not_differentially_expressed	0.02	NonISG	Other	Other	Other	HGNC:23780	NM_001099269	NP_001092739	ENST00000540806	ZNF506	440515	ENSG00000081665	Ignored	Yes	No	No	No	No	No	No	No
Not_differentially_expressed	0.15	NonISG	Other	Other	Other	HGNC:3067	NM_007240	NP_009171	ENST00000367943	DUSP12	11266	ENSG00000081721	Ignored	Yes	No	No	No	No	No	No	No
Not_differentially_expressed	0.05	NonISG	Other	NonISG	NonISG	HGNC:21298	NM_023928	NP_076417	ENST00000316519	AACS	65985	ENSG00000081760	Ignored	Yes	No	No	No	No	Yes	Yes	No
Not_differentially_expressed	-0.18	NonISG	Other	Other	Other	HGNC:28969	NM_014773	NP_055588	ENST00000432126	DELE1	9812	ENSG00000081791	Ignored	Yes	No	No	No	No	No	No	No
Up_regulated	0.54	Refined ISG	ISG	ISG	Other	HGNC:16018	NM_017954	NP_060424	ENST00000449022	CADPS2	93664	ENSG00000081803	Independent testing	Yes	Yes	No	No	Yes	Yes	No	No
Limited_expression	Hard to measure	ELG	Other	NonISG	NonISG	HGNC:8689	NM_018938	NP_061761	ENST00000194152	PCDHB4	56131	ENSG00000081818	Ignored	Yes	No	No	No	No	Yes	Yes	Yes
Not_differentially_expressed	-0.17	NonISG	ISG	ISG	Other	HGNC:8700	NM_018915	NP_061738	ENST00000394576	PCDHGA2	56113	ENSG00000081853	Ignored	Yes	No	No	No	Yes	Yes	No	No
Not_differentially_expressed	0.01	NonISG	Other	NonISG	Other	HGNC:20610	NM_194449	NP_919431	ENST00000262719	PHLPP1	23239	ENSG00000081913	Ignored	Yes	No	No	No	No	Yes	No	No
Not_differentially_expressed	-0.01	NonISG	Other	Other	Other	HGNC:25495	NM_018034	NP_060504	ENST00000265107	WDR70	55100	ENSG00000082068	Ignored	Yes	No	No	No	No	No	No	No
Up_regulated	4.26	Refined ISG	ISG	ISG	Other	HGNC:4036	NM_001465	NP_001456	ENST00000512982	FYB1	2533	ENSG00000082074	Training	Yes	Yes	No	No	Yes	Yes	No	No
Not_differentially_expressed	-0.17	Refined nonISG	NonISG	Other	Other	HGNC:13680	NM_033066	NP_149055	ENST00000409474	MPP4	58538	ENSG00000082126	Independent testing	Yes	Yes	No	No	Yes	No	No	No
Not_differentially_expressed	-0.08	NonISG	Other	Other	Other	HGNC:13205	NM_018571	NP_061041	ENST00000194530	STRADB	55437	ENSG00000082146	Ignored	Yes	No	No	No	No	No	No	No
Not_differentially_expressed	-0.16	NonISG	Other	Other	Other	HGNC:18380	NM_001207067	NP_001193996	ENST00000409600	BZW1	9689	ENSG00000082153	Ignored	Yes	No	No	No	No	No	No	No
Up_regulated	2.22	ISG	Other	Other	Other	HGNC:8910	NM_000926	NP_000917	ENST00000325455	PGR	5241	ENSG00000082175	Ignored	Yes	No	Yes	No	No	No	No	No
Up_regulated	0.71	Refined ISG	ISG	Other	NonISG	HGNC:6984	NM_002396	NP_002387	ENST00000321341	ME2	4200	ENSG00000082212	Training	Yes	Yes	No	No	Yes	No	Yes	No
Not_differentially_expressed	0.27	NonISG	ISG	Other	Other	HGNC:25639	NM_018356	NP_060826	ENST00000325366	C5orf22	55322	ENSG00000082213	Ignored	Yes	No	No	No	Yes	No	No	No
Not_differentially_expressed	0.01	NonISG	Other	Other	Other	HGNC:1600	NM_058241	NP_490595	ENST00000264157	CCNT2	905	ENSG00000082258	Ignored	Yes	No	No	No	No	No	No	No
Up_regulated	1.72	ISG	Other	Other	Other	HGNC:23571	NM_001365672	NP_001352601	ENST00000652658	COBLL1	22837	ENSG00000082438	Ignored	Yes	No	Yes	No	No	No	No	No
Up_regulated	1.42	ISG	Other	Other	Other	HGNC:2902	NM_021120	NP_066943	ENST00000374360	DLG3	1741	ENSG00000082458	Ignored	Yes	No	Yes	No	No	No	No	No
Down_regulated (IRG)	-0.67	NonISG	Other	Other	Other	HGNC:25236	NM_019605	NP_062551	ENST00000367012	SERTAD4	56256	ENSG00000082497	Ignored	Yes	No	No	Yes	No	No	No	No
Not_differentially_expressed	0.32	NonISG	Other	Other	Other	HGNC:12035	NM_001033910	NP_001029082	ENST00000261464	TRAF5	7188	ENSG00000082512	Ignored	Yes	No	No	No	No	No	No	No
Not_differentially_expressed	-0.09	NonISG	Other	NonISG	NonISG	HGNC:14480	NM_014180	NP_054899	ENST00000523037	MRPL22	29093	ENSG00000082515	Ignored	Yes	No	No	No	No	Yes	Yes	No
Down_regulated (IRG)	-0.69	Refined nonISG	NonISG	NonISG	Other	HGNC:20043	NM_015465	NP_056280	ENST00000285873	GEMIN5	25929	ENSG00000082516	Independent testing	Yes	Yes	No	Yes	Yes	Yes	No	No
Not_differentially_expressed	0.19	NonISG	Other	ISG	Other	HGNC:7781	NM_003204	NP_003195	ENST00000362042	NFE2L1	4779	ENSG00000082641	Ignored	Yes	No	No	No	No	Yes	No	No
Limited_expression	Hard to measure	ELG	Other	Other	Other	HGNC:10737	NM_001031702	NP_001026872	ENST00000357599	SEMA5B	54437	ENSG00000082684	Ignored	Yes	No	No	No	No	No	No	Yes
Not_differentially_expressed	0.05	NonISG	Other	ISG	NonISG	HGNC:6160	NM_002213	NP_002204	ENST00000296181	ITGB5	3693	ENSG00000082781	Ignored	Yes	No	No	No	No	Yes	Yes	No
Not_differentially_expressed	0.31	NonISG	Other	Other	NonISG	HGNC:17072	NM_178040	NP_829884	ENST00000360905	ERC1	23085	ENSG00000082805	Ignored	Yes	No	No	No	No	No	Yes	No
Up_regulated	0.66	ISG	Other	Other	Other	HGNC:12825	NM_003400	NP_003391	ENST00000401558	XPO1	7514	ENSG00000082898	Ignored	Yes	No	Yes	No	No	No	No	No
Not_differentially_expressed	-0.22	NonISG	Other	Other	NonISG	HGNC:25229	NM_020466	NP_065199	ENST00000523377	LYRM2	57226	ENSG00000083099	Ignored	Yes	No	No	No	No	No	Yes	No
Not_differentially_expressed	-0.06	NonISG	Other	Other	Other	HGNC:987	NM_183050	NP_898871	ENST00000320393	BCKDHB	594	ENSG00000083123	Ignored	Yes	No	No	No	No	No	No	No
Not_differentially_expressed	0.03	NonISG	Other	ISG	Other	HGNC:13013	NM_006766	NP_006757	ENST00000265713	KAT6A	7994	ENSG00000083168	Ignored	Yes	No	No	No	No	Yes	No	No
Up_regulated	0.36	ISG	Other	Other	Other	HGNC:25817	NM_024617	NP_078893	ENST00000375963	TUT7	79670	ENSG00000083223	Ignored	Yes	No	Yes	No	No	No	No	No
Not_differentially_expressed	-0.31	NonISG	Other	Other	Other	HGNC:13480	NM_014683	NP_055498	ENST00000395544	ULK2	9706	ENSG00000083290	Ignored	Yes	No	No	No	No	No	No	No
Limited_expression	Hard to measure	ELG	Other	ISG	Other	HGNC:2799	NM_024915	NP_079191	ENST00000646743	GRHL2	79977	ENSG00000083307	Ignored	Yes	No	No	No	No	Yes	No	Yes
Not_differentially_expressed	0.06	NonISG	Other	Other	Other	HGNC:9081	NM_000302	NP_000293	ENST00000196061	PLOD1	5351	ENSG00000083444	Ignored	Yes	No	No	No	No	No	No	No
Not_differentially_expressed	-0.36	NonISG	Other	ISG	Other	HGNC:8536	NM_002561	NP_002552	ENST00000225328	P2RX5	5026	ENSG00000083454	Ignored	Yes	No	No	No	No	Yes	No	No
Not_differentially_expressed	-0.21	NonISG	Other	ISG	NonISG	HGNC:6147	NM_002208	NP_002199	ENST00000263087	ITGAE	3682	ENSG00000083457	Ignored	Yes	No	No	No	No	Yes	Yes	No
Not_differentially_expressed	-0.23	NonISG	Other	Other	Other	HGNC:20604	NM_014953	NP_055768	ENST00000377767	DIS3	22894	ENSG00000083520	Ignored	Yes	No	No	No	No	No	No	No
Not_differentially_expressed	-0.05	NonISG	Other	Other	Other	HGNC:23352	NM_006346	NP_006337	ENST00000326291	PIBF1	10464	ENSG00000083535	Ignored	Yes	No	No	No	No	No	No	No
Not_differentially_expressed	-0.17	NonISG	Other	Other	Other	HGNC:8057	NM_012345	NP_036477	ENST00000379161	NUFIP1	26747	ENSG00000083635	Ignored	Yes	No	No	No	No	No	No	No
Not_differentially_expressed	-0.14	NonISG	Other	Other	Other	HGNC:20418	NM_015032	NP_055847	ENST00000315596	PDS5B	23047	ENSG00000083642	Ignored	Yes	No	No	No	No	No	No	No
Not_differentially_expressed	0.17	NonISG	Other	Other	NonISG	HGNC:8527	NM_000436	NP_000427	ENST00000196371	OXCT1	5019	ENSG00000083720	Ignored	Yes	No	No	No	No	No	Yes	No
Limited_expression	Hard to measure	ELG	Other	Other	Other	HGNC:3053	NM_004950	NP_004941	ENST00000261172	EPYC	1833	ENSG00000083782	Ignored	Yes	No	No	No	No	No	No	Yes
Limited_expression	Hard to measure	ELG	Other	Other	Other	HGNC:10999	NM_012254	NP_036386	ENST00000263093	SLC27A5	10998	ENSG00000083807	Ignored	Yes	No	No	No	No	No	No	Yes
Not_differentially_expressed	-0.38	NonISG	Other	Other	Other	HGNC:14096	NM_014347	NP_055162	ENST00000196482	ZNF324	25799	ENSG00000083812	Ignored	Yes	No	No	No	No	No	No	No
Not_differentially_expressed	-0.5	NonISG	Other	Other	Other	HGNC:26279	NM_024833	NP_079109	ENST00000317398	ZNF671	79891	ENSG00000083814	Ignored	Yes	No	No	No	No	No	No	No
Not_differentially_expressed	-0.08	NonISG	Other	Other	Other	HGNC:20645	NM_017879	NP_060349	ENST00000196489	ZNF416	55659	ENSG00000083817	Ignored	Yes	No	No	No	No	No	No	No
Not_differentially_expressed	-0.06	NonISG	Other	Other	Other	HGNC:25949	NM_017652	NP_060122	ENST00000396154	ZNF586	54807	ENSG00000083828	Ignored	Yes	No	No	No	No	No	No	No
Not_differentially_expressed	-0.18	NonISG	Other	Other	Other	HGNC:21036	NM_017908	NP_060378	ENST00000594369	ZNF446	55663	ENSG00000083838	Ignored	Yes	No	No	No	No	No	No	No
Not_differentially_expressed	0.24	NonISG	Other	Other	Other	HGNC:13057	NM_003417	NP_003408	ENST00000263095	ZNF264	9422	ENSG00000083844	Ignored	Yes	No	No	No	No	No	No	No
Not_differentially_expressed	0.12	NonISG	ISG	Other	NonISG	HGNC:10426	NM_001009	NP_001000	ENST00000196551	RPS5	6193	ENSG00000083845	Ignored	Yes	No	No	No	Yes	No	Yes	No
Down_regulated (IRG)	-0.34	NonISG	Other	Other	NonISG	HGNC:3595	NM_005245	NP_005236	ENST00000441802	FAT1	2195	ENSG00000083857	Ignored	Yes	No	No	Yes	No	No	Yes	No
Not_differentially_expressed	0.04	NonISG	Other	Other	NonISG	HGNC:24537	NM_014043	NP_054762	ENST00000263780	CHMP2B	25978	ENSG00000083937	Ignored	Yes	No	No	No	No	No	Yes	No
Up_regulated	0.57	ISG	Other	Other	Other	HGNC:25082	NM_022733	NP_073570	ENST00000372718	SMAP2	64744	ENSG00000084070	Ignored	Yes	No	Yes	No	No	No	No	No
Not_differentially_expressed	-0.13	NonISG	Other	Other	Other	HGNC:12877	NM_005857	NP_005848	ENST00000372759	ZMPSTE24	10269	ENSG00000084073	Ignored	Yes	No	No	No	No	No	No	No
Not_differentially_expressed	0.03	Refined nonISG	NonISG	Other	NonISG	HGNC:28473	NM_032313	NP_115689	ENST00000264230	NOA1	84273	ENSG00000084092	Training	Yes	Yes	No	No	Yes	No	Yes	No
Not_differentially_expressed	-0.15	NonISG	Other	NonISG	Other	HGNC:9966	NM_005612	NP_005603	ENST00000309042	REST	5978	ENSG00000084093	Ignored	Yes	No	No	No	No	Yes	No	No
Not_differentially_expressed	-0.15	NonISG	Other	Other	Other	HGNC:30579	NM_018984	NP_061857	ENST00000326495	SSH1	54434	ENSG00000084112	Ignored	Yes	No	No	No	No	No	No	No
Not_differentially_expressed	-0.01	NonISG	Other	Other	Other	HGNC:29288	NM_020853	NP_065904	ENST00000197268	FAM234B	57613	ENSG00000084444	Ignored	Yes	No	No	No	No	No	No	No
Not_differentially_expressed	-0.07	NonISG	Other	Other	Other	HGNC:16461	NM_016312	NP_057396	ENST00000261167	WBP11	51729	ENSG00000084463	Ignored	Yes	No	No	No	No	No	No	No
Up_regulated	0.93	Refined ISG	ISG	Other	Other	HGNC:25743	NM_024522	NP_078798	ENST00000373736	NKAIN1	79570	ENSG00000084628	Independent testing	Yes	Yes	No	No	Yes	No	No	No
Not_differentially_expressed	-0.07	NonISG	Other	Other	Other	HGNC:2193	NM_001856	NP_001847	ENST00000373672	COL16A1	1307	ENSG00000084636	Ignored	Yes	No	No	No	No	No	No	No
Not_differentially_expressed	-0.08	NonISG	Other	Other	Other	HGNC:30685	NM_175852	NP_787048	ENST00000373610	TXLNA	200081	ENSG00000084652	Ignored	Yes	No	No	No	No	No	No	No
Not_differentially_expressed	0.08	NonISG	Other	Other	Other	HGNC:26147	NM_021831	NP_068603	ENST00000360131	AGBL5	60509	ENSG00000084693	Ignored	Yes	No	No	No	No	No	No	No
Down_regulated (IRG)	-0.81	NonISG	Other	Other	Other	HGNC:29155	NM_014971	NP_055786	ENST00000403714	EFR3B	22979	ENSG00000084710	Ignored	Yes	No	No	Yes	No	No	No	No
Down_regulated (IRG)	-0.42	NonISG	Other	Other	NonISG	HGNC:6321	NM_002254	NP_002245	ENST00000264712	KIF3C	3797	ENSG00000084731	Ignored	Yes	No	No	Yes	No	No	Yes	No
Not_differentially_expressed	0.24	NonISG	Other	Other	NonISG	HGNC:9759	NM_016131	NP_057215	ENST00000264710	RAB10	10890	ENSG00000084733	Ignored	Yes	No	No	No	No	No	Yes	No
Limited_expression	Hard to measure	ELG	Other	Other	Other	HGNC:4196	NM_001486	NP_001477	ENST00000264717	GCKR	2646	ENSG00000084734	Ignored	Yes	No	No	No	No	No	No	Yes
Not_differentially_expressed	0.11	NonISG	Other	ISG	Other	HGNC:4801	NM_000182	NP_000173	ENST00000380649	HADHA	3030	ENSG00000084754	Ignored	Yes	No	No	No	No	Yes	No	No
Down_regulated (IRG)	-0.55	NonISG	Other	NonISG	NonISG	HGNC:6892	NM_012326	NP_036458	ENST00000233121	MAPRE3	22924	ENSG00000084764	Ignored	Yes	No	No	Yes	No	Yes	Yes	No
Down_regulated (IRG)	-0.6	Refined nonISG	NonISG	Other	NonISG	HGNC:1424	NM_004341	NP_004332	ENST00000264705	CAD	790	ENSG00000084774	Training	Yes	Yes	No	Yes	Yes	No	Yes	No
Not_differentially_expressed	0.34	NonISG	Other	ISG	NonISG	HGNC:6210	NM_002231	NP_002222	ENST00000227155	CD82	3732	ENSG00000085117	Ignored	Yes	No	No	No	No	Yes	Yes	No
Not_differentially_expressed	-0.2	NonISG	Other	Other	Other	HGNC:49151	NM_016283	NP_057367	ENST00000380822	AK6	102157402	ENSG00000085231	Ignored	Yes	No	No	No	No	No	No	No
Not_differentially_expressed	0.58	NonISG	Other	Other	Other	HGNC:3498	NM_004991	NP_004982	ENST00000651503	MECOM	2122	ENSG00000085276	Ignored	Yes	No	No	No	No	No	No	No
Up_regulated	0.68	ISG	Other	Other	Other	HGNC:10563	NM_004866	NP_004857	ENST00000621999	SCAMP1	9522	ENSG00000085365	Ignored	Yes	No	Yes	No	No	No	No	No
Not_differentially_expressed	-0.06	Refined nonISG	NonISG	NonISG	Other	HGNC:21033	NM_020771	NP_065822	ENST00000262903	HACE1	57531	ENSG00000085382	Training	Yes	Yes	No	No	Yes	Yes	No	No
Down_regulated (IRG)	-0.45	NonISG	Other	Other	Other	HGNC:30379	NM_001013437	NP_001013455	ENST00000399892	SEH1L	81929	ENSG00000085415	Ignored	Yes	No	No	Yes	No	No	No	No
Up_regulated	0.57	ISG	Other	Other	Other	HGNC:20451	NM_020830	NP_065881	ENST00000233055	WDFY1	57590	ENSG00000085449	Ignored	Yes	No	Yes	No	No	No	No	No
Down_regulated (IRG)	-0.76	NonISG	Other	Other	Other	HGNC:8524	NM_002557	NP_002548	ENST00000369732	OVGP1	5016	ENSG00000085465	Ignored	Yes	No	No	Yes	No	No	No	No
Not_differentially_expressed	0.16	NonISG	Other	Other	Other	HGNC:20662	NM_013386	NP_037518	ENST00000565488	SLC25A24	29957	ENSG00000085491	Ignored	Yes	No	No	No	No	No	No	No
Down_regulated (IRG)	-0.83	NonISG	Other	NonISG	NonISG	HGNC:6856	NM_005922	NP_005913	ENST00000392142	MAP3K4	4216	ENSG00000085511	Ignored	Yes	No	No	Yes	No	Yes	Yes	No
Limited_expression	Hard to measure	ELG	Other	NonISG	Other	HGNC:18132	NM_001135050	NP_001128522	ENST00000368094	IGSF9	57549	ENSG00000085552	Ignored	Yes	No	No	No	No	Yes	No	Yes
Not_differentially_expressed	-0.08	NonISG	Other	Other	Other	HGNC:13005	NM_004220	NP_004211	ENST00000396878	ZNF213	7760	ENSG00000085644	Ignored	Yes	No	No	No	No	No	No	No
Not_differentially_expressed	-0.02	NonISG	Other	ISG	Other	HGNC:381	NM_001628	NP_001619	ENST00000285930	AKR1B1	231	ENSG00000085662	Ignored	Yes	No	No	No	No	Yes	No	No
Not_differentially_expressed	-0.12	NonISG	Other	Other	Other	HGNC:2316	NM_003909	NP_003900	ENST00000517490	CPNE3	8895	ENSG00000085719	Ignored	Yes	No	No	No	No	No	No	No
Not_differentially_expressed	0.04	NonISG	Other	Other	Other	HGNC:3338	NM_005231	NP_005222	ENST00000301843	CTTN	2017	ENSG00000085733	Ignored	Yes	No	No	No	No	No	No	No
Not_differentially_expressed	0.15	NonISG	Other	Other	Other	HGNC:12776	NM_004626	NP_004617	ENST00000322563	WNT11	7481	ENSG00000085741	Ignored	Yes	No	No	No	No	No	No	No
Not_differentially_expressed	-0.13	NonISG	Other	Other	Other	HGNC:7441	NM_002453	NP_002444	ENST00000263629	MTIF2	4528	ENSG00000085760	Ignored	Yes	No	No	No	No	No	No	No
Not_differentially_expressed	-0.06	NonISG	Other	Other	Other	HGNC:29106	NM_015214	NP_056029	ENST00000397166	DDHD2	23259	ENSG00000085788	Ignored	Yes	No	No	No	No	No	No	No
Up_regulated	0.46	ISG	Other	ISG	Other	HGNC:3419	NM_001981	NP_001972	ENST00000371733	EPS15	2060	ENSG00000085832	Ignored	Yes	No	Yes	No	No	Yes	No	No
Not_differentially_expressed	0.46	NonISG	Other	Other	Other	HGNC:8487	NM_004153	NP_004144	ENST00000371568	ORC1	4998	ENSG00000085840	Ignored	Yes	No	No	No	No	No	No	No
Not_differentially_expressed	0.09	NonISG	Other	Other	Other	HGNC:7063	NM_002413	NP_002404	ENST00000265498	MGST2	4258	ENSG00000085871	Ignored	Yes	No	No	No	No	No	No	No
Not_differentially_expressed	-0.2	NonISG	Other	Other	NonISG	HGNC:16930	NM_006387	NP_006378	ENST00000546361	CHERP	10523	ENSG00000085872	Ignored	Yes	No	No	No	No	No	Yes	No
Not_differentially_expressed	-0.21	NonISG	Other	Other	NonISG	HGNC:21498	NM_030803	NP_110430	ENST00000392017	ATG16L1	55054	ENSG00000085978	Ignored	Yes	No	No	No	No	No	Yes	No
Not_differentially_expressed	0.11	NonISG	Other	NonISG	Other	HGNC:9826	NM_003579	NP_003570	ENST00000371975	RAD54L	8438	ENSG00000085999	Ignored	Yes	No	No	No	No	Yes	No	No
Not_differentially_expressed	0.03	Refined nonISG	NonISG	Other	Other	HGNC:19035	NM_015112	NP_055927	ENST00000361297	MAST2	23139	ENSG00000086015	Training	Yes	Yes	No	No	Yes	No	No	No
Up_regulated	1.66	Refined ISG	ISG	ISG	Other	HGNC:5229	NM_001539	NP_001530	ENST00000330899	DNAJA1	3301	ENSG00000086061	Training	Yes	Yes	No	No	Yes	Yes	No	No
Up_regulated	0.65	Refined ISG	ISG	ISG	Other	HGNC:26942	NM_016410	NP_057494	ENST00000223500	CHMP5	51510	ENSG00000086065	Independent testing	Yes	Yes	No	No	Yes	Yes	No	No
Not_differentially_expressed	-0.1	NonISG	Other	Other	Other	HGNC:7803	NM_002504	NP_002495	ENST00000379540	NFX1	4799	ENSG00000086102	Ignored	Yes	No	No	No	No	No	No	No
Down_regulated (IRG)	-0.42	NonISG	Other	Other	Other	HGNC:30217	NM_014473	NP_055288	ENST00000199320	DIMT1	27292	ENSG00000086189	Ignored	Yes	No	No	Yes	No	No	No	No
Limited_expression	Hard to measure	ELG	ISG	Other	Other	HGNC:3788	NM_004476	NP_004467	ENST00000256999	FOLH1	2346	ENSG00000086205	Ignored	Yes	No	No	No	Yes	No	No	Yes
Not_differentially_expressed	-0.18	NonISG	Other	ISG	Other	HGNC:24921	NM_014413	NP_055228	ENST00000199389	EIF2AK1	27102	ENSG00000086232	Ignored	Yes	No	No	No	No	Yes	No	No
Not_differentially_expressed	-0.09	NonISG	ISG	NonISG	NonISG	HGNC:17572	NM_017549	NP_060019	ENST00000199448	EPDR1	54749	ENSG00000086289	Ignored	Yes	No	No	No	Yes	Yes	Yes	No
Not_differentially_expressed	-0.08	NonISG	Other	Other	Other	HGNC:19685	NM_012247	NP_036379	ENST00000327347	SEPHS1	22929	ENSG00000086475	Ignored	Yes	No	No	No	No	No	No	No
Not_differentially_expressed	0.14	Refined nonISG	NonISG	Other	Other	HGNC:14484	NM_006428	NP_006419	ENST00000199706	MRPL28	10573	ENSG00000086504	Training	Yes	Yes	No	No	Yes	No	No	No
Limited_expression	Hard to measure	ELG	ISG	Other	Other	HGNC:4833	NM_005331	NP_005322	ENST00000199708	HBQ1	3049	ENSG00000086506	Ignored	Yes	No	No	No	Yes	No	No	Yes
Not_differentially_expressed	0.08	NonISG	Other	ISG	Other	HGNC:14897	NM_025194	NP_079470	ENST00000263370	ITPKC	80271	ENSG00000086544	Ignored	Yes	No	No	No	No	Yes	No	No
Limited_expression	Hard to measure	ELG	Other	ISG	Other	HGNC:1818	NM_002483	NP_002474	ENST00000199764	CEACAM6	4680	ENSG00000086548	Ignored	Yes	No	No	No	No	Yes	No	Yes
Up_regulated	0.49	ISG	Other	Other	NonISG	HGNC:25503	NM_018047	NP_060517	ENST00000199814	RBM22	55696	ENSG00000086589	Ignored	Yes	No	Yes	No	No	No	Yes	No
Not_differentially_expressed	0.05	NonISG	Other	Other	Other	HGNC:16996	NM_006815	NP_006806	ENST00000262225	TMED2	10959	ENSG00000086598	Ignored	Yes	No	No	No	No	No	No	No
Up_regulated	0.53	ISG	Other	Other	Other	HGNC:14355	NM_019891	NP_063944	ENST00000354619	ERO1B	56605	ENSG00000086619	Ignored	Yes	No	Yes	No	No	No	No	No
Not_differentially_expressed	-0.09	NonISG	Other	Other	Other	HGNC:30164	NM_019006	NP_061879	ENST00000261749	ZFAND6	54469	ENSG00000086666	Ignored	Yes	No	No	No	No	No	No	No
Limited_expression	Hard to measure	ELG	Other	ISG	Other	HGNC:5211	NM_002153	NP_002144	ENST00000199936	HSD17B2	3294	ENSG00000086696	Ignored	Yes	No	No	No	No	Yes	No	Yes
Down_regulated (IRG)	-0.55	NonISG	Other	Other	Other	HGNC:18578	NM_018360	NP_060830	ENST00000380122	TXLNG	55787	ENSG00000086712	Ignored	Yes	No	No	Yes	No	No	No	No
Limited_expression	Hard to measure	ELG	Other	ISG	Other	HGNC:12749	NM_032464	NP_115853	ENST00000460943	LAT2	7462	ENSG00000086730	Ignored	Yes	No	No	No	No	Yes	No	Yes
Not_differentially_expressed	0.12	NonISG	Other	NonISG	Other	HGNC:30892	NM_031407	NP_113584	ENST00000262854	HUWE1	10075	ENSG00000086758	Ignored	Yes	No	No	No	No	Yes	No	No
Not_differentially_expressed	-0.33	NonISG	Other	Other	Other	HGNC:13194	NM_004724	NP_004715	ENST00000200135	ZW10	9183	ENSG00000086827	Ignored	Yes	No	No	No	No	No	No	No
Not_differentially_expressed	-0.39	NonISG	Other	NonISG	NonISG	HGNC:15672	NM_024740	NP_079016	ENST00000616540	ALG9	79796	ENSG00000086848	Ignored	Yes	No	No	No	No	Yes	Yes	No
Limited_expression	Hard to measure	ELG	Other	Other	Other	HGNC:7550	NM_004533	NP_004524	ENST00000357701	MYBPC2	4606	ENSG00000086967	Ignored	Yes	No	No	No	No	No	No	Yes
Not_differentially_expressed	-0.01	NonISG	Other	Other	Other	HGNC:7891	NM_016931	NP_058627	ENST00000263317	NOX4	50507	ENSG00000086991	Ignored	Yes	No	No	No	No	No	No	No
Not_differentially_expressed	-0.23	NonISG	Other	ISG	Other	HGNC:121	NM_003501	NP_003492	ENST00000356406	ACOX3	8310	ENSG00000087008	Ignored	Yes	No	No	No	No	Yes	No	No
Not_differentially_expressed	0.29	NonISG	Other	ISG	NonISG	HGNC:23238	NM_016246	NP_057330	ENST00000263278	HSD17B14	51171	ENSG00000087076	Ignored	Yes	No	No	No	No	Yes	Yes	No
Not_differentially_expressed	0.18	NonISG	Other	Other	Other	HGNC:12311	NM_003302	NP_003293	ENST00000200457	TRIP6	7205	ENSG00000087077	Ignored	Yes	No	No	No	No	No	No	No
Limited_expression	Hard to measure	ELG	ISG	ISG	Other	HGNC:108	NM_000665	NP_000656	ENST00000241069	ACHE	43	ENSG00000087085	Ignored	Yes	No	No	No	Yes	Yes	No	Yes
Not_differentially_expressed	0.1	NonISG	Other	Other	NonISG	HGNC:3999	NM_000146	NP_000137	ENST00000331825	FTL	2512	ENSG00000087086	Ignored	Yes	No	No	No	No	No	Yes	No
Not_differentially_expressed	-0.27	NonISG	Other	Other	Other	HGNC:24101	NM_015908	NP_056992	ENST00000611405	SRRT	51593	ENSG00000087087	Ignored	Yes	No	No	No	No	No	No	No
Not_differentially_expressed	0.04	NonISG	ISG	Other	NonISG	HGNC:959	NM_138761	NP_620116	ENST00000345358	BAX	581	ENSG00000087088	Ignored	Yes	No	No	No	Yes	No	Yes	No
Not_differentially_expressed	0.39	NonISG	ISG	Other	NonISG	HGNC:29858	NM_016231	NP_057315	ENST00000407008	NLK	51701	ENSG00000087095	Ignored	Yes	No	No	No	Yes	No	Yes	No
Not_differentially_expressed	-0.02	NonISG	Other	Other	Other	HGNC:14937	NM_033198	NP_149975	ENST00000308360	PIGS	94005	ENSG00000087111	Ignored	Yes	No	No	No	No	No	No	No
Not_differentially_expressed	-0.21	NonISG	Other	ISG	Other	HGNC:218	NM_014244	NP_055059	ENST00000251582	ADAMTS2	9509	ENSG00000087116	Ignored	Yes	No	No	No	No	Yes	No	No
Up_regulated	0.4	ISG	Other	ISG	Other	HGNC:30029	NM_024419	NP_077733	ENST00000262764	PGS1	9489	ENSG00000087157	Ignored	Yes	No	Yes	No	No	Yes	No	No
Not_differentially_expressed	-0.11	NonISG	Other	Other	Other	HGNC:9552	NM_002805	NP_002796	ENST00000310144	PSMC5	5705	ENSG00000087191	Ignored	Yes	No	No	No	No	No	No	No
Not_differentially_expressed	-0.01	NonISG	Other	Other	Other	HGNC:30298	NM_001199298	NP_001186227	ENST00000511320	UIMC1	51720	ENSG00000087206	Ignored	Yes	No	No	No	No	No	No	No
Not_differentially_expressed	0.1	Refined nonISG	NonISG	ISG	Other	HGNC:7166	NM_004530	NP_004521	ENST00000219070	MMP2	4313	ENSG00000087245	Training	Yes	Yes	No	No	Yes	Yes	No	No
Not_differentially_expressed	0.1	NonISG	ISG	ISG	Other	HGNC:26032	NM_017839	NP_060309	ENST00000262134	LPCAT2	54947	ENSG00000087253	Ignored	Yes	No	No	No	Yes	Yes	No	No
Limited_expression	Hard to measure	ELG	Other	Other	Other	HGNC:4389	NM_020988	NP_066268	ENST00000262493	GNAO1	2775	ENSG00000087258	Ignored	Yes	No	No	No	No	No	No	Yes
Not_differentially_expressed	-0.25	NonISG	Other	Other	Other	HGNC:25585	NM_018233	NP_060703	ENST00000566157	OGFOD1	55239	ENSG00000087263	Ignored	Yes	No	No	No	No	No	No	No
Not_differentially_expressed	0.34	NonISG	Other	Other	Other	HGNC:10825	NM_001122681	NP_001116153	ENST00000503393	SH3BP2	6452	ENSG00000087266	Ignored	Yes	No	No	No	No	No	No	No
Down_regulated (IRG)	-0.38	NonISG	Other	Other	NonISG	HGNC:16821	NM_001291978	NP_001278907	ENST00000416614	NOP14	8602	ENSG00000087269	Ignored	Yes	No	No	Yes	No	No	Yes	No
Up_regulated	1.91	ISG	Other	NonISG	Other	HGNC:20499	NM_024884	NP_079160	ENST00000267436	L2HGDH	79944	ENSG00000087299	Ignored	Yes	No	Yes	No	No	Yes	No	No
Not_differentially_expressed	0.04	NonISG	Other	Other	Other	HGNC:19965	NM_020784	NP_065835	ENST00000281741	TXNDC16	57544	ENSG00000087301	Ignored	Yes	No	No	No	No	No	No	No
Not_differentially_expressed	-0.08	NonISG	Other	Other	Other	HGNC:23169	NM_016039	NP_057123	ENST00000261700	RTRAF	51637	ENSG00000087302	Ignored	Yes	No	No	No	No	No	No	No
Not_differentially_expressed	0.04	NonISG	Other	Other	Other	HGNC:13389	NM_007361	NP_031387	ENST00000216286	NID2	22795	ENSG00000087303	Ignored	Yes	No	No	No	No	No	No	No
Down_regulated (IRG)	-0.59	NonISG	Other	Other	Other	HGNC:23843	NM_178439	NP_848526	ENST00000282570	GMCL1	64395	ENSG00000087338	Ignored	Yes	No	No	Yes	No	No	No	No
Not_differentially_expressed	0.03	NonISG	Other	Other	Other	HGNC:10769	NM_006842	NP_006833	ENST00000322535	SF3B2	10992	ENSG00000087365	Ignored	Yes	No	No	No	No	No	No	No
Not_differentially_expressed	-0.24	Refined nonISG	NonISG	Other	Other	HGNC:29252	NM_020782	NP_065833	ENST00000381271	KLHL42	57542	ENSG00000087448	Training	Yes	Yes	No	No	Yes	No	No	No
Not_differentially_expressed	-0.01	NonISG	Other	Other	Other	HGNC:2973	NM_012062	NP_036192	ENST00000549701	DNM1L	10059	ENSG00000087470	Ignored	Yes	No	No	No	No	No	No	No
Not_differentially_expressed	0.02	Refined nonISG	NonISG	ISG	Other	HGNC:9607	NM_198965	NP_945316	ENST00000545234	PTHLH	5744	ENSG00000087494	Training	Yes	Yes	No	No	Yes	Yes	No	No
Limited_expression	Hard to measure	ELG	NonISG	ISG	Other	HGNC:15833	NM_080672	NP_542403	ENST00000371015	PHACTR3	116154	ENSG00000087495	Ignored	Yes	No	No	No	Yes	Yes	No	Yes
Not_differentially_expressed	-0.08	NonISG	Other	NonISG	Other	HGNC:30208	NM_016570	NP_057654	ENST00000360150	ERGIC2	51290	ENSG00000087502	Ignored	Yes	No	No	No	No	Yes	No	No
Not_differentially_expressed	-0.07	NonISG	Other	Other	Other	HGNC:11744	NM_003222	NP_003213	ENST00000201031	TFAP2C	7022	ENSG00000087510	Ignored	Yes	No	No	No	No	No	No	No
Not_differentially_expressed	0.07	NonISG	Other	Other	NonISG	HGNC:30048	NM_001018109	NP_001018119	ENST00000380420	PIR	8544	ENSG00000087842	Ignored	Yes	No	No	No	No	No	Yes	No
Up_regulated	0.54	ISG	Other	ISG	Other	HGNC:9983	NM_000635	NP_000626	ENST00000303657	RFX2	5990	ENSG00000087903	Ignored	Yes	No	Yes	No	No	Yes	No	No
Not_differentially_expressed	-0.04	NonISG	Other	Other	NonISG	HGNC:23157	NM_013339	NP_037471	ENST00000263440	ALG6	29929	ENSG00000088035	Ignored	Yes	No	No	No	No	No	Yes	No
Not_differentially_expressed	-0.26	NonISG	Other	Other	NonISG	HGNC:7879	NM_014516	NP_055331	ENST00000221232	CNOT3	4849	ENSG00000088038	Ignored	Yes	No	No	No	No	No	Yes	No
Down_regulated (IRG)	-0.62	NonISG	Other	Other	NonISG	HGNC:9656	NM_002830	NP_002821	ENST00000263708	PTPN4	5775	ENSG00000088179	Ignored	Yes	No	No	Yes	No	No	Yes	No
Down_regulated (IRG)	-0.4	NonISG	Other	Other	Other	HGNC:2741	NM_006773	NP_006764	ENST00000263239	DDX18	8886	ENSG00000088205	Ignored	Yes	No	No	Yes	No	No	No	No
Not_differentially_expressed	0.17	NonISG	Other	Other	Other	HGNC:4379	NM_002067	NP_002058	ENST00000078429	GNA11	2767	ENSG00000088256	Ignored	Yes	No	No	No	No	No	No	No
Up_regulated	0.59	ISG	Other	ISG	Other	HGNC:14987	NM_017707	NP_060177	ENST00000336689	ASAP3	55616	ENSG00000088280	Ignored	Yes	No	Yes	No	No	Yes	No	No
Up_regulated	0.43	ISG	Other	ISG	Other	HGNC:15877	NM_018217	NP_060687	ENST00000374492	EDEM2	55741	ENSG00000088298	Ignored	Yes	No	Yes	No	No	Yes	No	No
Not_differentially_expressed	-0.05	NonISG	Other	ISG	NonISG	HGNC:2979	NM_006892	NP_008823	ENST00000328111	DNMT3B	1789	ENSG00000088305	Ignored	Yes	No	No	No	No	Yes	Yes	No
Limited_expression	Hard to measure	ELG	NonISG	NonISG	Other	HGNC:15922	NM_014012	NP_054731	ENST00000201979	REM1	28954	ENSG00000088320	Ignored	Yes	No	No	No	Yes	Yes	No	Yes
Not_differentially_expressed	0.14	Refined nonISG	Other	Other	Other	HGNC:1249	NM_012112	NP_036244	ENST00000300403	TPX2	22974	ENSG00000088325	Training	Yes	Yes	No	No	No	No	No	No
Not_differentially_expressed	0	Refined nonISG	NonISG	Other	NonISG	HGNC:16119	NM_030815	NP_110442	ENST00000202017	PDRG1	81572	ENSG00000088356	Training	Yes	Yes	No	No	Yes	No	Yes	No
Not_differentially_expressed	0.01	Refined nonISG	NonISG	Other	Other	HGNC:3378	NM_012156	NP_036288	ENST00000338074	EPB41L1	2036	ENSG00000088367	Training	Yes	Yes	No	No	Yes	No	No	No
Not_differentially_expressed	0.23	NonISG	ISG	Other	Other	HGNC:20265	NM_017664	NP_060134	ENST00000267339	ANKRD10	55608	ENSG00000088448	Ignored	Yes	No	No	No	Yes	No	No	No
Not_differentially_expressed	-0.13	NonISG	Other	Other	Other	HGNC:20324	NM_014305	NP_055120	ENST00000261296	TGDS	23483	ENSG00000088451	Ignored	Yes	No	No	No	No	No	No	No
Limited_expression	Hard to measure	ELG	Other	Other	Other	HGNC:2989	NM_004947	NP_004938	ENST00000266037	DOCK3	1795	ENSG00000088538	Ignored	Yes	No	No	No	No	No	No	Yes
Not_differentially_expressed	-0.16	NonISG	Other	ISG	Other	HGNC:24837	NM_016210	NP_057294	ENST00000357203	C3orf18	51161	ENSG00000088543	Ignored	Yes	No	No	No	No	Yes	No	No
Not_differentially_expressed	-0.08	NonISG	Other	Other	Other	HGNC:25302	NM_020312	NP_064708	ENST00000262507	COQ9	57017	ENSG00000088682	Ignored	Yes	No	No	No	No	No	No	No
Limited_expression	Hard to measure	ELG	Other	Other	Other	HGNC:25620	NM_018306	NP_060776	ENST00000314124	TMEM40	55287	ENSG00000088726	Ignored	Yes	No	No	No	No	No	No	Yes
Down_regulated (IRG)	-0.43	NonISG	Other	Other	Other	HGNC:16148	NM_019095	NP_061968	ENST00000378863	CRLS1	54675	ENSG00000088766	Ignored	Yes	No	No	Yes	No	No	No	No
Down_regulated (IRG)	-0.83	Refined nonISG	NonISG	NonISG	Other	HGNC:14950	NM_015316	NP_056131	ENST00000202556	PPP1R13B	23368	ENSG00000088808	Training	Yes	Yes	No	Yes	Yes	Yes	No	No
Not_differentially_expressed	-0.16	NonISG	Other	ISG	Other	HGNC:885	NM_139321	NP_647537	ENST00000262919	ATRN	8455	ENSG00000088812	Ignored	Yes	No	No	No	No	Yes	No	No
Not_differentially_expressed	-0.12	NonISG	Other	Other	Other	HGNC:15862	NM_175839	NP_787033	ENST00000305958	SMOX	54498	ENSG00000088826	Ignored	Yes	No	No	No	No	No	No	No
Not_differentially_expressed	0.07	NonISG	Other	ISG	Other	HGNC:3711	NM_000801	NP_000792	ENST00000400137	FKBP1A	2280	ENSG00000088832	Ignored	Yes	No	No	No	No	Yes	No	No
Not_differentially_expressed	-0.26	Refined nonISG	Other	Other	Other	HGNC:16017	NM_024325	NP_077301	ENST00000278772	ZNF343	79175	ENSG00000088876	Training	Yes	Yes	No	No	No	No	No	No
Not_differentially_expressed	0.17	NonISG	Other	ISG	Other	HGNC:15771	NM_019609	NP_062555	ENST00000380605	CPXM1	56265	ENSG00000088882	Ignored	Yes	No	No	No	No	Yes	No	No
Not_differentially_expressed	-0.04	NonISG	Other	Other	NonISG	HGNC:29233	NM_020746	NP_065797	ENST00000428216	MAVS	57506	ENSG00000088888	Ignored	Yes	No	No	No	No	No	Yes	No
Not_differentially_expressed	0.15	NonISG	Other	Other	Other	HGNC:12836	NM_012255	NP_036387	ENST00000377191	XRN2	22803	ENSG00000088930	Ignored	Yes	No	No	No	No	No	No	No
Not_differentially_expressed	0	NonISG	Other	ISG	Other	HGNC:15865	NM_018474	NP_060944	ENST00000619189	KIZ	55857	ENSG00000088970	Ignored	Yes	No	No	No	No	Yes	No	No
Not_differentially_expressed	-0.01	NonISG	Other	Other	Other	HGNC:15476	NM_003746	NP_003737	ENST00000242577	DYNLL1	8655	ENSG00000088986	Ignored	Yes	No	No	No	No	No	No	No
Limited_expression	Hard to measure	ELG	Other	Other	Other	HGNC:26065	NM_017899	NP_060369	ENST00000335209	TESC	54997	ENSG00000088992	Ignored	Yes	No	No	No	No	No	No	Yes
Limited_expression	Hard to measure	ELG	Other	Other	Other	HGNC:15757	NM_018556	NP_061026	ENST00000303415	SIRPG	55423	ENSG00000089012	Ignored	Yes	No	No	No	No	No	No	Yes
Not_differentially_expressed	-0.09	NonISG	Other	Other	NonISG	HGNC:6889	NM_003668	NP_003659	ENST00000550735	MAPKAPK5	8550	ENSG00000089022	Ignored	Yes	No	No	No	No	No	Yes	No
Up_regulated	2.73	Refined ISG	ISG	ISG	Other	HGNC:8537	NM_002562	NP_002553	ENST00000328963	P2RX7	5027	ENSG00000089041	Independent testing	Yes	Yes	No	No	Yes	Yes	No	No
Down_regulated (IRG)	-0.46	NonISG	Other	ISG	NonISG	HGNC:9892	NM_006606	NP_006597	ENST00000337227	RBBP9	10741	ENSG00000089050	Ignored	Yes	No	No	Yes	No	Yes	Yes	No
Not_differentially_expressed	0.01	NonISG	ISG	Other	NonISG	HGNC:15713	NM_016237	NP_057321	ENST00000261819	ANAPC5	51433	ENSG00000089053	Ignored	Yes	No	No	No	Yes	No	Yes	No
Down_regulated (IRG)	-0.69	NonISG	Other	Other	Other	HGNC:10973	NM_005116	NP_005107	ENST00000338244	SLC23A2	9962	ENSG00000089057	Ignored	Yes	No	No	Yes	No	No	No	No
Not_differentially_expressed	-0.04	Refined nonISG	Other	Other	Other	HGNC:15876	NM_001009923	NP_001009923	ENST00000342308	TMEM230	29058	ENSG00000089063	Training	Yes	Yes	No	No	No	No	No	No
Not_differentially_expressed	0.1	NonISG	Other	Other	NonISG	HGNC:13610	NM_032590	NP_115979	ENST00000377071	KDM2B	84678	ENSG00000089094	Ignored	Yes	No	No	No	No	No	Yes	No
Limited_expression	Hard to measure	ELG	Other	NonISG	Other	HGNC:15872	NM_015585	NP_056400	ENST00000245957	CFAP61	26074	ENSG00000089101	Ignored	Yes	No	No	No	No	Yes	No	Yes
Not_differentially_expressed	0.07	NonISG	Other	Other	Other	HGNC:15859	NM_017714	NP_060184	ENST00000337743	TASP1	55617	ENSG00000089123	Ignored	Yes	No	No	No	No	No	No	No
Up_regulated	7.93	Refined ISG	ISG	ISG	ISG	HGNC:8086	NM_016816	NP_058132	ENST00000202917	OAS1	4938	ENSG00000089127	Training	Yes	Yes	No	No	Yes	Yes	Yes	No
Not_differentially_expressed	-0.22	Refined nonISG	NonISG	NonISG	Other	HGNC:4199	NM_006836	NP_006827	ENST00000300648	GCN1	10985	ENSG00000089154	Independent testing	Yes	Yes	No	No	Yes	Yes	No	No
Not_differentially_expressed	0.02	NonISG	Other	Other	NonISG	HGNC:10371	NM_001002	NP_000993	ENST00000392514	RPLP0	6175	ENSG00000089157	Ignored	Yes	No	No	No	No	No	Yes	No
Down_regulated (IRG)	-0.46	NonISG	Other	Other	Other	HGNC:20900	NM_015939	NP_057023	ENST00000203001	TRMT6	51605	ENSG00000089195	Ignored	Yes	No	No	Yes	No	No	No	No
Limited_expression	Hard to measure	ELG	Other	Other	Other	HGNC:1930	NM_001819	NP_001810	ENST00000378961	CHGB	1114	ENSG00000089199	Ignored	Yes	No	No	No	No	No	No	Yes
Not_differentially_expressed	0.04	NonISG	Other	Other	Other	HGNC:8630	NM_002567	NP_002558	ENST00000261313	PEBP1	5037	ENSG00000089220	Ignored	Yes	No	No	No	No	No	No	No
Not_differentially_expressed	-0.25	NonISG	Other	Other	Other	HGNC:1099	NM_006768	NP_006759	ENST00000419234	BRAP	8315	ENSG00000089234	Ignored	Yes	No	No	No	No	No	No	No
Not_differentially_expressed	0.17	NonISG	Other	Other	Other	HGNC:13799	NM_006817	NP_006808	ENST00000261735	ERP29	10961	ENSG00000089248	Ignored	Yes	No	No	No	No	No	No	No
Not_differentially_expressed	0.09	NonISG	Other	Other	Other	HGNC:5461	NM_001551	NP_001542	ENST00000356413	IGBP1	3476	ENSG00000089289	Ignored	Yes	No	No	No	No	No	No	No
Not_differentially_expressed	0.14	NonISG	Other	ISG	Other	HGNC:4029	NM_014164	NP_054883	ENST00000392219	FXYD5	53827	ENSG00000089327	Ignored	Yes	No	No	No	No	Yes	No	No
Not_differentially_expressed	-0.19	NonISG	Other	Other	Other	HGNC:13848	NM_001289187	NP_001276116	ENST00000505242	ZNF302	55900	ENSG00000089335	Ignored	Yes	No	No	No	No	No	No	No
Not_differentially_expressed	-0.24	NonISG	Other	Other	Other	HGNC:13234	NM_013399	NP_037531	ENST00000567695	CDIP1	29965	ENSG00000089486	Ignored	Yes	No	No	No	No	No	No	No
Not_differentially_expressed	0.08	NonISG	Other	Other	Other	HGNC:4138	NM_198334	NP_938148	ENST00000356638	GANAB	23193	ENSG00000089597	Ignored	Yes	No	No	No	No	No	No	No
Not_differentially_expressed	-0.27	NonISG	ISG	ISG	Other	HGNC:24852	NM_016573	NP_057657	ENST00000203556	GMIP	51291	ENSG00000089639	Ignored	Yes	No	No	No	Yes	Yes	No	No
Not_differentially_expressed	-0.23	Refined nonISG	NonISG	Other	Other	HGNC:593	NM_001168	NP_001159	ENST00000350051	BIRC5	332	ENSG00000089685	Training	Yes	Yes	No	No	Yes	No	No	No
Limited_expression	Hard to measure	ELG	ISG	ISG	Other	HGNC:6476	NM_002286	NP_002277	ENST00000203629	LAG3	3902	ENSG00000089692	Ignored	Yes	No	No	No	Yes	Yes	No	Yes
Not_differentially_expressed	-0.46	NonISG	Other	Other	Other	HGNC:20351	NM_023112	NP_075601	ENST00000203664	OTUB2	78990	ENSG00000089723	Ignored	Yes	No	No	No	No	No	No	No
Not_differentially_expressed	-0.08	NonISG	Other	Other	NonISG	HGNC:13266	NM_020414	NP_065147	ENST00000621632	DDX24	57062	ENSG00000089737	Ignored	Yes	No	No	No	No	No	Yes	No
Not_differentially_expressed	0.33	NonISG	Other	Other	Other	HGNC:24539	NM_015509	NP_056324	ENST00000339754	NECAP1	25977	ENSG00000089818	Ignored	Yes	No	No	No	No	No	No	No
Not_differentially_expressed	-0.28	NonISG	Other	Other	NonISG	HGNC:16717	NM_018180	NP_060650	ENST00000284690	DHX32	55760	ENSG00000089876	Ignored	Yes	No	No	No	No	No	Yes	No
Not_differentially_expressed	0.29	NonISG	Other	Other	Other	HGNC:17441	NM_015156	NP_055971	ENST00000262241	RCOR1	23186	ENSG00000089902	Ignored	Yes	No	No	No	No	No	No	No
Down_regulated (IRG)	-0.45	NonISG	Other	Other	NonISG	HGNC:20210	NM_017926	NP_060396	ENST00000261530	GPATCH2L	55668	ENSG00000089916	Ignored	Yes	No	No	Yes	No	No	Yes	No
Not_differentially_expressed	0.14	NonISG	Other	ISG	Other	HGNC:1063	NM_000713	NP_000704	ENST00000263368	BLVRB	645	ENSG00000090013	Ignored	Yes	No	No	No	No	Yes	No	No
Not_differentially_expressed	0.13	NonISG	Other	Other	Other	HGNC:11071	NM_003047	NP_003038	ENST00000263980	SLC9A1	6548	ENSG00000090020	Ignored	Yes	No	No	No	No	No	No	No
Not_differentially_expressed	-0.03	NonISG	Other	Other	Other	HGNC:11277	NM_006415	NP_006406	ENST00000262554	SPTLC1	10558	ENSG00000090054	Ignored	Yes	No	No	No	No	No	No	No
Not_differentially_expressed	0.12	NonISG	Other	Other	Other	HGNC:1596	NM_001099402	NP_001092872	ENST00000389879	CCNK	8812	ENSG00000090061	Ignored	Yes	No	No	No	No	No	No	No
Not_differentially_expressed	-0.15	NonISG	Other	Other	Other	HGNC:18327	NM_031477	NP_113665	ENST00000398841	YPEL3	83719	ENSG00000090238	Ignored	Yes	No	No	No	No	No	No	No
Not_differentially_expressed	-0.02	NonISG	Other	Other	Other	HGNC:16634	NM_053035	NP_444263	ENST00000324787	MRPS33	51650	ENSG00000090263	Ignored	Yes	No	No	No	No	No	No	No
Not_differentially_expressed	0.07	NonISG	Other	Other	Other	HGNC:7697	NM_004546	NP_004537	ENST00000247866	NDUFB2	4708	ENSG00000090266	Ignored	Yes	No	No	No	No	No	No	No
Not_differentially_expressed	-0.06	NonISG	Other	Other	Other	HGNC:8045	NM_006600	NP_006591	ENST00000321265	NUDC	10726	ENSG00000090273	Ignored	Yes	No	No	No	No	No	No	No
Down_regulated (IRG)	-0.41	Refined nonISG	NonISG	NonISG	NonISG	HGNC:13731	NM_001017405	NP_001017405	ENST00000303400	MAEA	10296	ENSG00000090316	Independent testing	Yes	Yes	No	Yes	Yes	Yes	Yes	No
Up_regulated	2.9	Refined ISG	ISG	ISG	Other	HGNC:5344	NM_000201	NP_000192	ENST00000264832	ICAM1	3383	ENSG00000090339	Independent testing	Yes	Yes	No	No	Yes	Yes	No	No
Not_differentially_expressed	0.12	NonISG	Other	Other	Other	HGNC:15721	NM_013403	NP_037535	ENST00000263280	STRN4	29888	ENSG00000090372	Ignored	Yes	No	No	No	No	No	No	No
Down_regulated (IRG)	-0.47	NonISG	Other	ISG	Other	HGNC:17020	NM_007199	NP_009130	ENST00000261233	IRAK3	11213	ENSG00000090376	Ignored	Yes	No	No	Yes	No	Yes	No	No
Not_differentially_expressed	0.1	NonISG	Other	Other	Other	HGNC:25762	NM_024544	NP_078820	ENST00000264198	MUL1	79594	ENSG00000090432	Ignored	Yes	No	No	No	No	No	No	No
Down_regulated (IRG)	-1.06	Refined nonISG	Other	Other	Other	HGNC:11745	NM_003223	NP_003214	ENST00000204517	TFAP4	7023	ENSG00000090447	Training	Yes	Yes	No	Yes	No	No	No	No
Not_differentially_expressed	-0.19	NonISG	Other	Other	Other	HGNC:8767	NM_005707	NP_005698	ENST00000204549	PDCD7	10081	ENSG00000090470	Ignored	Yes	No	No	No	No	No	No	No
Not_differentially_expressed	-0.12	NonISG	Other	Other	Other	HGNC:20373	NM_016630	NP_057714	ENST00000204566	SPG21	51324	ENSG00000090487	Ignored	Yes	No	No	No	No	No	No	No
Up_regulated	0.53	ISG	Other	ISG	Other	HGNC:19317	NM_018192	NP_060662	ENST00000319332	P3H2	55214	ENSG00000090530	Ignored	Yes	No	Yes	No	No	Yes	No	No
Limited_expression	Hard to measure	ELG	ISG	ISG	Other	HGNC:3766	NM_001459	NP_001450	ENST00000597551	FLT3LG	2323	ENSG00000090554	Ignored	Yes	No	No	No	Yes	Yes	No	Yes
Not_differentially_expressed	0.14	NonISG	Other	NonISG	Other	HGNC:17224	NM_014700	NP_055515	ENST00000262305	RAB11FIP3	9727	ENSG00000090565	Ignored	Yes	No	No	No	No	Yes	No	No
Not_differentially_expressed	0.24	NonISG	Other	Other	Other	HGNC:23026	NM_032520	NP_115909	ENST00000204679	GNPTG	84572	ENSG00000090581	Ignored	Yes	No	No	No	No	No	No	No
Down_regulated (IRG)	-0.45	Refined nonISG	NonISG	Other	Other	HGNC:8557	NM_001135653	NP_001129125	ENST00000372858	PABPC4	8761	ENSG00000090621	Independent testing	Yes	Yes	No	Yes	Yes	No	No	No
Not_differentially_expressed	-0.05	NonISG	Other	Other	Other	HGNC:23747	NM_024552	NP_078828	ENST00000251363	CERS4	79603	ENSG00000090661	Ignored	Yes	No	No	No	No	No	No	No
Not_differentially_expressed	-0.18	NonISG	Other	Other	Other	HGNC:13356	NM_020533	NP_065394	ENST00000264079	MCOLN1	57192	ENSG00000090674	Ignored	Yes	No	No	No	No	No	No	No
Not_differentially_expressed	-0.03	NonISG	Other	Other	Other	HGNC:18533	NM_032236	NP_115612	ENST00000308271	USP48	84196	ENSG00000090686	Ignored	Yes	No	No	No	No	No	No	No
Not_differentially_expressed	0.03	NonISG	Other	Other	NonISG	HGNC:13339	NM_012310	NP_036442	ENST00000374403	KIF4A	24137	ENSG00000090889	Ignored	Yes	No	No	No	No	No	Yes	No
Not_differentially_expressed	-0.13	NonISG	Other	Other	Other	HGNC:11969	NM_014494	NP_055309	ENST00000395799	TNRC6A	27327	ENSG00000090905	Ignored	Yes	No	No	No	No	No	No	No
Down_regulated (IRG)	-0.83	NonISG	Other	ISG	NonISG	HGNC:29515	NM_022835	NP_073746	ENST00000425673	PLEKHG2	64857	ENSG00000090924	Ignored	Yes	No	No	Yes	No	Yes	Yes	No
Not_differentially_expressed	-0.17	NonISG	Other	NonISG	NonISG	HGNC:28918	NM_020378	NP_065111	ENST00000205194	NAT14	57106	ENSG00000090971	Ignored	Yes	No	No	No	No	Yes	Yes	No
Not_differentially_expressed	-0.03	NonISG	Other	Other	Other	HGNC:30380	NM_001024924	NP_001020095	ENST00000381295	EXOC1	55763	ENSG00000090989	Ignored	Yes	No	No	No	No	No	No	No
Not_differentially_expressed	-0.21	NonISG	Other	Other	Other	HGNC:29243	NM_018989	NP_061862	ENST00000265271	RBM27	54439	ENSG00000091009	Ignored	Yes	No	No	No	No	No	No	No
Down_regulated (IRG)	-0.57	NonISG	Other	Other	NonISG	HGNC:16396	NM_020841	NP_065892	ENST00000261183	OSBPL8	114882	ENSG00000091039	Ignored	Yes	No	No	Yes	No	No	Yes	No
Limited_expression	Hard to measure	ELG	Other	Other	Other	HGNC:16412	NM_001199138	NP_001186067	ENST00000402280	NLRC4	58484	ENSG00000091106	Ignored	Yes	No	No	No	No	No	No	Yes
Not_differentially_expressed	0.1	NonISG	Other	Other	Other	HGNC:26033	NM_019042	NP_061915	ENST00000469408	PUS7	54517	ENSG00000091127	Ignored	Yes	No	No	No	No	No	No	No
Not_differentially_expressed	0.17	NonISG	Other	Other	Other	HGNC:6486	NM_002291	NP_002282	ENST00000222399	LAMB1	3912	ENSG00000091136	Ignored	Yes	No	No	No	No	No	No	No
Up_regulated	3.66	ISG	Other	Other	Other	HGNC:8818	NM_000441	NP_000432	ENST00000644269	SLC26A4	5172	ENSG00000091137	Ignored	Yes	No	Yes	No	No	No	No	No
Not_differentially_expressed	-0.05	NonISG	Other	Other	Other	HGNC:2898	NM_000108	NP_000099	ENST00000205402	DLD	1738	ENSG00000091140	Ignored	Yes	No	No	No	No	No	No	No
Not_differentially_expressed	-0.18	NonISG	Other	Other	Other	HGNC:12436	NM_004786	NP_004777	ENST00000217515	TXNL1	9352	ENSG00000091164	Ignored	Yes	No	No	No	No	No	No	No
Not_differentially_expressed	-0.05	NonISG	Other	Other	Other	HGNC:19177	NM_017801	NP_060271	ENST00000205636	CMTM6	54918	ENSG00000091317	Ignored	Yes	No	No	No	No	No	No	No
Not_differentially_expressed	0.37	NonISG	Other	ISG	Other	HGNC:6142	NM_001079818	NP_001073286	ENST00000409080	ITGA6	3655	ENSG00000091409	Ignored	Yes	No	No	No	No	Yes	No	No
Limited_expression	Hard to measure	ELG	Other	ISG	Other	HGNC:16626	NM_007023	NP_008954	ENST00000397081	RAPGEF4	11069	ENSG00000091428	Ignored	Yes	No	No	No	No	Yes	No	Yes
Down_regulated (IRG)	-0.4	NonISG	Other	Other	Other	HGNC:17797	NM_016653	NP_057737	ENST00000375213	MAP3K20	51776	ENSG00000091436	Ignored	Yes	No	No	Yes	No	No	No	No
Not_differentially_expressed	0.17	NonISG	Other	Other	Other	HGNC:29108	NM_015187	NP_056002	ENST00000399878	SEL1L3	23231	ENSG00000091490	Ignored	Yes	No	No	No	No	No	No	No
Limited_expression	Hard to measure	ELG	Other	Other	Other	HGNC:11740	NM_001063	NP_001054	ENST00000402696	TF	7018	ENSG00000091513	Ignored	Yes	No	No	No	No	No	No	Yes
Not_differentially_expressed	-0.11	NonISG	Other	Other	NonISG	HGNC:7594	NM_016239	NP_057323	ENST00000647165	MYO15A	51168	ENSG00000091536	Ignored	Yes	No	No	No	No	No	Yes	No
Not_differentially_expressed	0.12	NonISG	Other	ISG	Other	HGNC:25996	NM_017758	NP_060228	ENST00000399138	ALKBH5	54890	ENSG00000091542	Ignored	Yes	No	No	No	No	Yes	No	No
Not_differentially_expressed	0.05	NonISG	Other	Other	Other	HGNC:14374	NM_033004	NP_127497	ENST00000572272	NLRP1	22861	ENSG00000091592	Ignored	Yes	No	No	No	No	No	No	No
Down_regulated (IRG)	-1.2	NonISG	Other	Other	Other	HGNC:21043	NM_031220	NP_112497	ENST00000262483	PITPNM3	83394	ENSG00000091622	Ignored	Yes	No	No	Yes	No	No	No	No
Not_differentially_expressed	0.08	NonISG	Other	Other	Other	HGNC:11216	NM_004890	NP_004881	ENST00000206020	SPAG7	9552	ENSG00000091640	Ignored	Yes	No	No	No	No	No	No	No
Not_differentially_expressed	0.45	NonISG	Other	NonISG	Other	HGNC:17151	NM_014321	NP_055136	ENST00000219097	ORC6	23594	ENSG00000091651	Ignored	Yes	No	No	No	No	Yes	No	No
Up_regulated	1.28	Refined ISG	Other	Other	Other	HGNC:30939	NM_024721	NP_078997	ENST00000651372	ZFHX4	79776	ENSG00000091656	Independent testing	Yes	Yes	No	No	No	No	No	No
Not_differentially_expressed	0.29	NonISG	ISG	Other	Other	HGNC:14088	NM_012419	NP_036551	ENST00000206262	RGS17	26575	ENSG00000091844	Ignored	Yes	No	No	No	Yes	No	No	No
Not_differentially_expressed	-0.01	NonISG	Other	Other	Other	HGNC:28653	NM_032376	NP_115752	ENST00000206380	TMEM101	84336	ENSG00000091947	Ignored	Yes	No	No	No	No	No	No	No
Limited_expression	Hard to measure	ELG	ISG	Other	Other	HGNC:7203	NM_005944	NP_005935	ENST00000315711	CD200	4345	ENSG00000091972	Ignored	Yes	No	No	No	Yes	No	No	Yes
Up_regulated	0.74	Refined ISG	ISG	ISG	Other	HGNC:9568	NM_006263	NP_006254	ENST00000206451	PSME1	5720	ENSG00000092010	Independent testing	Yes	Yes	No	No	Yes	Yes	No	No
Limited_expression	Hard to measure	ELG	Other	Other	Other	HGNC:7577	NM_000257	NP_000248	ENST00000355349	MYH7	4625	ENSG00000092054	Ignored	Yes	No	No	No	No	No	No	Yes
Not_differentially_expressed	-0.19	NonISG	Other	Other	Other	HGNC:11066	NM_012244	NP_036376	ENST00000316902	SLC7A8	23428	ENSG00000092068	Ignored	Yes	No	No	No	No	No	No	No
Not_differentially_expressed	-0.27	Refined nonISG	NonISG	Other	NonISG	HGNC:18028	NM_017807	NP_060277	ENST00000206542	OSGEP	55644	ENSG00000092094	Independent testing	Yes	Yes	No	No	Yes	No	Yes	No
Up_regulated	1.12	Refined ISG	ISG	ISG	Other	HGNC:16031	NM_017999	NP_060469	ENST00000324103	RNF31	55072	ENSG00000092098	Training	Yes	Yes	No	No	Yes	Yes	No	No
Not_differentially_expressed	-0.01	NonISG	Other	Other	Other	HGNC:20726	NM_016106	NP_057190	ENST00000458591	SCFD1	23256	ENSG00000092108	Ignored	Yes	No	No	No	No	No	No	No
Not_differentially_expressed	-0.34	NonISG	Other	NonISG	NonISG	HGNC:20338	NM_017769	NP_060239	ENST00000206595	G2E3	55632	ENSG00000092140	Ignored	Yes	No	No	No	No	Yes	Yes	No
Down_regulated (IRG)	-0.35	NonISG	Other	Other	NonISG	HGNC:20157	NM_015382	NP_056197	ENST00000399332	HECTD1	25831	ENSG00000092148	Ignored	Yes	No	No	Yes	No	No	Yes	No
Down_regulated (IRG)	-0.37	NonISG	Other	Other	Other	HGNC:11465	NM_007192	NP_009123	ENST00000216297	SUPT16H	11198	ENSG00000092201	Ignored	Yes	No	No	Yes	No	No	No	No
Not_differentially_expressed	0.02	NonISG	Other	Other	Other	HGNC:20161	NM_014828	NP_055643	ENST00000448790	TOX4	9878	ENSG00000092203	Ignored	Yes	No	No	No	No	No	No	No
Limited_expression	Hard to measure	ELG	Other	Other	Other	HGNC:11777	NM_000359	NP_000350	ENST00000206765	TGM1	7051	ENSG00000092295	Ignored	Yes	No	No	No	No	No	No	Yes
Up_regulated	1.32	Refined ISG	Other	Other	Other	HGNC:11824	NM_001099274	NP_001092744	ENST00000267415	TINF2	26277	ENSG00000092330	Training	Yes	Yes	No	No	No	No	No	No
Limited_expression	Hard to measure	ELG	Other	Other	Other	HGNC:18502	NM_033284	NP_150600	ENST00000383032	TBL1Y	90665	ENSG00000092377	Ignored	Yes	No	No	No	No	No	No	Yes
Not_differentially_expressed	-0.02	NonISG	Other	Other	Other	HGNC:17994	NM_017672	NP_060142	ENST00000646667	TRPM7	54822	ENSG00000092439	Ignored	Yes	No	No	No	No	No	No	No
Not_differentially_expressed	-0.24	NonISG	Other	Other	Other	HGNC:12446	NM_006293	NP_006284	ENST00000263798	TYRO3	7301	ENSG00000092445	Ignored	Yes	No	No	No	No	No	No	No
Not_differentially_expressed	-0.49	NonISG	Other	Other	Other	HGNC:25773	NM_024908	NP_079184	ENST00000263795	WDR76	79968	ENSG00000092470	Ignored	Yes	No	No	No	No	No	No	No
Limited_expression	Hard to measure	ELG	Other	ISG	Other	HGNC:1480	NM_000070	NP_000061	ENST00000397163	CAPN3	825	ENSG00000092529	Ignored	Yes	No	No	No	No	Yes	No	Yes
Not_differentially_expressed	-0.19	NonISG	Other	Other	Other	HGNC:11131	NM_003825	NP_003816	ENST00000249647	SNAP23	8773	ENSG00000092531	Ignored	Yes	No	No	No	No	No	No	No
Up_regulated	1.69	ISG	Other	Other	Other	HGNC:11594	NM_001330677	NP_001317606	ENST00000369429	TBX15	6913	ENSG00000092607	Ignored	Yes	No	Yes	No	No	No	No	No
Limited_expression	Hard to measure	ELG	Other	Other	Other	HGNC:2219	NM_001853	NP_001844	ENST00000649368	COL9A3	1299	ENSG00000092758	Ignored	Yes	No	No	No	No	No	No	Yes
Up_regulated	1.75	ISG	Other	Other	Other	HGNC:12691	NM_001111077	NP_001104547	ENST00000367075	EZR	7430	ENSG00000092820	Ignored	Yes	No	Yes	No	No	No	No	No
Down_regulated (IRG)	-0.5	Refined nonISG	NonISG	Other	Other	HGNC:3262	NM_012199	NP_036331	ENST00000373204	AGO1	26523	ENSG00000092847	Training	Yes	Yes	No	Yes	Yes	No	No	No
Limited_expression	Hard to measure	ELG	Other	Other	Other	HGNC:11725	NM_014466	NP_055281	ENST00000207457	TEKT2	27285	ENSG00000092850	Ignored	Yes	No	No	No	No	No	No	Yes
Not_differentially_expressed	-0.08	NonISG	Other	ISG	NonISG	HGNC:19715	NM_022111	NP_071394	ENST00000318121	CLSPN	63967	ENSG00000092853	Ignored	Yes	No	No	No	No	Yes	Yes	No
Up_regulated	0.41	ISG	Other	Other	Other	HGNC:3014	NM_001197293	NP_001184222	ENST00000521913	DPYSL2	1808	ENSG00000092964	Ignored	Yes	No	Yes	No	No	No	No	No
Not_differentially_expressed	-0.5	NonISG	Other	Other	Other	HGNC:11768	NM_003238	NP_003229	ENST00000366930	TGFB2	7042	ENSG00000092969	Ignored	Yes	No	No	No	No	No	No	No
Not_differentially_expressed	-0.35	NonISG	Other	ISG	Other	HGNC:25499	NM_018040	NP_060510	ENST00000366935	GPATCH2	55105	ENSG00000092978	Ignored	Yes	No	No	No	No	Yes	No	No
Not_differentially_expressed	-0.05	NonISG	Other	Other	NonISG	HGNC:8065	NM_007172	NP_009103	ENST00000347635	NUP50	10762	ENSG00000093000	Ignored	Yes	No	No	No	No	No	Yes	No
Not_differentially_expressed	-0.04	NonISG	ISG	Other	Other	HGNC:1839	NM_001282225	NP_001269154	ENST00000399837	ADA2	51816	ENSG00000093072	Ignored	Yes	No	No	No	Yes	No	No	No
Not_differentially_expressed	0.09	NonISG	Other	Other	NonISG	HGNC:21489	NM_001002030	NP_001002030	ENST00000454859	ECHDC1	55862	ENSG00000093144	Ignored	Yes	No	No	No	No	No	Yes	No
Not_differentially_expressed	0.24	NonISG	ISG	ISG	NonISG	HGNC:6703	NM_006309	NP_006300	ENST00000336686	LRRFIP2	9209	ENSG00000093167	Ignored	Yes	No	No	No	Yes	Yes	Yes	No
Not_differentially_expressed	-0.02	NonISG	Other	Other	Other	HGNC:16828	NM_032970	NP_116752	ENST00000264454	SEC22C	9117	ENSG00000093183	Ignored	Yes	No	No	No	No	No	No	No
Down_regulated (IRG)	-0.85	NonISG	Other	Other	Other	HGNC:12839	NM_005108	NP_005099	ENST00000207870	XYLB	9942	ENSG00000093217	Ignored	Yes	No	No	Yes	No	No	No	No
Up_regulated	0.45	ISG	Other	ISG	NonISG	HGNC:14064	NM_006044	NP_006035	ENST00000334136	HDAC6	10013	ENSG00000094631	Ignored	Yes	No	Yes	No	No	Yes	Yes	No
Limited_expression	Hard to measure	ELG	Other	Other	NonISG	HGNC:4089	NM_014211	NP_055026	ENST00000265294	GABRP	2568	ENSG00000094755	Ignored	Yes	No	No	No	No	No	Yes	Yes
Limited_expression	Hard to measure	ELG	ISG	ISG	Other	HGNC:6448	NM_002277	NP_002268	ENST00000251645	KRT31	3881	ENSG00000094796	Ignored	Yes	No	No	No	Yes	Yes	No	Yes
Down_regulated (IRG)	-1.13	NonISG	Other	Other	Other	HGNC:1744	NM_001254	NP_001245	ENST00000209728	CDC6	990	ENSG00000094804	Ignored	Yes	No	No	Yes	No	No	No	No
Not_differentially_expressed	-0.07	NonISG	Other	Other	Other	HGNC:28334	NM_145052	NP_659489	ENST00000373383	UPRT	139596	ENSG00000094841	Ignored	Yes	No	No	No	No	No	No	No
Not_differentially_expressed	-0.35	NonISG	Other	Other	Other	HGNC:1724	NM_004661	NP_004652	ENST00000394886	CDC23	8697	ENSG00000094880	Ignored	Yes	No	No	No	No	No	No	No
Not_differentially_expressed	0	NonISG	Other	NonISG	NonISG	HGNC:13666	NM_015665	NP_056480	ENST00000209873	AAAS	8086	ENSG00000094914	Ignored	Yes	No	No	No	No	Yes	Yes	No
Not_differentially_expressed	-0.08	NonISG	Other	Other	Other	HGNC:1555	NM_012117	NP_036249	ENST00000209875	CBX5	23468	ENSG00000094916	Ignored	Yes	No	No	No	No	No	No	No
Not_differentially_expressed	-0.01	NonISG	Other	Other	Other	HGNC:1240	NM_014283	NP_055098	ENST00000263688	SUCO	51430	ENSG00000094975	Ignored	Yes	No	No	No	No	No	No	No
Not_differentially_expressed	-0.53	Refined nonISG	NonISG	Other	Other	HGNC:6848	NM_005921	NP_005912	ENST00000399503	MAP3K1	4214	ENSG00000095015	Training	Yes	Yes	No	No	Yes	No	No	No
Not_differentially_expressed	0.26	NonISG	Other	Other	Other	HGNC:2869	NM_001930	NP_001921	ENST00000210060	DHPS	1725	ENSG00000095059	Ignored	Yes	No	No	No	No	No	No	No
Not_differentially_expressed	-0.01	NonISG	Other	Other	Other	HGNC:649	NM_001655	NP_001646	ENST00000264028	ARCN1	372	ENSG00000095139	Ignored	Yes	No	No	No	No	No	No	No
Not_differentially_expressed	-0.13	NonISG	Other	Other	Other	HGNC:25535	NM_018112	NP_060582	ENST00000374692	TMEM38B	55151	ENSG00000095209	Ignored	Yes	No	No	No	No	No	No	No
Not_differentially_expressed	-0.25	NonISG	Other	NonISG	Other	HGNC:9563	NM_005047	NP_005038	ENST00000210313	PSMD5	5711	ENSG00000095261	Ignored	Yes	No	No	No	No	Yes	No	No
Not_differentially_expressed	0.02	NonISG	Other	ISG	Other	HGNC:9604	NM_000962	NP_000953	ENST00000362012	PTGS1	5742	ENSG00000095303	Ignored	Yes	No	No	No	No	Yes	No	No
Not_differentially_expressed	-0.32	Refined nonISG	NonISG	Other	Other	HGNC:17859	NM_015354	NP_056169	ENST00000372577	NUP188	23511	ENSG00000095319	Independent testing	Yes	Yes	No	No	Yes	No	No	No
Not_differentially_expressed	0.02	NonISG	Other	Other	Other	HGNC:2342	NM_000755	NP_000746	ENST00000318080	CRAT	1384	ENSG00000095321	Ignored	Yes	No	No	No	No	No	No	No
Limited_expression	Hard to measure	ELG	Other	Other	Other	HGNC:16884	NM_170600	NP_733745	ENST00000314830	SH2D3C	10044	ENSG00000095370	Ignored	Yes	No	No	No	No	No	No	Yes
Not_differentially_expressed	0.29	NonISG	Other	Other	Other	HGNC:19237	NM_018946	NP_061819	ENST00000210444	NANS	54187	ENSG00000095380	Ignored	Yes	No	No	No	No	No	No	No
Not_differentially_expressed	-0.33	NonISG	Other	Other	Other	HGNC:18026	NM_001267571	NP_001254500	ENST00000465784	TBC1D2	55357	ENSG00000095383	Ignored	Yes	No	No	No	No	No	No	No
Not_differentially_expressed	0.49	NonISG	Other	ISG	Other	HGNC:16361	NM_015404	NP_056219	ENST00000362057	WHRN	25861	ENSG00000095397	Ignored	Yes	No	No	No	No	Yes	No	No
Limited_expression	Hard to measure	ELG	Other	Other	Other	HGNC:8787	NM_006204	NP_006195	ENST00000371447	PDE6C	5146	ENSG00000095464	Ignored	Yes	No	No	No	No	No	No	Yes
Up_regulated	0.65	ISG	Other	Other	Other	HGNC:25613	NM_018294	NP_060764	ENST00000354105	CWF19L1	55280	ENSG00000095485	Ignored	Yes	No	Yes	No	No	No	No	No
Limited_expression	Hard to measure	ELG	Other	Other	Other	HGNC:11844	NM_012465	NP_036597	ENST00000357947	TLL2	7093	ENSG00000095587	Ignored	Yes	No	No	No	No	No	No	Yes
Limited_expression	Hard to measure	ELG	Other	Other	Other	HGNC:14882	NM_018058	NP_060528	ENST00000370597	CRTAC1	55118	ENSG00000095713	Ignored	Yes	No	No	No	No	No	No	Yes
Not_differentially_expressed	0.21	NonISG	ISG	ISG	Other	HGNC:30251	NM_012342	NP_036474	ENST00000375533	BAMBI	25805	ENSG00000095739	Ignored	Yes	No	No	No	Yes	Yes	No	No
Down_regulated (IRG)	-0.97	Refined nonISG	NonISG	ISG	Other	HGNC:5966	NM_000641	NP_000632	ENST00000264563	IL11	3589	ENSG00000095752	Training	Yes	Yes	No	Yes	Yes	Yes	No	No
Limited_expression	Hard to measure	ELG	Other	ISG	Other	HGNC:7601	NM_017433	NP_059129	ENST00000642920	MYO3A	53904	ENSG00000095777	Ignored	Yes	No	No	No	No	Yes	No	Yes
Not_differentially_expressed	0.02	NonISG	Other	Other	Other	HGNC:17327	NM_016628	NP_057712	ENST00000354911	WAC	51322	ENSG00000095787	Ignored	Yes	No	No	No	No	No	No	No
Not_differentially_expressed	-0.03	Refined nonISG	NonISG	NonISG	NonISG	HGNC:8042	NM_012225	NP_036357	ENST00000262302	NUBP2	10101	ENSG00000095906	Training	Yes	Yes	No	No	Yes	Yes	Yes	No
Up_regulated	0.58	Refined ISG	ISG	ISG	NonISG	HGNC:4920	NM_002114	NP_002105	ENST00000379388	HIVEP1	3096	ENSG00000095951	Training	Yes	Yes	No	No	Yes	Yes	Yes	No
Down_regulated (IRG)	-0.36	NonISG	Other	Other	Other	HGNC:11305	NM_003137	NP_003128	ENST00000373825	SRPK1	6732	ENSG00000096063	Ignored	Yes	No	No	Yes	No	No	No	No
Down_regulated (IRG)	-0.39	NonISG	Other	Other	NonISG	HGNC:14256	NM_015695	NP_056510	ENST00000357641	BRPF3	27154	ENSG00000096070	Ignored	Yes	No	No	Yes	No	No	Yes	No
Limited_expression	Hard to measure	ELG	Other	Other	Other	HGNC:8890	NM_002630	NP_002621	ENST00000373025	PGC	5225	ENSG00000096088	Ignored	Yes	No	No	No	No	No	No	Yes
Not_differentially_expressed	-0.03	NonISG	Other	Other	Other	HGNC:21076	NM_014051	NP_054770	ENST00000211314	TMEM14A	28978	ENSG00000096092	Ignored	Yes	No	No	No	No	No	No	No
Not_differentially_expressed	-0.24	Refined nonISG	NonISG	NonISG	Other	HGNC:16406	NM_018100	NP_060570	ENST00000371068	EFHC1	114327	ENSG00000096093	Training	Yes	Yes	No	No	Yes	Yes	No	No
Not_differentially_expressed	-0.27	NonISG	ISG	NonISG	Other	HGNC:5258	NM_007355	NP_031381	ENST00000371646	HSP90AB1	3326	ENSG00000096384	Ignored	Yes	No	No	No	Yes	Yes	No	No
Not_differentially_expressed	0.2	NonISG	Other	Other	Other	HGNC:1743	NM_001253	NP_001244	ENST00000371477	CDC5L	988	ENSG00000096401	Ignored	Yes	No	No	No	No	No	No	No
Not_differentially_expressed	-0.04	NonISG	Other	Other	Other	HGNC:6182	NM_002224	NP_002215	ENST00000605930	ITPR3	3710	ENSG00000096433	Ignored	Yes	No	No	No	No	No	No	No
Up_regulated	0.58	Refined ISG	ISG	ISG	Other	HGNC:3052	NM_004415	NP_004406	ENST00000379802	DSP	1832	ENSG00000096696	Training	Yes	Yes	No	No	Yes	Yes	No	No
Not_differentially_expressed	-0.13	NonISG	Other	Other	Other	HGNC:14929	NM_012238	NP_036370	ENST00000212015	SIRT1	23411	ENSG00000096717	Ignored	Yes	No	No	No	No	No	No	No
Limited_expression	Hard to measure	ELG	ISG	ISG	Other	HGNC:5971	NM_005535	NP_005526	ENST00000593993	IL12RB1	3594	ENSG00000096996	Ignored	Yes	No	No	No	Yes	Yes	No	Yes
Not_differentially_expressed	-0.05	NonISG	Other	Other	Other	HGNC:76	NM_005157	NP_005148	ENST00000318560	ABL1	25	ENSG00000097007	Ignored	Yes	No	No	No	No	No	No	No
Up_regulated	1.08	Refined ISG	Other	Other	Other	HGNC:10833	NM_016009	NP_057093	ENST00000370558	SH3GLB1	51100	ENSG00000097033	Training	Yes	Yes	No	No	No	No	No	No
Not_differentially_expressed	0.01	NonISG	ISG	ISG	Other	HGNC:1745	NM_003503	NP_003494	ENST00000234626	CDC7	8317	ENSG00000097046	Ignored	Yes	No	No	No	Yes	Yes	No	No
Not_differentially_expressed	-0.6	NonISG	Other	Other	Other	HGNC:25841	NM_032184	NP_115560	ENST00000341460	SYDE2	84144	ENSG00000097096	Ignored	Yes	No	No	No	No	No	No	No
Not_differentially_expressed	0.02	NonISG	Other	Other	Other	HGNC:10571	NM_005063	NP_005054	ENST00000370355	SCD	6319	ENSG00000099194	Ignored	Yes	No	No	No	No	No	No	No
Not_differentially_expressed	0.24	NonISG	Other	Other	Other	HGNC:17291	NM_006858	NP_006849	ENST00000214869	TMED1	11018	ENSG00000099203	Ignored	Yes	No	No	No	No	No	No	No
Not_differentially_expressed	0.07	NonISG	Other	Other	Other	HGNC:23703	NM_024896	NP_079172	ENST00000339450	ERMP1	79956	ENSG00000099219	Ignored	Yes	No	No	No	No	No	No	No
Not_differentially_expressed	-0.01	NonISG	Other	NonISG	Other	HGNC:23333	NM_020200	NP_064585	ENST00000320152	PRTFDC1	56952	ENSG00000099256	Ignored	Yes	No	No	No	No	Yes	No	No
Down_regulated (IRG)	-0.73	NonISG	Other	NonISG	Other	HGNC:15846	NM_017734	NP_060204	ENST00000263174	PALMD	54873	ENSG00000099260	Ignored	Yes	No	No	Yes	No	Yes	No	No
Limited_expression	Hard to measure	ELG	Other	Other	Other	HGNC:23298	NM_012339	NP_036471	ENST00000373290	TSPAN15	23555	ENSG00000099282	Ignored	Yes	No	No	No	No	No	No	Yes
Not_differentially_expressed	-0.17	NonISG	Other	Other	Other	HGNC:14453	NM_018649	NP_061119	ENST00000373255	MACROH2A2	55506	ENSG00000099284	Ignored	Yes	No	No	No	No	No	No	No
Not_differentially_expressed	-0.01	NonISG	Other	ISG	Other	HGNC:23416	NM_001005751	NP_001005751	ENST00000282633	WASHC2A	387680	ENSG00000099290	Ignored	Yes	No	No	No	No	Yes	No	No
Not_differentially_expressed	-0.32	Refined nonISG	NonISG	Other	NonISG	HGNC:13108	NM_198055	NP_932172	ENST00000215057	MZF1	7593	ENSG00000099326	Independent testing	Yes	Yes	No	No	Yes	No	Yes	No
Not_differentially_expressed	-0.1	NonISG	Other	Other	Other	HGNC:26221	NM_024578	NP_078854	ENST00000215061	OCEL1	79629	ENSG00000099330	Ignored	Yes	No	No	No	No	No	No	No
Not_differentially_expressed	0.12	NonISG	Other	ISG	Other	HGNC:6281	NM_004823	NP_004814	ENST00000263372	KCNK6	9424	ENSG00000099337	Ignored	Yes	No	No	No	No	Yes	No	No
Limited_expression	Hard to measure	ELG	Other	Other	Other	HGNC:25243	NM_021185	NP_067008	ENST00000409235	CATSPERG	57828	ENSG00000099338	Ignored	Yes	No	No	No	No	No	No	Yes
Not_differentially_expressed	-0.02	NonISG	Other	Other	Other	HGNC:18539	NM_052874	NP_443106	ENST00000215095	STX1B	112755	ENSG00000099365	Ignored	Yes	No	No	No	No	No	No	No
Not_differentially_expressed	0.3	NonISG	Other	ISG	Other	HGNC:18324	NM_025193	NP_079469	ENST00000297679	HSD3B7	80270	ENSG00000099377	Ignored	Yes	No	No	No	No	Yes	No	No
Not_differentially_expressed	-0.3	Refined nonISG	Other	Other	Other	HGNC:29010	NM_014712	NP_055527	ENST00000262519	SETD1A	9739	ENSG00000099381	Training	Yes	Yes	No	No	No	No	No	No
Limited_expression	Hard to measure	ELG	Other	Other	Other	HGNC:3222	NM_001405	NP_001396	ENST00000215368	EFNA2	1943	ENSG00000099617	Ignored	Yes	No	No	No	No	No	No	Yes
Down_regulated (IRG)	-0.48	NonISG	Other	Other	Other	HGNC:1982	NM_001300829	NP_001287758	ENST00000587896	CIRBP	1153	ENSG00000099622	Ignored	Yes	No	No	Yes	No	No	No	No
Not_differentially_expressed	0.26	NonISG	Other	Other	Other	HGNC:837	NM_001687	NP_001678	ENST00000215375	ATP5F1D	513	ENSG00000099624	Ignored	Yes	No	No	No	No	No	No	No
Not_differentially_expressed	0.28	NonISG	ISG	Other	Other	HGNC:5046	NM_005968	NP_005959	ENST00000325495	HNRNPM	4670	ENSG00000099783	Ignored	Yes	No	No	No	Yes	No	No	No
Not_differentially_expressed	0.23	Refined nonISG	NonISG	Other	Other	HGNC:7702	NM_004146	NP_004137	ENST00000215565	NDUFB7	4713	ENSG00000099795	Training	Yes	Yes	No	No	Yes	No	No	No
Not_differentially_expressed	0.16	NonISG	Other	Other	Other	HGNC:4551	NM_138501	NP_612510	ENST00000215567	TECR	9524	ENSG00000099797	Ignored	Yes	No	No	No	No	No	No	No
Not_differentially_expressed	-0.08	NonISG	Other	Other	Other	HGNC:11816	NM_012458	NP_036590	ENST00000215570	TIMM13	26517	ENSG00000099800	Ignored	Yes	No	No	No	No	No	No	No
Down_regulated (IRG)	-0.43	NonISG	ISG	NonISG	Other	HGNC:1734	NM_004359	NP_004350	ENST00000215574	CDC34	997	ENSG00000099804	Ignored	Yes	No	No	Yes	Yes	Yes	No	No
Not_differentially_expressed	-0.31	NonISG	Other	Other	Other	HGNC:7413	NM_002451	NP_002442	ENST00000644715	MTAP	4507	ENSG00000099810	Ignored	Yes	No	No	No	No	No	No	No
Limited_expression	Hard to measure	ELG	Other	Other	Other	HGNC:27000	NM_173481	NP_775752	ENST00000215582	MISP	126353	ENSG00000099812	Ignored	Yes	No	No	No	No	No	No	Yes
Not_differentially_expressed	-0.16	NonISG	Other	Other	NonISG	HGNC:20362	NM_001112726	NP_001106197	ENST00000414716	CEP170B	283638	ENSG00000099814	Ignored	Yes	No	No	No	No	No	Yes	No
Not_differentially_expressed	-0.42	NonISG	Other	Other	NonISG	HGNC:9200	NM_005035	NP_005026	ENST00000588649	POLRMT	5442	ENSG00000099821	Ignored	Yes	No	No	No	No	No	Yes	No
Down_regulated (IRG)	-0.57	NonISG	Other	ISG	NonISG	HGNC:4846	NM_001194	NP_001185	ENST00000251287	HCN2	610	ENSG00000099822	Ignored	Yes	No	No	Yes	No	Yes	Yes	No
Limited_expression	Hard to measure	ELG	Other	Other	Other	HGNC:1166	NM_003475	NP_003466	ENST00000397583	RASSF7	8045	ENSG00000099849	Ignored	Yes	No	No	No	No	No	No	Yes
Up_regulated	1.04	Refined ISG	ISG	ISG	Other	HGNC:4096	NM_015675	NP_056490	ENST00000215631	GADD45B	4616	ENSG00000099860	Training	Yes	Yes	No	No	Yes	Yes	No	No
Not_differentially_expressed	-0.1	NonISG	Other	Other	Other	HGNC:8594	NM_002579	NP_002570	ENST00000338448	PALM	5064	ENSG00000099864	Ignored	Yes	No	No	No	No	No	No	No
Down_regulated (IRG)	-1.07	NonISG	ISG	Other	NonISG	HGNC:728	NM_001670	NP_001661	ENST00000263207	ARVCF	421	ENSG00000099889	Ignored	Yes	No	No	Yes	Yes	No	Yes	No
Not_differentially_expressed	-0.38	Refined nonISG	Other	Other	Other	HGNC:24974	NM_022727	NP_073564	ENST00000252136	TRMT2A	27037	ENSG00000099899	Independent testing	Yes	Yes	No	No	No	No	No	No
Not_differentially_expressed	-0.03	NonISG	Other	NonISG	Other	HGNC:9847	NM_001278639	NP_001265568	ENST00000430524	RANBP1	5902	ENSG00000099901	Ignored	Yes	No	No	No	No	Yes	No	No
Down_regulated (IRG)	-0.43	NonISG	Other	Other	Other	HGNC:25888	NM_032775	NP_116164	ENST00000328879	KLHL22	84861	ENSG00000099910	Ignored	Yes	No	No	Yes	No	No	No	No
Up_regulated	0.39	ISG	Other	Other	Other	HGNC:14248	NM_001003891	NP_001003891	ENST00000263205	MED15	51586	ENSG00000099917	Ignored	Yes	No	Yes	No	No	No	No	No
Limited_expression	Hard to measure	ELG	Other	Other	Other	HGNC:4838	NM_000185	NP_000176	ENST00000215727	SERPIND1	3053	ENSG00000099937	Ignored	Yes	No	No	No	No	No	No	Yes
Not_differentially_expressed	-0.19	NonISG	Other	Other	Other	HGNC:11133	NM_004782	NP_004773	ENST00000215730	SNAP29	9342	ENSG00000099940	Ignored	Yes	No	No	No	No	No	No	No
Down_regulated (IRG)	-0.44	NonISG	Other	ISG	Other	HGNC:2363	NM_005207	NP_005198	ENST00000354336	CRKL	1399	ENSG00000099942	Ignored	Yes	No	No	Yes	No	Yes	No	No
Not_differentially_expressed	-0.05	NonISG	Other	Other	Other	HGNC:6742	NM_006767	NP_006758	ENST00000646124	LZTR1	8216	ENSG00000099949	Ignored	Yes	No	No	No	No	No	No	No
Not_differentially_expressed	0.02	NonISG	Other	Other	Other	HGNC:7157	NM_005940	NP_005931	ENST00000215743	MMP11	4320	ENSG00000099953	Ignored	Yes	No	No	No	No	No	No	No
Limited_expression	Hard to measure	ELG	Other	Other	Other	HGNC:11062	NM_004173	NP_004164	ENST00000382932	SLC7A4	6545	ENSG00000099960	Ignored	Yes	No	No	No	No	No	No	Yes
Up_regulated	1.6	Refined ISG	ISG	ISG	Other	HGNC:17164	NM_015367	NP_056182	ENST00000317582	BCL2L13	23786	ENSG00000099968	Independent testing	Yes	Yes	No	No	Yes	Yes	No	No
Limited_expression	Hard to measure	ELG	Other	Other	Other	HGNC:33446	NM_001084393	NP_001077862	ENST00000215770	DDTL	100037417	ENSG00000099974	Ignored	Yes	No	No	No	No	No	No	Yes
Up_regulated	0.51	ISG	Other	Other	Other	HGNC:24187	NM_012295	NP_036427	ENST00000263119	CABIN1	23523	ENSG00000099991	Ignored	Yes	No	Yes	No	No	No	No	No
Not_differentially_expressed	-0.01	NonISG	Other	Other	Other	HGNC:30667	NM_019601	NP_062547	ENST00000358321	SUSD2	56241	ENSG00000099994	Ignored	Yes	No	No	No	No	No	No	No
Not_differentially_expressed	-0.14	Refined nonISG	Other	Other	Other	HGNC:10765	NM_005877	NP_005868	ENST00000215793	SF3A1	10291	ENSG00000099995	Independent testing	Yes	Yes	No	No	No	No	No	No
Not_differentially_expressed	-0.01	NonISG	Other	Other	NonISG	HGNC:33434	NM_001017981	NP_001017981	ENST00000382363	RNF215	200312	ENSG00000099999	Ignored	Yes	No	No	No	No	No	Yes	No
Down_regulated (IRG)	-0.69	NonISG	Other	Other	Other	HGNC:10699	NM_012429	NP_036561	ENST00000615189	SEC14L2	23541	ENSG00000100003	Ignored	Yes	No	No	Yes	No	No	No	No
Not_differentially_expressed	0.06	NonISG	Other	Other	Other	HGNC:9261	NM_014337	NP_055152	ENST00000398831	PPIL2	23759	ENSG00000100023	Ignored	Yes	No	No	No	No	No	No	No
Limited_expression	Hard to measure	ELG	Other	Other	Other	HGNC:16297	NM_016327	NP_057411	ENST00000326010	UPB1	51733	ENSG00000100024	Ignored	Yes	No	No	No	No	No	No	Yes
Not_differentially_expressed	-0.38	NonISG	Other	Other	Other	HGNC:12845	NM_013313	NP_037445	ENST00000339468	YPEL1	29799	ENSG00000100027	Ignored	Yes	No	No	No	No	No	No	No
Not_differentially_expressed	-0.18	Refined nonISG	Other	Other	Other	HGNC:11160	NM_004175	NP_004166	ENST00000215829	SNRPD3	6634	ENSG00000100028	Training	Yes	Yes	No	No	No	No	No	No
Not_differentially_expressed	-0.21	NonISG	Other	Other	Other	HGNC:8848	NM_014303	NP_055118	ENST00000354694	PES1	23481	ENSG00000100029	Ignored	Yes	No	No	No	No	No	No	No
Not_differentially_expressed	0.38	NonISG	Other	Other	NonISG	HGNC:4250	NM_001288833	NP_001275762	ENST00000400382	GGT1	2678	ENSG00000100031	Ignored	Yes	No	No	No	No	No	Yes	No
Not_differentially_expressed	0.18	NonISG	Other	Other	Other	HGNC:19388	NM_014634	NP_055449	ENST00000263212	PPM1F	9647	ENSG00000100034	Ignored	Yes	No	No	No	No	No	No	No
Not_differentially_expressed	-0.03	NonISG	Other	Other	Other	HGNC:17058	NM_001001479	NP_001001479	ENST00000343605	SLC35E4	339665	ENSG00000100036	Ignored	Yes	No	No	No	No	No	No	No
Limited_expression	Hard to measure	ELG	Other	Other	Other	HGNC:2400	NM_004076	NP_004067	ENST00000215855	CRYBB3	1417	ENSG00000100053	Ignored	Yes	No	No	No	No	No	No	Yes
Limited_expression	Hard to measure	ELG	Other	ISG	Other	HGNC:9505	NM_013385	NP_037517	ENST00000248901	CYTH4	27128	ENSG00000100055	Ignored	Yes	No	No	No	No	Yes	No	Yes
Not_differentially_expressed	0.1	NonISG	Other	Other	Other	HGNC:16817	NM_022719	NP_073210	ENST00000252137	ESS2	8220	ENSG00000100056	Ignored	Yes	No	No	No	No	No	No	No
Limited_expression	Hard to measure	ELG	Other	ISG	Other	HGNC:7038	NM_002405	NP_002396	ENST00000356998	MFNG	4242	ENSG00000100060	Ignored	Yes	No	No	No	No	Yes	No	Yes
Down_regulated (IRG)	-1.12	NonISG	Other	ISG	Other	HGNC:16422	NM_014550	NP_055365	ENST00000251973	CARD10	29775	ENSG00000100065	Ignored	Yes	No	No	Yes	No	Yes	No	No
Not_differentially_expressed	-0.13	NonISG	Other	Other	Other	HGNC:10979	NM_005984	NP_005975	ENST00000215882	SLC25A1	6576	ENSG00000100075	Ignored	Yes	No	No	No	No	No	No	No
Not_differentially_expressed	0.36	NonISG	Other	Other	Other	HGNC:290	NM_005160	NP_005151	ENST00000324198	GRK3	157	ENSG00000100077	Ignored	Yes	No	No	No	No	No	No	No
Limited_expression	Hard to measure	ELG	Other	ISG	Other	HGNC:17934	NM_015715	NP_056530	ENST00000215885	PLA2G3	50487	ENSG00000100078	Ignored	Yes	No	No	No	No	Yes	No	Yes
Limited_expression	Hard to measure	ELG	ISG	ISG	Other	HGNC:6562	NM_006498	NP_006489	ENST00000215886	LGALS2	3957	ENSG00000100079	Ignored	Yes	No	No	No	Yes	Yes	No	Yes
Not_differentially_expressed	-0.04	NonISG	Other	Other	Other	HGNC:17842	NM_013365	NP_037497	ENST00000343632	GGA1	26088	ENSG00000100083	Ignored	Yes	No	No	No	No	No	No	No
Up_regulated	1.22	ISG	ISG	Other	Other	HGNC:4916	NM_003325	NP_003316	ENST00000263208	HIRA	7290	ENSG00000100084	Ignored	Yes	No	Yes	No	Yes	No	No	No
Limited_expression	Hard to measure	ELG	Other	Other	Other	HGNC:10763	NM_021115	NP_066938	ENST00000248933	SEZ6L	23544	ENSG00000100095	Ignored	Yes	No	No	No	No	No	No	Yes
Not_differentially_expressed	0.21	NonISG	ISG	Other	Other	HGNC:6561	NM_002305	NP_002296	ENST00000215909	LGALS1	3956	ENSG00000100097	Ignored	Yes	No	No	No	Yes	No	No	No
Not_differentially_expressed	-0.03	NonISG	Other	ISG	Other	HGNC:24942	NM_052880	NP_443112	ENST00000215912	PIK3IP1	113791	ENSG00000100100	Ignored	Yes	No	No	No	No	Yes	No	No
Not_differentially_expressed	-0.24	NonISG	Other	Other	Other	HGNC:33910	NM_001013694	NP_001013716	ENST00000215917	SRRD	402055	ENSG00000100104	Ignored	Yes	No	No	No	No	No	No	No
Not_differentially_expressed	-0.15	NonISG	Other	ISG	Other	HGNC:13071	NM_014323	NP_055138	ENST00000266269	PATZ1	23598	ENSG00000100105	Ignored	Yes	No	No	No	No	Yes	No	No
Not_differentially_expressed	0.16	NonISG	Other	Other	Other	HGNC:17009	NM_001039141	NP_001034230	ENST00000644935	TRIOBP	11078	ENSG00000100106	Ignored	Yes	No	No	No	No	No	No	No
Not_differentially_expressed	0.01	NonISG	Other	Other	Other	HGNC:17165	NM_012143	NP_036275	ENST00000407690	TFIP11	24144	ENSG00000100109	Ignored	Yes	No	No	No	No	No	No	No
Limited_expression	Hard to measure	ELG	Other	Other	Other	HGNC:2397	NM_001887	NP_001878	ENST00000647684	CRYBB1	1414	ENSG00000100122	Ignored	Yes	No	No	No	No	No	No	Yes
Not_differentially_expressed	-0.32	Refined nonISG	NonISG	Other	Other	HGNC:25185	NM_138797	NP_620152	ENST00000215941	ANKRD54	129138	ENSG00000100124	Training	Yes	Yes	No	No	Yes	No	No	No
Not_differentially_expressed	-0.14	Refined nonISG	NonISG	Other	Other	HGNC:18138	NM_016091	NP_057175	ENST00000652021	EIF3L	51386	ENSG00000100129	Training	Yes	Yes	No	No	Yes	No	No	No
Not_differentially_expressed	-0.22	NonISG	Other	ISG	Other	HGNC:7819	NM_001003796	NP_001003796	ENST00000401959	SNU13	4809	ENSG00000100138	Ignored	Yes	No	No	No	No	Yes	No	No
Not_differentially_expressed	0.15	NonISG	Other	ISG	NonISG	HGNC:29804	NM_033386	NP_203744	ENST00000215957	MICALL1	85377	ENSG00000100139	Ignored	Yes	No	No	No	No	Yes	Yes	No
Not_differentially_expressed	-0.15	NonISG	Other	Other	Other	HGNC:9193	NM_021974	NP_068809	ENST00000442738	POLR2F	5435	ENSG00000100142	Ignored	Yes	No	No	No	No	No	No	No
Up_regulated	0.62	Refined ISG	ISG	ISG	NonISG	HGNC:26185	NM_024821	NP_079097	ENST00000255784	CCDC134	79879	ENSG00000100147	Training	Yes	Yes	No	No	Yes	Yes	Yes	No
Not_differentially_expressed	0.15	NonISG	Other	Other	Other	HGNC:9394	NM_012407	NP_036539	ENST00000356976	PICK1	9463	ENSG00000100151	Ignored	Yes	No	No	No	No	No	No	No
Not_differentially_expressed	0.02	NonISG	Other	Other	Other	HGNC:18352	NM_024053	NP_076958	ENST00000215980	CENPM	79019	ENSG00000100162	Ignored	Yes	No	No	No	No	No	No	No
Limited_expression	Hard to measure	ELG	Other	Other	Other	HGNC:11036	NM_000343	NP_000334	ENST00000266088	SLC5A1	6523	ENSG00000100170	Ignored	Yes	No	No	No	No	No	No	Yes
Not_differentially_expressed	-0.13	NonISG	Other	Other	NonISG	HGNC:6306	NM_006855	NP_006846	ENST00000216014	KDELR3	11015	ENSG00000100196	Ignored	Yes	No	No	No	No	No	Yes	No
Limited_expression	Hard to measure	ELG	Other	Other	Other	HGNC:2625	NM_000106	NP_000097	ENST00000645361	CYP2D6	1565	ENSG00000100197	Ignored	Yes	No	No	No	No	No	No	Yes
Up_regulated	0.54	ISG	Other	ISG	NonISG	HGNC:28913	NM_172002	NP_741999	ENST00000216027	HSCB	150274	ENSG00000100209	Ignored	Yes	No	Yes	No	No	Yes	Yes	No
Not_differentially_expressed	-0.01	NonISG	Other	Other	Other	HGNC:18002	NM_020243	NP_064628	ENST00000216034	TOMM22	56993	ENSG00000100216	Ignored	Yes	No	No	No	No	No	No	No
Not_differentially_expressed	-0.03	NonISG	Other	Other	Other	HGNC:26935	NM_014306	NP_055121	ENST00000216038	RTCB	51493	ENSG00000100220	Ignored	Yes	No	No	No	No	No	No	No
Up_regulated	0.43	Refined ISG	ISG	Other	NonISG	HGNC:13586	NM_012179	NP_036311	ENST00000266087	FBXO7	25793	ENSG00000100225	Training	Yes	Yes	No	No	Yes	No	Yes	No
Up_regulated	2.35	Refined ISG	ISG	ISG	Other	HGNC:4669	NM_004286	NP_004277	ENST00000216044	GTPBP1	9567	ENSG00000100226	Training	Yes	Yes	No	No	Yes	Yes	No	No
Not_differentially_expressed	0.03	NonISG	Other	Other	Other	HGNC:23782	NM_032311	NP_115687	ENST00000252115	POLDIP3	84271	ENSG00000100227	Ignored	Yes	No	No	No	No	No	No	No
Not_differentially_expressed	0.15	NonISG	Other	Other	Other	HGNC:19253	NM_001242898	NP_001229827	ENST00000612753	PPP6R2	9701	ENSG00000100239	Ignored	Yes	No	No	No	No	No	No	No
Not_differentially_expressed	0.1	Refined nonISG	Other	Other	Other	HGNC:10542	NM_002972	NP_002963	ENST00000380817	SBF1	6305	ENSG00000100241	Training	Yes	Yes	No	No	No	No	No	No
Not_differentially_expressed	0.13	NonISG	Other	ISG	Other	HGNC:2873	NM_000398	NP_000389	ENST00000352397	CYB5R3	1727	ENSG00000100243	Ignored	Yes	No	No	No	No	Yes	No	No
Not_differentially_expressed	-0.05	NonISG	Other	Other	Other	HGNC:2955	NM_005740	NP_005731	ENST00000216068	DNAL4	10126	ENSG00000100246	Ignored	Yes	No	No	No	No	No	No	No
Up_regulated	0.44	ISG	Other	Other	Other	HGNC:25096	NM_033200	NP_149977	ENST00000474879	LMF2	91289	ENSG00000100258	Ignored	Yes	No	Yes	No	No	No	No	No
Not_differentially_expressed	0.07	NonISG	Other	Other	NonISG	HGNC:1308	NM_012265	NP_036397	ENST00000216085	RHBDD3	25807	ENSG00000100263	Ignored	Yes	No	No	No	No	No	Yes	No
Not_differentially_expressed	-0.24	NonISG	Other	Other	Other	HGNC:8571	NM_001184970	NP_001171899	ENST00000263246	PACSIN2	11252	ENSG00000100266	Ignored	Yes	No	No	No	No	No	No	No
Not_differentially_expressed	0.02	NonISG	Other	Other	Other	HGNC:1312	NM_012263	NP_036395	ENST00000266254	TTLL1	25809	ENSG00000100271	Ignored	Yes	No	No	No	No	No	No	No
Not_differentially_expressed	-0.13	NonISG	Other	Other	Other	HGNC:5003	NM_001003681	NP_001003681	ENST00000216106	HMGXB4	10042	ENSG00000100281	Ignored	Yes	No	No	No	No	No	No	No
Not_differentially_expressed	-0.26	Refined nonISG	Other	Other	Other	HGNC:11982	NM_005488	NP_005479	ENST00000449058	TOM1	10043	ENSG00000100284	Training	Yes	Yes	No	No	No	No	No	No
Not_differentially_expressed	-0.18	NonISG	Other	NonISG	Other	HGNC:7737	NM_021076	NP_066554	ENST00000310624	NEFH	4744	ENSG00000100285	Ignored	Yes	No	No	No	No	Yes	No	No
Limited_expression	Hard to measure	ELG	Other	ISG	Other	HGNC:1051	NM_001197	NP_001188	ENST00000216115	BIK	638	ENSG00000100290	Ignored	Yes	No	No	No	No	Yes	No	Yes
Up_regulated	0.63	ISG	Other	Other	Other	HGNC:5013	NM_002133	NP_002124	ENST00000216117	HMOX1	3162	ENSG00000100292	Ignored	Yes	No	Yes	No	No	No	No	No
Not_differentially_expressed	-0.08	NonISG	Other	Other	NonISG	HGNC:29622	NM_173467	NP_775738	ENST00000290429	MCAT	27349	ENSG00000100294	Ignored	Yes	No	No	No	No	No	Yes	No
Not_differentially_expressed	-0.18	NonISG	ISG	Other	Other	HGNC:6948	NM_006739	NP_006730	ENST00000216122	MCM5	4174	ENSG00000100297	Ignored	Yes	No	No	No	Yes	No	No	No
Not_differentially_expressed	0.38	NonISG	Other	Other	Other	HGNC:713	NM_000487	NP_000478	ENST00000216124	ARSA	410	ENSG00000100299	Ignored	Yes	No	No	No	No	No	No	No
Up_regulated	0.35	ISG	Other	Other	Other	HGNC:1158	NM_000714	NP_000705	ENST00000337554	TSPO	706	ENSG00000100300	Ignored	Yes	No	Yes	No	No	No	No	No
Not_differentially_expressed	-0.58	NonISG	ISG	Other	Other	HGNC:18229	NM_014310	NP_055125	ENST00000216127	RASD2	23551	ENSG00000100302	Ignored	Yes	No	No	No	Yes	No	No	No
Not_differentially_expressed	-0.11	NonISG	Other	Other	Other	HGNC:28974	NM_015140	NP_055955	ENST00000216129	TTLL12	23170	ENSG00000100304	Ignored	Yes	No	No	No	No	No	No	No
Not_differentially_expressed	-0.35	Refined nonISG	NonISG	Other	Other	HGNC:1557	NM_175709	NP_783640	ENST00000216133	CBX7	23492	ENSG00000100307	Independent testing	Yes	Yes	No	No	Yes	No	No	No
Limited_expression	Hard to measure	ELG	Other	ISG	Other	HGNC:8800	NM_002608	NP_002599	ENST00000331163	PDGFB	5155	ENSG00000100311	Ignored	Yes	No	No	No	No	Yes	No	Yes
Limited_expression	Hard to measure	ELG	Other	NonISG	Other	HGNC:20834	NM_182527	NP_872333	ENST00000216144	CABP7	164633	ENSG00000100314	Ignored	Yes	No	No	No	No	Yes	No	Yes
Not_differentially_expressed	0.16	NonISG	Other	Other	NonISG	HGNC:10332	NM_000967	NP_000958	ENST00000216146	RPL3	6122	ENSG00000100316	Ignored	Yes	No	No	No	No	No	Yes	No
Not_differentially_expressed	0.11	NonISG	Other	Other	Other	HGNC:28046	NM_001003692	NP_001003692	ENST00000344318	ZMAT5	55954	ENSG00000100319	Ignored	Yes	No	No	No	No	No	No	No
Not_differentially_expressed	0.09	NonISG	Other	Other	Other	HGNC:11498	NM_004711	NP_004702	ENST00000328933	SYNGR1	9145	ENSG00000100321	Ignored	Yes	No	No	No	No	No	No	No
Up_regulated	0.55	ISG	Other	Other	Other	HGNC:18157	NM_006116	NP_006107	ENST00000216160	TAB1	10454	ENSG00000100324	Ignored	Yes	No	Yes	No	No	No	No	No
Not_differentially_expressed	0	NonISG	Other	Other	Other	HGNC:24103	NM_032204	NP_115580	ENST00000307790	ASCC2	84164	ENSG00000100325	Ignored	Yes	No	No	No	No	No	No	No
Down_regulated (IRG)	-0.84	NonISG	Other	ISG	Other	HGNC:18590	NM_025225	NP_079501	ENST00000216180	PNPLA3	80339	ENSG00000100344	Ignored	Yes	No	No	Yes	No	Yes	No	No
Up_regulated	4.36	Refined ISG	ISG	ISG	Other	HGNC:1396	NM_021096	NP_066919	ENST00000402142	CACNA1I	8911	ENSG00000100346	Training	Yes	Yes	No	No	Yes	Yes	No	No
Not_differentially_expressed	-0.09	Refined nonISG	Other	Other	Other	HGNC:24276	NM_015380	NP_056195	ENST00000350028	SAMM50	25813	ENSG00000100347	Training	Yes	Yes	No	No	No	No	No	No
Not_differentially_expressed	0.05	NonISG	Other	Other	Other	HGNC:17772	NM_012473	NP_036605	ENST00000216185	TXN2	25828	ENSG00000100348	Ignored	Yes	No	No	No	No	No	No	No
Not_differentially_expressed	-0.05	NonISG	ISG	ISG	NonISG	HGNC:3278	NM_003753	NP_003744	ENST00000216190	EIF3D	8664	ENSG00000100353	Ignored	Yes	No	No	No	Yes	Yes	Yes	No
Up_regulated	0.54	ISG	Other	Other	Other	HGNC:29190	NM_001162501	NP_001155973	ENST00000454349	TNRC6B	23112	ENSG00000100354	Ignored	Yes	No	Yes	No	No	No	No	No
Not_differentially_expressed	0.16	NonISG	Other	Other	Other	HGNC:25228	NM_015705	NP_056520	ENST00000248929	SGSM3	27352	ENSG00000100359	Ignored	Yes	No	No	No	No	No	No	No
Not_differentially_expressed	-0.26	NonISG	Other	Other	Other	HGNC:18626	NM_001177701	NP_001171172	ENST00000433985	IFT27	11020	ENSG00000100360	Ignored	Yes	No	No	No	No	No	No	No
Limited_expression	Hard to measure	ELG	Other	ISG	NonISG	HGNC:7662	NM_000631	NP_000622	ENST00000248899	NCF4	4689	ENSG00000100365	Ignored	Yes	No	No	No	No	Yes	Yes	Yes
Limited_expression	Hard to measure	ELG	ISG	ISG	Other	HGNC:2436	NM_000395	NP_000386	ENST00000403662	CSF2RB	1439	ENSG00000100368	Ignored	Yes	No	No	No	Yes	Yes	No	Yes
Not_differentially_expressed	-0.26	NonISG	Other	Other	Other	HGNC:10987	NM_006358	NP_006349	ENST00000435456	SLC25A17	10478	ENSG00000100372	Ignored	Yes	No	No	No	No	No	No	No
Not_differentially_expressed	-0.06	NonISG	Other	Other	Other	HGNC:1313	NM_017911	NP_060381	ENST00000441876	FAM118A	55007	ENSG00000100376	Ignored	Yes	No	No	No	No	No	No	No
Not_differentially_expressed	-0.07	NonISG	Other	Other	Other	HGNC:11343	NM_003932	NP_003923	ENST00000216218	ST13	6767	ENSG00000100380	Ignored	Yes	No	No	No	No	No	No	No
Limited_expression	Hard to measure	ELG	Other	Other	NonISG	HGNC:6009	NM_000878	NP_000869	ENST00000216223	IL2RB	3560	ENSG00000100385	Ignored	Yes	No	No	No	No	No	Yes	Yes
Not_differentially_expressed	0.18	NonISG	Other	Other	Other	HGNC:9928	NM_014248	NP_055063	ENST00000216225	RBX1	9978	ENSG00000100387	Ignored	Yes	No	No	No	No	No	No	No
Not_differentially_expressed	-0.04	NonISG	Other	Other	Other	HGNC:3373	NM_001429	NP_001420	ENST00000263253	EP300	2033	ENSG00000100393	Ignored	Yes	No	No	No	No	No	No	No
Not_differentially_expressed	-0.32	NonISG	Other	Other	Other	HGNC:18594	NM_031488	NP_113676	ENST00000216237	L3MBTL2	83746	ENSG00000100395	Ignored	Yes	No	No	No	No	No	No	No
Limited_expression	Hard to measure	ELG	Other	Other	Other	HGNC:25165	NM_138481	NP_612490	ENST00000216241	CHADL	150356	ENSG00000100399	Ignored	Yes	No	No	No	No	No	No	Yes
Not_differentially_expressed	0.25	NonISG	Other	Other	Other	HGNC:30869	NM_017590	NP_060060	ENST00000352645	ZC3H7B	23264	ENSG00000100403	Ignored	Yes	No	No	No	No	No	No	No
Not_differentially_expressed	-0.22	NonISG	Other	Other	Other	HGNC:18000	NM_032758	NP_116147	ENST00000216252	PHF5A	84844	ENSG00000100410	Ignored	Yes	No	No	No	No	No	No	No
Not_differentially_expressed	0.09	Refined nonISG	NonISG	Other	Other	HGNC:118	NM_001098	NP_001089	ENST00000216254	ACO2	50	ENSG00000100412	Training	Yes	Yes	No	No	Yes	No	No	No
Down_regulated (IRG)	-0.62	NonISG	Other	Other	Other	HGNC:30349	NM_001018050	NP_001018060	ENST00000355209	POLR3H	171568	ENSG00000100413	Ignored	Yes	No	No	Yes	No	No	No	No
Not_differentially_expressed	-0.2	NonISG	Other	Other	Other	HGNC:25481	NM_018006	NP_060476	ENST00000645190	TRMU	55687	ENSG00000100416	Ignored	Yes	No	No	No	No	No	No	No
Not_differentially_expressed	-0.08	NonISG	Other	ISG	Other	HGNC:9114	NM_002676	NP_002667	ENST00000216259	PMM1	5372	ENSG00000100417	Ignored	Yes	No	No	No	No	Yes	No	No
Up_regulated	0.45	Refined ISG	ISG	ISG	NonISG	HGNC:24577	NM_015704	NP_056519	ENST00000263256	DESI1	27351	ENSG00000100418	Training	Yes	Yes	No	No	Yes	Yes	Yes	No
Down_regulated (IRG)	-1.29	NonISG	Other	NonISG	Other	HGNC:19256	NM_022766	NP_073603	ENST00000216264	CERK	64781	ENSG00000100422	Ignored	Yes	No	No	Yes	No	Yes	No	No
Down_regulated (IRG)	-0.5	NonISG	Other	Other	Other	HGNC:20721	NM_014838	NP_055653	ENST00000216268	ZBED4	9889	ENSG00000100426	Ignored	Yes	No	No	Yes	No	No	No	No
Not_differentially_expressed	-0.26	NonISG	Other	Other	NonISG	HGNC:18128	NM_032019	NP_114408	ENST00000216271	HDAC10	83933	ENSG00000100429	Ignored	Yes	No	No	No	No	No	Yes	No
Not_differentially_expressed	0.06	NonISG	Other	Other	Other	HGNC:20166	NM_015299	NP_056114	ENST00000553935	KHNYN	23351	ENSG00000100441	Ignored	Yes	No	No	No	No	No	No	No
Not_differentially_expressed	0.28	NonISG	Other	Other	Other	HGNC:3719	NM_002013	NP_002004	ENST00000396062	FKBP3	2287	ENSG00000100442	Ignored	Yes	No	No	No	No	No	No	No
Not_differentially_expressed	0.02	NonISG	Other	Other	Other	HGNC:20155	NM_001077351	NP_001070819	ENST00000359890	RBM23	55147	ENSG00000100461	Ignored	Yes	No	No	No	No	No	No	No
Not_differentially_expressed	-0.26	NonISG	Other	Other	Other	HGNC:10894	NM_006109	NP_006100	ENST00000324366	PRMT5	10419	ENSG00000100462	Ignored	Yes	No	No	No	No	No	No	No
Limited_expression	Hard to measure	ELG	Other	ISG	NonISG	HGNC:2180	NM_004086	NP_004077	ENST00000396618	COCH	1690	ENSG00000100473	Ignored	Yes	No	No	No	No	Yes	Yes	Yes
Not_differentially_expressed	0.04	NonISG	Other	Other	Other	HGNC:575	NM_001128126	NP_001121598	ENST00000542754	AP4S1	11154	ENSG00000100478	Ignored	Yes	No	No	No	No	No	No	No
Not_differentially_expressed	-0.17	NonISG	Other	NonISG	Other	HGNC:9178	NM_002692	NP_002683	ENST00000216367	POLE2	5427	ENSG00000100479	Ignored	Yes	No	No	No	No	Yes	No	No
Down_regulated (IRG)	-0.62	NonISG	Other	Other	Other	HGNC:20352	NM_024558	NP_078834	ENST00000395860	VCPKMT	79609	ENSG00000100483	Ignored	Yes	No	No	Yes	No	No	No	No
Down_regulated (IRG)	-0.43	NonISG	Other	Other	Other	HGNC:11188	NM_006939	NP_008870	ENST00000216373	SOS2	6655	ENSG00000100485	Ignored	Yes	No	No	Yes	No	No	No	No
Not_differentially_expressed	0.16	NonISG	Other	Other	Other	HGNC:9725	NM_002863	NP_002854	ENST00000216392	PYGL	5836	ENSG00000100504	Ignored	Yes	No	No	No	No	No	No	No
Not_differentially_expressed	-0.2	NonISG	Other	Other	Other	HGNC:9553	NM_002806	NP_002797	ENST00000445930	PSMC6	5706	ENSG00000100519	Ignored	Yes	No	No	No	No	No	No	No
Not_differentially_expressed	0.11	NonISG	Other	NonISG	Other	HGNC:19980	NM_198066	NP_932332	ENST00000216410	GNPNAT1	64841	ENSG00000100522	Ignored	Yes	No	No	No	No	Yes	No	No
Not_differentially_expressed	-0.2	NonISG	Other	ISG	Other	HGNC:1791	NM_005192	NP_005183	ENST00000335183	CDKN3	1033	ENSG00000100526	Ignored	Yes	No	No	No	No	Yes	No	No
Not_differentially_expressed	-0.13	NonISG	Other	Other	Other	HGNC:19431	NM_005776	NP_005767	ENST00000216416	CNIH1	10175	ENSG00000100528	Ignored	Yes	No	No	No	No	No	No	No
Not_differentially_expressed	-0.04	NonISG	Other	Other	Other	HGNC:15528	NM_006568	NP_006559	ENST00000216420	CGRRF1	10668	ENSG00000100532	Ignored	Yes	No	No	No	No	No	No	No
Not_differentially_expressed	-0.22	NonISG	Other	Other	NonISG	HGNC:13527	NM_015994	NP_057078	ENST00000216442	ATP6V1D	51382	ENSG00000100554	Ignored	Yes	No	No	No	No	No	Yes	No
Up_regulated	0.56	ISG	Other	ISG	Other	HGNC:19238	NM_016445	NP_057529	ENST00000216446	PLEK2	26499	ENSG00000100558	Ignored	Yes	No	Yes	No	No	Yes	No	No
Not_differentially_expressed	-0.07	NonISG	Other	ISG	NonISG	HGNC:8964	NM_004569	NP_004560	ENST00000216452	PIGH	5283	ENSG00000100564	Ignored	Yes	No	No	No	No	Yes	Yes	No
Up_regulated	0.86	Refined ISG	ISG	ISG	Other	HGNC:9532	NM_002788	NP_002779	ENST00000216455	PSMA3	5684	ENSG00000100567	Independent testing	Yes	Yes	No	No	Yes	Yes	No	No
Not_differentially_expressed	-0.06	NonISG	Other	Other	Other	HGNC:17793	NM_006370	NP_006361	ENST00000554659	VTI1B	10490	ENSG00000100568	Ignored	Yes	No	No	No	No	No	No	No
Not_differentially_expressed	-0.33	NonISG	Other	Other	Other	HGNC:11819	NM_012460	NP_036592	ENST00000395159	TIMM9	26520	ENSG00000100575	Ignored	Yes	No	No	No	No	No	No	No
Not_differentially_expressed	0.17	NonISG	Other	Other	Other	HGNC:4643	NM_145870	NP_665877	ENST00000216465	GSTZ1	2954	ENSG00000100577	Ignored	Yes	No	No	No	No	No	No	No
Down_regulated (IRG)	-0.48	NonISG	Other	Other	NonISG	HGNC:19960	NM_001329943	NP_001316872	ENST00000652326	KIAA0586	9786	ENSG00000100578	Ignored	Yes	No	No	Yes	No	No	Yes	No
Not_differentially_expressed	0.03	NonISG	Other	Other	Other	HGNC:18633	NM_213601	NP_998766	ENST00000216468	TMED8	283578	ENSG00000100580	Ignored	Yes	No	No	No	No	No	No	No
Not_differentially_expressed	-0.04	NonISG	Other	Other	NonISG	HGNC:1189	NM_012111	NP_036243	ENST00000216479	AHSA1	10598	ENSG00000100591	Ignored	Yes	No	No	No	No	No	Yes	No
Limited_expression	Hard to measure	ELG	Other	Other	Other	HGNC:23176	NM_199296	NP_954993	ENST00000342219	ISM2	145501	ENSG00000100593	Ignored	Yes	No	No	No	No	No	No	Yes
Not_differentially_expressed	-0.11	NonISG	Other	Other	Other	HGNC:18751	NM_024832	NP_079108	ENST00000216487	RIN3	79890	ENSG00000100599	Ignored	Yes	No	No	No	No	No	No	No
Up_regulated	1.44	Refined ISG	ISG	ISG	Other	HGNC:9472	NM_005606	NP_005597	ENST00000334869	LGMN	5641	ENSG00000100600	Training	Yes	Yes	No	No	Yes	Yes	No	No
Not_differentially_expressed	0.22	NonISG	ISG	Other	Other	HGNC:17911	NM_006020	NP_006011	ENST00000216489	ALKBH1	8846	ENSG00000100601	Ignored	Yes	No	No	No	Yes	No	No	No
Limited_expression	Hard to measure	ELG	Other	Other	NonISG	HGNC:1929	NM_001275	NP_001266	ENST00000216492	CHGA	1113	ENSG00000100604	Ignored	Yes	No	No	No	No	No	Yes	Yes
Not_differentially_expressed	0.13	NonISG	Other	ISG	Other	HGNC:6177	NM_014216	NP_055031	ENST00000267615	ITPK1	3705	ENSG00000100605	Ignored	Yes	No	No	No	No	Yes	No	No
Not_differentially_expressed	0.08	NonISG	Other	Other	Other	HGNC:21524	NM_016029	NP_057113	ENST00000557185	DHRS7	51635	ENSG00000100612	Ignored	Yes	No	No	No	No	No	No	No
Not_differentially_expressed	-0.18	NonISG	Other	Other	Other	HGNC:9275	NM_021003	NP_066283	ENST00000395076	PPM1A	5494	ENSG00000100614	Ignored	Yes	No	No	No	No	No	No	No
Down_regulated (IRG)	-0.6	NonISG	Other	Other	Other	HGNC:10890	NM_017420	NP_059116	ENST00000216513	SIX4	51804	ENSG00000100625	Ignored	Yes	No	No	Yes	No	No	No	No
Not_differentially_expressed	-0.02	NonISG	Other	NonISG	Other	HGNC:23233	NM_001168368	NP_001161840	ENST00000448469	GALNT16	57452	ENSG00000100626	Ignored	Yes	No	No	No	No	Yes	No	No
Limited_expression	Hard to measure	ELG	Other	Other	Other	HGNC:16012	NM_001202429	NP_001189358	ENST00000555019	ASB2	51676	ENSG00000100628	Ignored	Yes	No	No	No	No	No	No	Yes
Not_differentially_expressed	-0.02	NonISG	Other	Other	Other	HGNC:20359	NM_152446	NP_689659	ENST00000555265	CEP128	145508	ENSG00000100629	Ignored	Yes	No	No	No	No	No	No	No
Not_differentially_expressed	0.05	NonISG	Other	Other	NonISG	HGNC:3447	NM_004450	NP_004441	ENST00000557016	ERH	2079	ENSG00000100632	Ignored	Yes	No	No	No	No	No	Yes	No
Up_regulated	0.46	ISG	Other	Other	NonISG	HGNC:4910	NM_001530	NP_001521	ENST00000337138	HIF1A	3091	ENSG00000100644	Ignored	Yes	No	Yes	No	No	No	Yes	No
Not_differentially_expressed	0.28	NonISG	Other	ISG	Other	HGNC:19956	NM_014734	NP_055549	ENST00000342745	SUSD6	9766	ENSG00000100647	Ignored	Yes	No	No	No	No	Yes	No	No
Not_differentially_expressed	-0.26	NonISG	Other	Other	Other	HGNC:10787	NM_001320214	NP_001307143	ENST00000557154	SRSF5	6430	ENSG00000100650	Ignored	Yes	No	No	No	No	No	No	No
Not_differentially_expressed	-0.17	NonISG	Other	Other	Other	HGNC:3299	NM_001969	NP_001960	ENST00000216554	EIF5	1983	ENSG00000100664	Ignored	Yes	No	No	No	No	No	No	No
Not_differentially_expressed	-0.02	NonISG	Other	ISG	NonISG	HGNC:7432	NM_005956	NP_005947	ENST00000652337	MTHFD1	4522	ENSG00000100714	Ignored	Yes	No	No	No	No	Yes	Yes	No
Not_differentially_expressed	-0.33	NonISG	Other	Other	Other	HGNC:20509	NM_024824	NP_079100	ENST00000251038	ZC3H14	79882	ENSG00000100722	Ignored	Yes	No	No	No	No	No	No	No
Not_differentially_expressed	-0.01	Refined nonISG	Other	Other	Other	HGNC:29099	NM_016111	NP_057195	ENST00000262319	TELO2	9894	ENSG00000100726	Training	Yes	Yes	No	No	No	No	No	No
Up_regulated	0.85	Refined ISG	ISG	ISG	Other	HGNC:19740	NM_014982	NP_055797	ENST00000304743	PCNX1	22990	ENSG00000100731	Training	Yes	Yes	No	No	Yes	Yes	No	No
Up_regulated	0.75	Refined ISG	ISG	ISG	Other	HGNC:1029	NM_000710	NP_000701	ENST00000216629	BDKRB1	623	ENSG00000100739	Training	Yes	Yes	No	No	Yes	Yes	No	No
Not_differentially_expressed	0.01	NonISG	Other	Other	NonISG	HGNC:20343	NM_016472	NP_057556	ENST00000555181	GSKIP	51527	ENSG00000100744	Ignored	Yes	No	No	No	No	No	Yes	No
Not_differentially_expressed	-0.28	Refined nonISG	Other	Other	Other	HGNC:12718	NM_003384	NP_003375	ENST00000216639	VRK1	7443	ENSG00000100749	Training	Yes	Yes	No	No	No	No	No	No
Not_differentially_expressed	-0.07	NonISG	Other	NonISG	Other	HGNC:9547	NM_002802	NP_002793	ENST00000261303	PSMC1	5700	ENSG00000100764	Ignored	Yes	No	No	No	No	Yes	No	No
Up_regulated	2.01	Refined ISG	ISG	ISG	Other	HGNC:10434	NM_004755	NP_004746	ENST00000614987	RPS6KA5	9252	ENSG00000100784	Training	Yes	Yes	No	No	Yes	Yes	No	No
Not_differentially_expressed	0.1	NonISG	Other	Other	NonISG	HGNC:20162	NM_021944	NP_068763	ENST00000299088	C14orf93	60686	ENSG00000100802	Ignored	Yes	No	No	No	No	No	Yes	No
Not_differentially_expressed	-0.1	Refined nonISG	NonISG	NonISG	Other	HGNC:9542	NM_002797	NP_002788	ENST00000361611	PSMB5	5693	ENSG00000100804	Training	Yes	Yes	No	No	Yes	Yes	No	No
Not_differentially_expressed	-0.06	NonISG	Other	Other	Other	HGNC:12856	NM_003403	NP_003394	ENST00000262238	YY1	7528	ENSG00000100811	Ignored	Yes	No	No	No	No	No	No	No
Not_differentially_expressed	-0.24	NonISG	Other	Other	Other	HGNC:19437	NM_021178	NP_067001	ENST00000358932	CCNB1IP1	57820	ENSG00000100814	Ignored	Yes	No	No	No	No	No	No	No
Not_differentially_expressed	-0.2	NonISG	Other	Other	Other	HGNC:12305	NM_004239	NP_004230	ENST00000267622	TRIP11	9321	ENSG00000100815	Ignored	Yes	No	No	No	No	No	No	No
Not_differentially_expressed	-0.16	NonISG	Other	Other	Other	HGNC:587	NM_001641	NP_001632	ENST00000216714	APEX1	328	ENSG00000100823	Ignored	Yes	No	No	No	No	No	No	No
Not_differentially_expressed	-0.34	NonISG	Other	ISG	Other	HGNC:16898	NM_005864	NP_005855	ENST00000216733	EFS	10278	ENSG00000100842	Ignored	Yes	No	No	No	No	Yes	No	No
Up_regulated	0.86	ISG	Other	Other	NonISG	HGNC:675	NM_001030055	NP_001025226	ENST00000345122	ARHGAP5	394	ENSG00000100852	Ignored	Yes	No	Yes	No	No	No	Yes	No
Not_differentially_expressed	0.21	NonISG	Other	Other	Other	HGNC:23789	NM_032630	NP_116019	ENST00000216756	CINP	51550	ENSG00000100865	Ignored	Yes	No	No	No	No	No	No	No
Not_differentially_expressed	0.29	NonISG	Other	Other	Other	HGNC:11301	NM_003136	NP_003127	ENST00000216774	SRP54	6729	ENSG00000100883	Ignored	Yes	No	No	No	No	No	No	No
Not_differentially_expressed	0.16	NonISG	Other	ISG	Other	HGNC:8725	NM_004563	NP_004554	ENST00000216780	PCK2	5106	ENSG00000100889	Ignored	Yes	No	No	No	No	Yes	No	No
Limited_expression	Hard to measure	ELG	Other	NonISG	Other	HGNC:19958	NM_014672	NP_055487	ENST00000534898	PRORP	9692	ENSG00000100890	Ignored	Yes	No	No	No	No	Yes	No	Yes
Up_regulated	0.56	Refined ISG	ISG	ISG	Other	HGNC:9535	NM_002791	NP_002782	ENST00000261479	PSMA6	5687	ENSG00000100902	Independent testing	Yes	Yes	No	No	Yes	Yes	No	No
Not_differentially_expressed	0.32	NonISG	Other	NonISG	Other	HGNC:20273	NM_016049	NP_057133	ENST00000216799	EMC9	51016	ENSG00000100908	Ignored	Yes	No	No	No	No	Yes	No	No
Up_regulated	1.79	Refined ISG	ISG	ISG	Other	HGNC:9569	NM_002818	NP_002809	ENST00000216802	PSME2	5721	ENSG00000100911	Training	Yes	Yes	No	No	Yes	Yes	No	No
Not_differentially_expressed	0	NonISG	ISG	ISG	Other	HGNC:20512	NM_032352	NP_115728	ENST00000216807	BRMS1L	84312	ENSG00000100916	Ignored	Yes	No	No	No	Yes	Yes	No	No
Up_regulated	1.6	Refined ISG	ISG	ISG	Other	HGNC:16879	NM_001048205	NP_001041670	ENST00000611366	REC8	9985	ENSG00000100918	Independent testing	Yes	Yes	No	No	Yes	Yes	No	No
Not_differentially_expressed	0.06	NonISG	Other	Other	Other	HGNC:11864	NM_006405	NP_006396	ENST00000261789	TM9SF1	10548	ENSG00000100926	Ignored	Yes	No	No	No	No	No	No	No
Not_differentially_expressed	-0.07	NonISG	Other	Other	Other	HGNC:10701	NM_006364	NP_006355	ENST00000307712	SEC23A	10484	ENSG00000100934	Ignored	Yes	No	No	No	No	No	No	No
Not_differentially_expressed	-0.38	Refined nonISG	NonISG	Other	NonISG	HGNC:9162	NM_002687	NP_002678	ENST00000216832	PNN	5411	ENSG00000100941	Training	Yes	Yes	No	No	Yes	No	Yes	No
Not_differentially_expressed	0.23	NonISG	Other	Other	Other	HGNC:7778	NM_004554	NP_004545	ENST00000250373	NFATC4	4776	ENSG00000100968	Ignored	Yes	No	No	No	No	No	No	No
Not_differentially_expressed	0.09	NonISG	Other	Other	NonISG	HGNC:9093	NM_006227	NP_006218	ENST00000372431	PLTP	5360	ENSG00000100979	Ignored	Yes	No	No	No	No	No	Yes	No
Not_differentially_expressed	0.23	NonISG	Other	Other	Other	HGNC:16200	NM_022104	NP_071387	ENST00000372409	PCIF1	63935	ENSG00000100982	Ignored	Yes	No	No	No	No	No	No	No
Not_differentially_expressed	0.14	NonISG	Other	Other	Other	HGNC:4624	NM_000178	NP_000169	ENST00000651619	GSS	2937	ENSG00000100983	Ignored	Yes	No	No	No	No	No	No	No
Limited_expression	Hard to measure	ELG	Other	Other	Other	HGNC:7176	NM_004994	NP_004985	ENST00000372330	MMP9	4318	ENSG00000100985	Ignored	Yes	No	No	No	No	No	No	Yes
Not_differentially_expressed	0.1	NonISG	Other	Other	Other	HGNC:16181	NM_015638	NP_056453	ENST00000252015	TRPC4AP	26133	ENSG00000100991	Ignored	Yes	No	No	No	No	No	No	No
Not_differentially_expressed	0.05	NonISG	Other	Other	Other	HGNC:9723	NM_002862	NP_002853	ENST00000216962	PYGB	5834	ENSG00000100994	Ignored	Yes	No	No	No	No	No	No	No
Not_differentially_expressed	0.27	NonISG	Other	ISG	NonISG	HGNC:15868	NM_001042472	NP_001035937	ENST00000339157	ABHD12	26090	ENSG00000100997	Ignored	Yes	No	No	No	No	Yes	Yes	No
Up_regulated	0.63	Refined ISG	ISG	ISG	Other	HGNC:9452	NM_006404	NP_006395	ENST00000216968	PROCR	10544	ENSG00000101000	Training	Yes	Yes	No	No	Yes	Yes	No	No
Up_regulated	0.72	ISG	Other	NonISG	Other	HGNC:28980	NM_021067	NP_066545	ENST00000262460	GINS1	9837	ENSG00000101003	Ignored	Yes	No	Yes	No	No	Yes	No	No
Up_regulated	0.42	ISG	Other	ISG	Other	HGNC:29163	NM_025176	NP_079452	ENST00000278886	NINL	22981	ENSG00000101004	Ignored	Yes	No	Yes	No	No	Yes	No	No
Up_regulated	1.54	Refined ISG	ISG	ISG	Other	HGNC:11919	NM_001250	NP_001241	ENST00000372285	CD40	958	ENSG00000101017	Training	Yes	Yes	No	No	Yes	Yes	No	No
Not_differentially_expressed	-0.16	NonISG	Other	Other	Other	HGNC:15891	NM_018244	NP_060714	ENST00000374385	UQCC1	55245	ENSG00000101019	Ignored	Yes	No	No	No	No	No	No	No
Limited_expression	Hard to measure	ELG	Other	Other	Other	HGNC:13900	NM_170693	NP_733794	ENST00000373100	SGK2	10110	ENSG00000101049	Ignored	Yes	No	No	No	No	No	No	Yes
Not_differentially_expressed	-0.07	Refined nonISG	NonISG	Other	Other	HGNC:15901	NM_016004	NP_057088	ENST00000373030	IFT52	51098	ENSG00000101052	Training	Yes	Yes	No	No	Yes	No	No	No
Not_differentially_expressed	0.03	NonISG	Other	Other	NonISG	HGNC:7548	NM_002466	NP_002457	ENST00000217026	MYBL2	4605	ENSG00000101057	Ignored	Yes	No	No	No	No	No	Yes	No
Not_differentially_expressed	0	Refined nonISG	NonISG	NonISG	NonISG	HGNC:14462	NM_032013	NP_114402	ENST00000349004	NDRG3	57446	ENSG00000101079	Training	Yes	Yes	No	No	Yes	Yes	Yes	No
Not_differentially_expressed	0.04	NonISG	Other	Other	NonISG	HGNC:15870	NM_018840	NP_061328	ENST00000344795	RAB5IF	55969	ENSG00000101084	Ignored	Yes	No	No	No	No	No	Yes	No
Down_regulated (IRG)	-0.76	NonISG	Other	ISG	Other	HGNC:7776	NM_012340	NP_036472	ENST00000371564	NFATC2	4773	ENSG00000101096	Ignored	Yes	No	No	Yes	No	Yes	No	No
Not_differentially_expressed	-0.02	NonISG	Other	Other	Other	HGNC:11408	NM_006282	NP_006273	ENST00000372806	STK4	6789	ENSG00000101109	Ignored	Yes	No	No	No	No	No	No	No
Limited_expression	Hard to measure	ELG	Other	Other	Other	HGNC:15924	NM_020436	NP_065169	ENST00000217086	SALL4	57167	ENSG00000101115	Ignored	Yes	No	No	No	No	No	No	Yes
Down_regulated (IRG)	-0.5	NonISG	Other	Other	Other	HGNC:15766	NM_001282531	NP_001269460	ENST00000621696	ADNP	23394	ENSG00000101126	Ignored	Yes	No	No	Yes	No	No	No	No
Not_differentially_expressed	-0.06	NonISG	Other	Other	Other	HGNC:8868	NM_002623	NP_002614	ENST00000371419	PFDN4	5203	ENSG00000101132	Ignored	Yes	No	No	No	No	No	No	No
Not_differentially_expressed	-0.38	NonISG	ISG	ISG	Other	HGNC:16173	NM_018431	NP_060901	ENST00000262593	DOK5	55816	ENSG00000101134	Ignored	Yes	No	No	No	Yes	Yes	No	No
Down_regulated (IRG)	-0.48	NonISG	Other	Other	Other	HGNC:2483	NM_001324	NP_001315	ENST00000217109	CSTF1	1477	ENSG00000101138	Ignored	Yes	No	No	Yes	No	No	No	No
Limited_expression	Hard to measure	ELG	NonISG	Other	Other	HGNC:1074	NM_001719	NP_001710	ENST00000395863	BMP7	655	ENSG00000101144	Ignored	Yes	No	No	No	Yes	No	No	Yes
Not_differentially_expressed	-0.27	NonISG	Other	ISG	NonISG	HGNC:9828	NM_003610	NP_003601	ENST00000395841	RAE1	8480	ENSG00000101146	Ignored	Yes	No	No	No	No	Yes	Yes	No
Not_differentially_expressed	-0.05	NonISG	Other	Other	NonISG	HGNC:16235	NM_025219	NP_079495	ENST00000360864	DNAJC5	80331	ENSG00000101152	Ignored	Yes	No	No	No	No	No	Yes	No
Not_differentially_expressed	-0.25	NonISG	Other	Other	NonISG	HGNC:15934	NM_198976	NP_945327	ENST00000652272	NELFCD	51497	ENSG00000101158	Ignored	Yes	No	No	No	No	No	Yes	No
Not_differentially_expressed	0.06	NonISG	Other	ISG	Other	HGNC:2547	NM_001336	NP_001327	ENST00000217131	CTSZ	1522	ENSG00000101160	Ignored	Yes	No	No	No	No	Yes	No	No
Not_differentially_expressed	-0.01	NonISG	Other	Other	Other	HGNC:15860	NM_012469	NP_036601	ENST00000266079	PRPF6	24148	ENSG00000101161	Ignored	Yes	No	No	No	No	No	No	No
Not_differentially_expressed	-0.11	NonISG	Other	Other	Other	HGNC:15892	NM_016045	NP_057129	ENST00000355937	PRELID3B	51012	ENSG00000101166	Ignored	Yes	No	No	No	No	No	No	No
Not_differentially_expressed	-0.01	NonISG	Other	Other	NonISG	HGNC:9536	NM_002792	NP_002783	ENST00000370873	PSMA7	5688	ENSG00000101182	Ignored	Yes	No	No	No	No	No	Yes	No
Not_differentially_expressed	0.63	NonISG	Other	Other	Other	HGNC:10953	NM_016354	NP_057438	ENST00000217159	SLCO4A1	28231	ENSG00000101187	Ignored	Yes	No	No	No	No	No	No	No
Limited_expression	Hard to measure	ELG	Other	ISG	Other	HGNC:8039	NM_002531	NP_002522	ENST00000370501	NTSR1	4923	ENSG00000101188	Ignored	Yes	No	No	No	No	Yes	No	Yes
Not_differentially_expressed	0.39	NonISG	Other	Other	Other	HGNC:15866	NM_018270	NP_060740	ENST00000370487	MRGBP	55257	ENSG00000101189	Ignored	Yes	No	No	No	No	No	No	No
Not_differentially_expressed	-0.29	NonISG	Other	Other	Other	HGNC:11646	NM_006602	NP_006593	ENST00000335351	TCFL5	10732	ENSG00000101190	Ignored	Yes	No	No	No	No	No	No	No
Down_regulated (IRG)	-0.52	NonISG	Other	Other	Other	HGNC:15857	NM_017896	NP_060366	ENST00000266069	GID8	54994	ENSG00000101193	Ignored	Yes	No	No	Yes	No	No	No	No
Down_regulated (IRG)	-0.49	NonISG	Other	Other	Other	HGNC:16192	NM_022082	NP_071365	ENST00000370351	SLC17A9	63910	ENSG00000101194	Ignored	Yes	No	No	Yes	No	No	No	No
Not_differentially_expressed	-0.13	NonISG	Other	Other	Other	HGNC:15852	NM_018209	NP_060679	ENST00000370283	ARFGAP1	55738	ENSG00000101199	Ignored	Yes	No	No	No	No	No	No	No
Limited_expression	Hard to measure	ELG	Other	Other	NonISG	HGNC:3192	NM_001958	NP_001949	ENST00000217182	EEF1A2	1917	ENSG00000101210	Ignored	Yes	No	No	No	No	No	Yes	Yes
Not_differentially_expressed	-0.07	NonISG	Other	Other	Other	HGNC:4371	NM_012384	NP_036516	ENST00000370077	GMEB2	26205	ENSG00000101216	Ignored	Yes	No	No	No	No	No	No	No
Limited_expression	Hard to measure	ELG	Other	Other	Other	HGNC:15874	NM_015417	NP_056232	ENST00000379756	SPEF1	25876	ENSG00000101222	Ignored	Yes	No	No	No	No	No	No	Yes
Not_differentially_expressed	-0.3	NonISG	Other	ISG	Other	HGNC:16213	NM_080826	NP_543016	ENST00000262487	ISM1	140862	ENSG00000101230	Ignored	Yes	No	No	No	No	Yes	No	No
Up_regulated	1.02	Refined ISG	ISG	ISG	Other	HGNC:13779	NM_001134337	NP_001127809	ENST00000358395	RNF24	11237	ENSG00000101236	Independent testing	Yes	Yes	No	No	Yes	Yes	No	No
Not_differentially_expressed	-0.06	NonISG	Other	ISG	Other	HGNC:662	NM_001267547	NP_001254476	ENST00000622789	ARFRP1	10139	ENSG00000101246	Ignored	Yes	No	No	No	No	Yes	No	No
Not_differentially_expressed	-0.01	NonISG	Other	Other	Other	HGNC:15899	NM_024120	NP_077025	ENST00000378106	NDUFAF5	79133	ENSG00000101247	Ignored	Yes	No	No	No	No	No	No	No
Down_regulated (IRG)	-0.6	NonISG	Other	Other	Other	HGNC:9883	NM_014737	NP_055552	ENST00000379400	RASSF2	9770	ENSG00000101265	Ignored	Yes	No	No	Yes	No	No	No	No
Not_differentially_expressed	-0.04	NonISG	Other	Other	Other	HGNC:2457	NM_177559	NP_808227	ENST00000217244	CSNK2A1	1457	ENSG00000101266	Ignored	Yes	No	No	No	No	No	No	No
Limited_expression	Hard to measure	ELG	Other	Other	Other	HGNC:16187	NM_033409	NP_212134	ENST00000645534	SLC52A3	113278	ENSG00000101276	Ignored	Yes	No	No	No	No	No	No	Yes
Limited_expression	Hard to measure	ELG	NonISG	Other	Other	HGNC:487	NM_015985	NP_057069	ENST00000381922	ANGPT4	51378	ENSG00000101280	Ignored	Yes	No	No	No	Yes	No	No	Yes
Not_differentially_expressed	0.29	NonISG	Other	Other	Other	HGNC:16175	NM_001029871	NP_001025042	ENST00000217260	RSPO4	343637	ENSG00000101282	Ignored	Yes	No	No	No	No	No	No	No
Not_differentially_expressed	0.01	NonISG	ISG	Other	Other	HGNC:1801	NM_003818	NP_003809	ENST00000460006	CDS2	8760	ENSG00000101290	Ignored	Yes	No	No	No	Yes	No	No	No
Not_differentially_expressed	-0.12	NonISG	Other	Other	Other	HGNC:15931	NM_001318234	NP_001305163	ENST00000381867	SNPH	9751	ENSG00000101298	Ignored	Yes	No	No	No	No	No	No	No
Not_differentially_expressed	-0.24	NonISG	Other	Other	Other	HGNC:10702	NM_006363	NP_006354	ENST00000650089	SEC23B	10483	ENSG00000101310	Ignored	Yes	No	No	No	No	No	No	No
Not_differentially_expressed	0.06	NonISG	Other	Other	Other	HGNC:15754	NM_006097	NP_006088	ENST00000279022	MYL9	10398	ENSG00000101335	Ignored	Yes	No	No	No	No	No	No	No
Not_differentially_expressed	0.05	NonISG	Other	Other	Other	HGNC:30797	NM_014742	NP_055557	ENST00000398022	TM9SF4	9777	ENSG00000101337	Ignored	Yes	No	No	No	No	No	No	No
Not_differentially_expressed	-0.09	NonISG	ISG	Other	Other	HGNC:14988	NM_015352	NP_056167	ENST00000375749	POFUT1	23509	ENSG00000101346	Ignored	Yes	No	No	No	Yes	No	No	No
Not_differentially_expressed	-0.12	NonISG	Other	Other	Other	HGNC:6320	NM_004798	NP_004789	ENST00000375712	KIF3B	9371	ENSG00000101350	Ignored	Yes	No	No	No	No	No	No	No
Down_regulated (IRG)	-0.56	NonISG	ISG	Other	Other	HGNC:15911	NM_006392	NP_006383	ENST00000329276	NOP56	10528	ENSG00000101361	Ignored	Yes	No	No	Yes	Yes	No	No	No
Not_differentially_expressed	-0.04	NonISG	Other	Other	Other	HGNC:5385	NM_006899	NP_008830	ENST00000380843	IDH3B	3420	ENSG00000101365	Ignored	Yes	No	No	No	No	No	No	No
Not_differentially_expressed	-0.08	NonISG	Other	Other	Other	HGNC:6890	NM_012325	NP_036457	ENST00000375571	MAPRE1	22919	ENSG00000101367	Ignored	Yes	No	No	No	No	No	No	No
Up_regulated	1.6	ISG	ISG	ISG	Other	HGNC:6188	NM_000214	NP_000205	ENST00000254958	JAG1	182	ENSG00000101384	Ignored	Yes	No	Yes	No	Yes	Yes	No	No
Not_differentially_expressed	-0.08	NonISG	Other	Other	NonISG	HGNC:15880	NM_016408	NP_057492	ENST00000346416	CDK5RAP1	51654	ENSG00000101391	Ignored	Yes	No	No	No	No	No	Yes	No
Not_differentially_expressed	0.05	NonISG	Other	Other	Other	HGNC:29029	NM_001303457	NP_001290386	ENST00000373447	TTI1	9675	ENSG00000101407	Ignored	Yes	No	No	No	No	No	No	No
Down_regulated (IRG)	-0.53	NonISG	Other	Other	Other	HGNC:3113	NM_005225	NP_005216	ENST00000343380	E2F1	1869	ENSG00000101412	Ignored	Yes	No	No	Yes	No	No	No	No
Not_differentially_expressed	-0.26	NonISG	Other	Other	Other	HGNC:16209	NM_021215	NP_067038	ENST00000373433	RPRD1B	58490	ENSG00000101413	Ignored	Yes	No	No	No	No	No	No	No
Down_regulated (IRG)	-0.56	NonISG	Other	Other	Other	HGNC:15920	NM_007238	NP_009169	ENST00000409299	PXMP4	11264	ENSG00000101417	Ignored	Yes	No	No	Yes	No	No	No	No
Not_differentially_expressed	-0.02	NonISG	Other	Other	Other	HGNC:16171	NM_176812	NP_789782	ENST00000217402	CHMP4B	128866	ENSG00000101421	Ignored	Yes	No	No	No	No	No	No	No
Limited_expression	Hard to measure	ELG	Other	Other	Other	HGNC:11018	NM_080552	NP_542119	ENST00000217420	SLC32A1	140679	ENSG00000101438	Ignored	Yes	No	No	No	No	No	No	Yes
Not_differentially_expressed	0.26	NonISG	Other	ISG	NonISG	HGNC:2475	NM_000099	NP_000090	ENST00000376925	CST3	1471	ENSG00000101439	Ignored	Yes	No	No	No	No	Yes	Yes	No
Down_regulated (IRG)	-0.48	NonISG	Other	Other	Other	HGNC:14671	NM_024855	NP_079131	ENST00000243903	ACTR5	79913	ENSG00000101442	Ignored	Yes	No	No	Yes	No	No	No	No
Limited_expression	Hard to measure	ELG	Other	Other	Other	HGNC:15939	NM_006103	NP_006094	ENST00000372676	WFDC2	10406	ENSG00000101443	Ignored	Yes	No	No	No	No	No	No	Yes
Not_differentially_expressed	-0.05	NonISG	Other	Other	Other	HGNC:343	NM_000687	NP_000678	ENST00000217426	AHCY	191	ENSG00000101444	Ignored	Yes	No	No	No	No	No	No	No
Limited_expression	Hard to measure	ELG	Other	Other	Other	HGNC:15850	NM_015568	NP_056383	ENST00000299824	PPP1R16B	26051	ENSG00000101445	Ignored	Yes	No	No	No	No	No	No	Yes
Down_regulated (IRG)	-0.74	NonISG	Other	NonISG	Other	HGNC:16122	NM_030919	NP_112181	ENST00000619850	FAM83D	81610	ENSG00000101447	Ignored	Yes	No	No	Yes	No	Yes	No	No
Down_regulated (IRG)	-0.43	NonISG	Other	Other	NonISG	HGNC:15861	NM_021931	NP_068750	ENST00000252011	DHX35	60625	ENSG00000101452	Ignored	Yes	No	No	Yes	No	No	Yes	No
Not_differentially_expressed	-0.16	NonISG	Other	Other	Other	HGNC:16160	NM_052951	NP_443183	ENST00000372622	DNTTIP1	116092	ENSG00000101457	Ignored	Yes	No	No	No	No	No	No	No
Not_differentially_expressed	0.14	NonISG	Other	Other	Other	HGNC:6838	NM_032514	NP_115903	ENST00000360668	MAP1LC3A	84557	ENSG00000101460	Ignored	Yes	No	No	No	No	No	No	No
Limited_expression	Hard to measure	ELG	Other	Other	Other	HGNC:15885	NM_024893	NP_079169	ENST00000376862	SYNDIG1	79953	ENSG00000101463	Ignored	Yes	No	No	No	No	No	No	Yes
Limited_expression	Hard to measure	ELG	Other	Other	Other	HGNC:11944	NM_003279	NP_003270	ENST00000372555	TNNC2	7125	ENSG00000101470	Ignored	Yes	No	No	No	No	No	No	Yes
Not_differentially_expressed	0.14	NonISG	Other	Other	NonISG	HGNC:15919	NM_005469	NP_005460	ENST00000217455	ACOT8	10005	ENSG00000101473	Ignored	Yes	No	No	No	No	No	Yes	No
Not_differentially_expressed	0.05	NonISG	Other	Other	Other	HGNC:13238	NM_020531	NP_065392	ENST00000217456	APMAP	57136	ENSG00000101474	Ignored	Yes	No	No	No	No	No	No	No
Limited_expression	Hard to measure	ELG	Other	Other	Other	HGNC:14015	NM_020180	NP_064565	ENST00000420428	CELF4	56853	ENSG00000101489	Ignored	Yes	No	No	No	No	No	No	Yes
Not_differentially_expressed	0.24	NonISG	Other	Other	Other	HGNC:28990	NM_014643	NP_055458	ENST00000443185	ZNF516	9658	ENSG00000101493	Ignored	Yes	No	No	No	No	No	No	No
Limited_expression	Hard to measure	ELG	Other	Other	Other	HGNC:1760	NM_031891	NP_114097	ENST00000262717	CDH20	28316	ENSG00000101542	Ignored	Yes	No	No	No	No	No	No	Yes
Down_regulated (IRG)	-0.4	NonISG	Other	Other	Other	HGNC:23803	NM_014913	NP_055728	ENST00000262198	ADNP2	22850	ENSG00000101544	Ignored	Yes	No	No	Yes	No	No	No	No
Not_differentially_expressed	-0.23	NonISG	Other	Other	Other	HGNC:26120	NM_024805	NP_079081	ENST00000306735	RBFA	79863	ENSG00000101546	Ignored	Yes	No	No	No	No	No	No	No
Up_regulated	0.34	ISG	Other	Other	Other	HGNC:12612	NM_005151	NP_005142	ENST00000261601	USP14	9097	ENSG00000101557	Ignored	Yes	No	Yes	No	No	No	No	No
Up_regulated	1.32	ISG	Other	ISG	NonISG	HGNC:24726	NM_022840	NP_073751	ENST00000574538	METTL4	64863	ENSG00000101574	Ignored	Yes	No	Yes	No	No	Yes	Yes	No
Not_differentially_expressed	-0.33	NonISG	Other	NonISG	NonISG	HGNC:25727	NM_024899	NP_079175	ENST00000262127	CEP76	79959	ENSG00000101624	Ignored	Yes	No	No	No	No	Yes	Yes	No
Down_regulated (IRG)	-0.44	NonISG	Other	NonISG	Other	HGNC:25515	NM_032142	NP_115518	ENST00000506447	CEP192	55125	ENSG00000101639	Ignored	Yes	No	No	Yes	No	Yes	No	No
Limited_expression	Hard to measure	ELG	Other	ISG	Other	HGNC:6623	NM_006033	NP_006024	ENST00000261292	LIPG	9388	ENSG00000101670	Ignored	Yes	No	No	No	No	Yes	No	Yes
Up_regulated	1.41	ISG	Other	Other	Other	HGNC:6481	NM_005559	NP_005550	ENST00000389658	LAMA1	284217	ENSG00000101680	Ignored	Yes	No	Yes	No	No	No	No	No
Limited_expression	Hard to measure	ELG	Other	ISG	Other	HGNC:21150	NM_017831	NP_060301	ENST00000217740	RNF125	54941	ENSG00000101695	Ignored	Yes	No	No	No	No	Yes	No	Yes
Not_differentially_expressed	-0.07	NonISG	ISG	ISG	Other	HGNC:29135	NM_015208	NP_056023	ENST00000262126	ANKRD12	23253	ENSG00000101745	Ignored	Yes	No	No	No	Yes	Yes	No	No
Not_differentially_expressed	-0.18	NonISG	Other	Other	Other	HGNC:9891	NM_002894	NP_002885	ENST00000327155	RBBP8	5932	ENSG00000101773	Ignored	Yes	No	No	No	No	No	No	No
Not_differentially_expressed	-0.03	NonISG	Other	ISG	Other	HGNC:11451	NM_003831	NP_003822	ENST00000339486	RIOK3	8780	ENSG00000101782	Ignored	Yes	No	No	No	No	Yes	No	No
Up_regulated	0.48	ISG	Other	ISG	Other	HGNC:7539	NM_015419	NP_056234	ENST00000217939	MXRA5	25878	ENSG00000101825	Ignored	Yes	No	Yes	No	No	Yes	No	No
Not_differentially_expressed	-0.09	NonISG	Other	Other	NonISG	HGNC:9555	NM_002814	NP_002805	ENST00000217958	PSMD10	5716	ENSG00000101843	Ignored	Yes	No	No	No	No	No	Yes	No
Not_differentially_expressed	-0.35	NonISG	Other	Other	Other	HGNC:16489	NM_052936	NP_443168	ENST00000372232	ATG4A	115201	ENSG00000101844	Ignored	Yes	No	No	No	No	No	No	No
Not_differentially_expressed	0.11	NonISG	Other	Other	Other	HGNC:11585	NM_005647	NP_005638	ENST00000645353	TBL1X	6907	ENSG00000101849	Ignored	Yes	No	No	No	No	No	No	No
Limited_expression	Hard to measure	ELG	Other	Other	NonISG	HGNC:20145	NM_000273	NP_000264	ENST00000467482	GPR143	4935	ENSG00000101850	Ignored	Yes	No	No	No	No	No	Yes	Yes
Not_differentially_expressed	-0.04	NonISG	ISG	Other	NonISG	HGNC:16090	NM_006667	NP_006658	ENST00000217971	PGRMC1	10857	ENSG00000101856	Ignored	Yes	No	No	No	Yes	No	Yes	No
Not_differentially_expressed	0.12	NonISG	Other	Other	NonISG	HGNC:29873	NM_024528	NP_078804	ENST00000371410	NKAP	79576	ENSG00000101882	Ignored	Yes	No	No	No	No	No	Yes	No
Not_differentially_expressed	0.03	NonISG	Other	ISG	Other	HGNC:30881	NM_001099922	NP_001093392	ENST00000394780	ALG13	79868	ENSG00000101901	Ignored	Yes	No	No	No	No	Yes	No	No
Down_regulated (IRG)	-0.78	NonISG	Other	NonISG	NonISG	HGNC:25235	NM_019556	NP_062456	ENST00000370783	MOSPD1	56180	ENSG00000101928	Ignored	Yes	No	No	Yes	No	Yes	Yes	No
Not_differentially_expressed	-0.23	NonISG	Other	ISG	Other	HGNC:467	NM_015365	NP_056180	ENST00000262844	AMMECR1	9949	ENSG00000101935	Ignored	Yes	No	No	No	No	Yes	No	No
Not_differentially_expressed	0.44	NonISG	Other	Other	Other	HGNC:29861	NM_001143981	NP_001137453	ENST00000372042	CHRDL1	91851	ENSG00000101938	Ignored	Yes	No	No	No	No	No	No	No
Not_differentially_expressed	0.06	Refined nonISG	Other	Other	Other	HGNC:14352	NM_001347217	NP_001334146	ENST00000376729	WDR13	64743	ENSG00000101940	Training	Yes	Yes	No	No	No	No	No	No
Not_differentially_expressed	0.03	NonISG	Other	Other	Other	HGNC:11309	NM_006307	NP_006298	ENST00000378533	SRPX	8406	ENSG00000101955	Ignored	Yes	No	No	No	No	No	No	No
Up_regulated	0.81	Refined ISG	ISG	ISG	Other	HGNC:61	NM_000033	NP_000024	ENST00000218104	ABCD1	215	ENSG00000101986	Training	Yes	Yes	No	No	Yes	Yes	No	No
Not_differentially_expressed	0.1	Refined nonISG	NonISG	Other	NonISG	HGNC:28909	NM_014008	NP_054727	ENST00000376227	CCDC22	28952	ENSG00000101997	Training	Yes	Yes	No	No	Yes	No	Yes	No
Not_differentially_expressed	0.1	NonISG	Other	Other	NonISG	HGNC:9087	NM_002668	NP_002659	ENST00000376327	PLP2	5355	ENSG00000102007	Ignored	Yes	No	No	No	No	No	Yes	No
Not_differentially_expressed	0.18	NonISG	Other	Other	Other	HGNC:9091	NM_005032	NP_005023	ENST00000355899	PLS3	5358	ENSG00000102024	Ignored	Yes	No	No	No	No	No	No	No
Not_differentially_expressed	-0.01	Refined nonISG	NonISG	Other	Other	HGNC:18704	NM_003491	NP_003482	ENST00000464845	NAA10	8260	ENSG00000102030	Training	Yes	Yes	No	No	Yes	No	No	No
Not_differentially_expressed	-0.03	NonISG	Other	ISG	Other	HGNC:9959	NM_002910	NP_002901	ENST00000393700	RENBP	5973	ENSG00000102032	Ignored	Yes	No	No	No	No	Yes	No	No
Limited_expression	Hard to measure	ELG	Other	ISG	Other	HGNC:16825	NM_017677	NP_060147	ENST00000374852	MTMR8	55613	ENSG00000102043	Ignored	Yes	No	No	No	No	Yes	No	Yes
Limited_expression	Hard to measure	ELG	Other	Other	NonISG	HGNC:17184	NM_001031739	NP_001026909	ENST00000380488	ASB9	140462	ENSG00000102048	Ignored	Yes	No	No	No	No	No	Yes	Yes
Not_differentially_expressed	-0.31	NonISG	Other	Other	Other	HGNC:6237	NM_004979	NP_004970	ENST00000218176	KCND1	3750	ENSG00000102057	Ignored	Yes	No	No	No	No	No	No	No
Limited_expression	Hard to measure	ELG	Other	Other	Other	HGNC:9936	NM_020061	NP_064445	ENST00000369951	OPN1LW	5956	ENSG00000102076	Ignored	Yes	No	No	No	No	No	No	Yes
Not_differentially_expressed	0.01	NonISG	Other	Other	Other	HGNC:10984	NM_001282195	NP_001269124	ENST00000545805	SLC25A14	9016	ENSG00000102078	Ignored	Yes	No	No	No	No	No	No	No
Down_regulated (IRG)	-1.24	NonISG	ISG	Other	NonISG	HGNC:8987	NM_006875	NP_006866	ENST00000376509	PIM2	11040	ENSG00000102096	Ignored	Yes	No	No	Yes	Yes	No	Yes	No
Limited_expression	Hard to measure	ELG	Other	Other	Other	HGNC:10581	NM_006089	NP_006080	ENST00000251900	SCML2	10389	ENSG00000102098	Ignored	Yes	No	No	No	No	No	No	Yes
Not_differentially_expressed	-0.22	NonISG	Other	Other	Other	HGNC:11022	NM_005660	NP_005651	ENST00000247138	SLC35A2	7355	ENSG00000102100	Ignored	Yes	No	No	No	No	No	No	No
Limited_expression	Hard to measure	ELG	Other	Other	NonISG	HGNC:17301	NM_013271	NP_037403	ENST00000218230	PCSK1N	27344	ENSG00000102109	Ignored	Yes	No	No	No	No	No	Yes	Yes
Not_differentially_expressed	-0.11	NonISG	Other	Other	Other	HGNC:11577	NM_000116	NP_000107	ENST00000601016	TAZ	6901	ENSG00000102125	Ignored	Yes	No	No	No	No	No	No	No
Limited_expression	Hard to measure	ELG	Other	ISG	Other	HGNC:25410	NM_001031834	NP_001027004	ENST00000218249	RAB40AL	282808	ENSG00000102128	Ignored	Yes	No	No	No	No	Yes	No	Yes
Not_differentially_expressed	0.05	NonISG	Other	ISG	NonISG	HGNC:8896	NM_000291	NP_000282	ENST00000373316	PGK1	5230	ENSG00000102144	Ignored	Yes	No	No	No	No	Yes	Yes	No
Not_differentially_expressed	-0.07	NonISG	Other	Other	Other	HGNC:11123	NM_004595	NP_004586	ENST00000404933	SMS	6611	ENSG00000102172	Ignored	Yes	No	No	No	No	No	No	No
Not_differentially_expressed	0.01	NonISG	Other	Other	NonISG	HGNC:8918	NM_000444	NP_000435	ENST00000379374	PHEX	5251	ENSG00000102174	Ignored	Yes	No	No	No	No	No	Yes	No
Down_regulated (IRG)	-0.56	Refined nonISG	Other	Other	Other	HGNC:12505	NM_014235	NP_055050	ENST00000369660	UBL4A	8266	ENSG00000102178	Training	Yes	Yes	No	Yes	No	No	No	No
Not_differentially_expressed	0.16	NonISG	Other	ISG	NonISG	HGNC:18237	NM_031462	NP_113650	ENST00000370377	CD99L2	83692	ENSG00000102181	Ignored	Yes	No	No	No	No	Yes	Yes	No
Not_differentially_expressed	0.02	NonISG	Other	ISG	Other	HGNC:3185	NM_003566	NP_003557	ENST00000322349	EEA1	8411	ENSG00000102189	Ignored	Yes	No	No	No	No	Yes	No	No
Up_regulated	0.66	Refined ISG	ISG	Other	NonISG	HGNC:10274	NM_006915	NP_008846	ENST00000218340	RP2	6102	ENSG00000102218	Training	Yes	Yes	No	No	Yes	No	Yes	No
Not_differentially_expressed	0.37	NonISG	ISG	ISG	NonISG	HGNC:22982	NM_014735	NP_055550	ENST00000614628	JADE3	9767	ENSG00000102221	Ignored	Yes	No	No	No	Yes	Yes	Yes	No
Not_differentially_expressed	0.15	NonISG	Other	Other	NonISG	HGNC:8749	NM_006201	NP_006192	ENST00000357227	CDK16	5127	ENSG00000102225	Ignored	Yes	No	No	No	No	No	Yes	No
Limited_expression	Hard to measure	ELG	Other	Other	Other	HGNC:8755	NM_004845	NP_004836	ENST00000379144	PCYT1B	9468	ENSG00000102230	Ignored	Yes	No	No	No	No	No	No	Yes
Not_differentially_expressed	0.02	NonISG	Other	Other	Other	HGNC:5276	NM_014500	NP_055315	ENST00000218364	HTATSF1	27336	ENSG00000102241	Ignored	Yes	No	No	No	No	No	No	No
Not_differentially_expressed	0.28	NonISG	Other	Other	Other	HGNC:11820	NM_003254	NP_003245	ENST00000218388	TIMP1	7076	ENSG00000102265	Ignored	Yes	No	No	No	No	No	No	No
Up_regulated	0.33	ISG	ISG	Other	Other	HGNC:4085	NM_004961	NP_004952	ENST00000370328	GABRE	2564	ENSG00000102287	Ignored	Yes	No	Yes	No	Yes	No	No	No
Not_differentially_expressed	-0.34	Refined nonISG	NonISG	NonISG	Other	HGNC:3663	NM_004463	NP_004454	ENST00000375135	FGD1	2245	ENSG00000102302	Training	Yes	Yes	No	No	Yes	Yes	No	No
Not_differentially_expressed	-0.15	NonISG	Other	Other	Other	HGNC:8992	NM_006223	NP_006214	ENST00000373669	PIN4	5303	ENSG00000102309	Ignored	Yes	No	No	No	No	No	No	No
Limited_expression	Hard to measure	ELG	NonISG	Other	Other	HGNC:28907	NM_198510	NP_940912	ENST00000218436	ITIH6	347365	ENSG00000102313	Ignored	Yes	No	No	No	Yes	No	No	Yes
Up_regulated	0.36	ISG	Other	Other	Other	HGNC:16353	NM_177433	NP_803182	ENST00000375068	MAGED2	10916	ENSG00000102316	Ignored	Yes	No	Yes	No	No	No	No	No
Not_differentially_expressed	0.04	NonISG	Other	Other	Other	HGNC:9900	NM_006743	NP_006734	ENST00000376759	RBM3	5935	ENSG00000102317	Ignored	Yes	No	No	No	No	No	No	No
Up_regulated	0.77	ISG	NonISG	Other	Other	HGNC:6351	NM_007250	NP_009181	ENST00000468660	KLF8	11279	ENSG00000102349	Ignored	Yes	No	Yes	No	Yes	No	No	No
Not_differentially_expressed	0.12	NonISG	Other	Other	Other	HGNC:30668	NM_014467	NP_055282	ENST00000373004	SRPX2	27286	ENSG00000102359	Ignored	Yes	No	No	No	No	No	No	No
Limited_expression	Hard to measure	ELG	Other	Other	Other	HGNC:20342	NM_144969	NP_659406	ENST00000373367	ZDHHC15	158866	ENSG00000102383	Ignored	Yes	No	No	No	No	No	No	Yes
Not_differentially_expressed	0.04	NonISG	Other	Other	Other	HGNC:28790	NM_016500	NP_057584	ENST00000373358	PBDC1	51260	ENSG00000102390	Ignored	Yes	No	No	No	No	No	No	No
Not_differentially_expressed	-0.11	NonISG	Other	Other	Other	HGNC:24065	NM_177947	NP_808816	ENST00000471229	ARMCX3	51566	ENSG00000102401	Ignored	Yes	No	No	No	No	No	No	No
Not_differentially_expressed	0.04	NonISG	Other	Other	Other	HGNC:25475	NM_001080425	NP_001073894	ENST00000372695	BEX4	56271	ENSG00000102409	Ignored	Yes	No	No	No	No	No	No	No
Limited_expression	Hard to measure	ELG	NonISG	Other	Other	HGNC:19082	NM_052867	NP_443099	ENST00000251127	NALCN	259232	ENSG00000102452	Ignored	Yes	No	No	No	Yes	No	No	Yes
Not_differentially_expressed	0.14	NonISG	Other	ISG	NonISG	HGNC:20296	NM_001079673	NP_001073141	ENST00000492622	FNDC3A	22862	ENSG00000102531	Ignored	Yes	No	No	No	No	Yes	Yes	No
Not_differentially_expressed	0.35	NonISG	ISG	ISG	NonISG	HGNC:20299	NM_030911	NP_112173	ENST00000251108	CDADC1	81602	ENSG00000102543	Ignored	Yes	No	No	No	Yes	Yes	Yes	No
Up_regulated	1.21	ISG	Other	ISG	Other	HGNC:20290	NM_001079670	NP_001073138	ENST00000409308	CAB39L	81617	ENSG00000102547	Ignored	Yes	No	Yes	No	No	Yes	No	No
Not_differentially_expressed	0.37	NonISG	ISG	ISG	NonISG	HGNC:6349	NM_001730	NP_001721	ENST00000377687	KLF5	688	ENSG00000102554	Ignored	Yes	No	No	No	Yes	Yes	Yes	No
Up_regulated	0.48	ISG	Other	ISG	Other	HGNC:124	NM_001611	NP_001602	ENST00000648477	ACP5	54	ENSG00000102575	Ignored	Yes	No	Yes	No	No	Yes	No	No
Not_differentially_expressed	-0.34	NonISG	Other	ISG	Other	HGNC:9439	NM_006260	NP_006251	ENST00000602402	DNAJC3	5611	ENSG00000102580	Ignored	Yes	No	No	No	No	Yes	No	No
Not_differentially_expressed	-0.08	NonISG	Other	Other	Other	HGNC:15664	NM_020121	NP_064506	ENST00000376747	UGGT2	55757	ENSG00000102595	Ignored	Yes	No	No	No	No	No	No	No
Limited_expression	Hard to measure	ELG	Other	ISG	Other	HGNC:3687	NM_002010	NP_002001	ENST00000382353	FGF9	2254	ENSG00000102678	Ignored	Yes	No	No	No	No	Yes	No	Yes
Up_regulated	1.34	Refined ISG	ISG	Other	Other	HGNC:271	NM_006437	NP_006428	ENST00000381989	PARP4	143	ENSG00000102699	Training	Yes	Yes	No	No	Yes	No	No	No
Not_differentially_expressed	-0.34	NonISG	Other	Other	Other	HGNC:20596	NM_001014286	NP_001014308	ENST00000350612	SUPT20H	55578	ENSG00000102710	Ignored	Yes	No	No	No	No	No	No	No
Not_differentially_expressed	0.17	NonISG	Other	Other	NonISG	HGNC:16632	NM_005830	NP_005821	ENST00000323563	MRPS31	10240	ENSG00000102738	Ignored	Yes	No	No	No	No	No	Yes	No
Not_differentially_expressed	-0.3	NonISG	Other	Other	Other	HGNC:10985	NM_014252	NP_055067	ENST00000338625	SLC25A15	10166	ENSG00000102743	Ignored	Yes	No	No	No	No	No	No	No
Not_differentially_expressed	-0.18	NonISG	Other	Other	NonISG	HGNC:6396	NM_002267	NP_002258	ENST00000261667	KPNA3	3839	ENSG00000102753	Ignored	Yes	No	No	No	No	No	Yes	No
Not_differentially_expressed	0.42	NonISG	ISG	ISG	Other	HGNC:3763	NM_002019	NP_002010	ENST00000282397	FLT1	2321	ENSG00000102755	Ignored	Yes	No	No	No	Yes	Yes	No	No
Down_regulated (IRG)	-0.74	NonISG	Other	ISG	NonISG	HGNC:20369	NM_014059	NP_054778	ENST00000379359	RGCC	28984	ENSG00000102760	Ignored	Yes	No	No	Yes	No	Yes	Yes	No
Up_regulated	0.45	ISG	Other	Other	Other	HGNC:29071	NM_015058	NP_055873	ENST00000379310	VWA8	23078	ENSG00000102763	Ignored	Yes	No	Yes	No	No	No	No	No
Not_differentially_expressed	-0.36	NonISG	Other	Other	NonISG	HGNC:28361	NM_032116	NP_115492	ENST00000380615	KATNAL1	84056	ENSG00000102781	Ignored	Yes	No	No	No	No	No	Yes	No
Up_regulated	0.64	ISG	Other	Other	Other	HGNC:14879	NM_012141	NP_036273	ENST00000311234	INTS6	26512	ENSG00000102786	Ignored	Yes	No	Yes	No	No	No	No	No
Limited_expression	Hard to measure	ELG	ISG	ISG	Other	HGNC:33904	NM_001258406	NP_001245335	ENST00000377462	ACOD1	730249	ENSG00000102794	Ignored	Yes	No	No	No	Yes	Yes	No	Yes
Not_differentially_expressed	-0.05	NonISG	Other	Other	Other	HGNC:25926	NM_032849	NP_116238	ENST00000380482	MEDAG	84935	ENSG00000102802	Ignored	Yes	No	No	No	No	No	No	No
Not_differentially_expressed	-0.06	NonISG	Other	Other	Other	HGNC:16826	NM_183422	NP_904358	ENST00000458659	TSC22D1	8848	ENSG00000102804	Ignored	Yes	No	No	No	No	No	No	No
Limited_expression	Hard to measure	ELG	Other	Other	Other	HGNC:7371	NM_005823	NP_005814	ENST00000545450	MSLN	10232	ENSG00000102854	Ignored	Yes	No	No	No	No	No	No	Yes
Not_differentially_expressed	0.26	NonISG	Other	Other	Other	HGNC:20254	NM_015246	NP_056061	ENST00000262370	MGRN1	23295	ENSG00000102858	Ignored	Yes	No	No	No	No	No	No	No
Not_differentially_expressed	-0.11	NonISG	Other	Other	Other	HGNC:29008	NM_001080417	NP_001073886	ENST00000262525	ZNF629	23361	ENSG00000102870	Ignored	Yes	No	No	No	No	No	No	No
Up_regulated	1.07	Refined ISG	Other	Other	Other	HGNC:12030	NM_003789	NP_003780	ENST00000345057	TRADD	8717	ENSG00000102871	Training	Yes	Yes	No	No	No	No	No	No
Not_differentially_expressed	0.12	NonISG	Other	Other	Other	HGNC:6877	NM_002746	NP_002737	ENST00000263025	MAPK3	5595	ENSG00000102882	Ignored	Yes	No	No	No	No	No	No	No
Limited_expression	Hard to measure	ELG	Other	Other	Other	HGNC:28638	NM_024307	NP_077283	ENST00000406256	GDPD3	79153	ENSG00000102886	Ignored	Yes	No	No	No	No	No	No	Yes
Limited_expression	Hard to measure	ELG	NonISG	Other	Other	HGNC:17289	NM_024712	NP_078988	ENST00000393997	ELMO3	79767	ENSG00000102890	Ignored	Yes	No	No	No	Yes	No	No	Yes
Not_differentially_expressed	-0.07	NonISG	Other	Other	Other	HGNC:8927	NM_000293	NP_000284	ENST00000323584	PHKB	5257	ENSG00000102893	Ignored	Yes	No	No	No	No	No	No	No
Not_differentially_expressed	0.25	NonISG	ISG	ISG	Other	HGNC:25074	NM_001128302	NP_001121774	ENST00000567954	LYRM1	57149	ENSG00000102897	Ignored	Yes	No	No	No	Yes	Yes	No	No
Not_differentially_expressed	-0.13	NonISG	Other	Other	Other	HGNC:13722	NM_005796	NP_005787	ENST00000219169	NUTF2	10204	ENSG00000102898	Ignored	Yes	No	No	No	No	No	No	No
Not_differentially_expressed	0.27	NonISG	Other	Other	Other	HGNC:28958	NM_014669	NP_055484	ENST00000308159	NUP93	9688	ENSG00000102900	Ignored	Yes	No	No	No	No	No	No	No
Not_differentially_expressed	0.02	Refined nonISG	NonISG	Other	Other	HGNC:25787	NM_025082	NP_079358	ENST00000562787	CENPT	80152	ENSG00000102901	Training	Yes	Yes	No	No	Yes	No	No	No
Not_differentially_expressed	0.18	NonISG	ISG	ISG	NonISG	HGNC:7774	NM_138713	NP_619727	ENST00000349945	NFAT5	10725	ENSG00000102908	Ignored	Yes	No	No	No	Yes	Yes	Yes	No
Not_differentially_expressed	-0.11	NonISG	ISG	Other	Other	HGNC:20598	NM_031490	NP_113678	ENST00000285737	LONP2	83752	ENSG00000102910	Ignored	Yes	No	No	No	Yes	No	No	No
Up_regulated	1.77	Refined ISG	ISG	ISG	Other	HGNC:29850	NM_153029	NP_694574	ENST00000262384	N4BP1	9683	ENSG00000102921	Training	Yes	Yes	No	No	Yes	Yes	No	No
Not_differentially_expressed	-0.21	NonISG	ISG	NonISG	NonISG	HGNC:17146	NM_012106	NP_036238	ENST00000219204	ARL2BP	23568	ENSG00000102931	Ignored	Yes	No	No	No	Yes	Yes	Yes	No
Limited_expression	Hard to measure	ELG	Other	ISG	Other	HGNC:18553	NM_015993	NP_057077	ENST00000219207	PLLP	51090	ENSG00000102934	Ignored	Yes	No	No	No	No	Yes	No	Yes
Down_regulated (IRG)	-0.74	NonISG	Other	Other	Other	HGNC:2867	NM_001361	NP_001352	ENST00000219240	DHODH	1723	ENSG00000102967	Ignored	Yes	No	No	Yes	No	No	No	No
Limited_expression	Hard to measure	ELG	Other	ISG	Other	HGNC:10615	NM_002987	NP_002978	ENST00000219244	CCL17	6361	ENSG00000102970	Ignored	Yes	No	No	No	No	Yes	No	Yes
Down_regulated (IRG)	-0.37	NonISG	Other	Other	Other	HGNC:13723	NM_006565	NP_006556	ENST00000264010	CTCF	10664	ENSG00000102974	Ignored	Yes	No	No	Yes	No	No	No	No
Not_differentially_expressed	0.13	Refined nonISG	NonISG	Other	Other	HGNC:25070	NM_001082486	NP_001075955	ENST00000620761	ACD	65057	ENSG00000102977	Training	Yes	Yes	No	No	Yes	No	No	No
Not_differentially_expressed	-0.28	NonISG	ISG	Other	Other	HGNC:9189	NM_032940	NP_116558	ENST00000219252	POLR2C	5432	ENSG00000102978	Ignored	Yes	No	No	No	Yes	No	No	No
Not_differentially_expressed	-0.44	NonISG	Other	Other	Other	HGNC:28043	NM_001201552	NP_001188481	ENST00000425432	ZNF821	55565	ENSG00000102984	Ignored	Yes	No	No	No	No	No	No	No
Not_differentially_expressed	-0.1	Refined nonISG	NonISG	Other	Other	HGNC:7161	NM_002428	NP_002419	ENST00000219271	MMP15	4324	ENSG00000102996	Independent testing	Yes	Yes	No	No	Yes	No	No	No
Not_differentially_expressed	0.07	NonISG	Other	Other	Other	HGNC:25002	NM_014157	NP_054876	ENST00000219299	CCDC113	29070	ENSG00000103021	Ignored	Yes	No	No	No	No	No	No	No
Not_differentially_expressed	0.09	NonISG	Other	Other	Other	HGNC:9565	NM_002811	NP_002802	ENST00000219313	PSMD7	5713	ENSG00000103035	Ignored	Yes	No	No	No	No	No	No	No
Not_differentially_expressed	-0.24	NonISG	Other	Other	Other	HGNC:25582	NM_018231	NP_060701	ENST00000219320	SLC38A7	55238	ENSG00000103042	Ignored	Yes	No	No	No	No	No	No	No
Not_differentially_expressed	-0.15	NonISG	Other	Other	Other	HGNC:25507	NM_018052	NP_060522	ENST00000261776	VAC14	55697	ENSG00000103043	Ignored	Yes	No	No	No	No	No	No	No
Limited_expression	Hard to measure	ELG	Other	Other	Other	HGNC:4820	NM_001199280	NP_001186209	ENST00000569188	HAS3	3038	ENSG00000103044	Ignored	Yes	No	No	No	No	No	No	Yes
Not_differentially_expressed	-0.22	NonISG	Other	Other	Other	HGNC:25749	NM_024562	NP_078838	ENST00000261778	TANGO6	79613	ENSG00000103047	Ignored	Yes	No	No	No	No	No	No	No
Not_differentially_expressed	0.11	Refined nonISG	NonISG	Other	Other	HGNC:18620	NM_015386	NP_056201	ENST00000323786	COG4	25839	ENSG00000103051	Independent testing	Yes	Yes	No	No	Yes	No	No	No
Up_regulated	0.51	ISG	Other	Other	Other	HGNC:25807	NM_032178	NP_115554	ENST00000263997	SLC7A6OS	84138	ENSG00000103061	Ignored	Yes	No	Yes	No	No	No	No	No
Down_regulated (IRG)	-0.85	NonISG	Other	Other	Other	HGNC:11064	NM_003983	NP_003974	ENST00000219343	SLC7A6	9057	ENSG00000103064	Ignored	Yes	No	No	Yes	No	No	No	No
Not_differentially_expressed	0.05	NonISG	Other	ISG	Other	HGNC:17163	NM_012320	NP_036452	ENST00000219345	PLA2G15	23659	ENSG00000103066	Ignored	Yes	No	No	No	No	Yes	No	No
Limited_expression	Hard to measure	ELG	ISG	Other	Other	HGNC:26152	NM_024939	NP_079215	ENST00000473183	ESRP2	80004	ENSG00000103067	Ignored	Yes	No	No	No	Yes	No	No	Yes
Down_regulated (IRG)	-0.4	Refined nonISG	Other	Other	Other	HGNC:25706	NM_030581	NP_085058	ENST00000262144	WDR59	79726	ENSG00000103091	Training	Yes	Yes	No	Yes	No	No	No	No
Down_regulated (IRG)	-0.38	NonISG	Other	ISG	Other	HGNC:25020	NM_014940	NP_055755	ENST00000248248	MON1B	22879	ENSG00000103111	Ignored	Yes	No	No	Yes	No	Yes	No	No
Not_differentially_expressed	-0.09	NonISG	Other	Other	Other	HGNC:903	NM_003502	NP_003493	ENST00000262320	AXIN1	8312	ENSG00000103126	Ignored	Yes	No	No	No	No	No	No	No
Not_differentially_expressed	-0.2	NonISG	Other	Other	Other	HGNC:14124	NM_001077350	NP_001070818	ENST00000611875	NPRL3	8131	ENSG00000103148	Ignored	Yes	No	No	No	No	No	No	No
Not_differentially_expressed	-0.43	NonISG	Other	Other	Other	HGNC:7150	NM_012213	NP_036345	ENST00000262430	MLYCD	23417	ENSG00000103150	Ignored	Yes	No	No	No	No	No	No	No
Down_regulated (IRG)	-0.56	NonISG	Other	Other	Other	HGNC:16475	NM_031463	NP_113651	ENST00000219439	HSDL1	83693	ENSG00000103160	Ignored	Yes	No	No	Yes	No	No	No	No
Not_differentially_expressed	0.06	Refined nonISG	NonISG	Other	Other	HGNC:17378	NM_016256	NP_057340	ENST00000312251	NAGPA	51172	ENSG00000103174	Independent testing	Yes	Yes	No	No	Yes	No	No	No
Not_differentially_expressed	0.12	NonISG	Other	Other	Other	HGNC:15466	NM_021197	NP_067020	ENST00000219454	WFDC1	58189	ENSG00000103175	Ignored	Yes	No	No	No	No	No	No	No
Limited_expression	Hard to measure	ELG	Other	Other	Other	HGNC:29032	NM_014692	NP_055507	ENST00000251170	SEC14L5	9717	ENSG00000103184	Ignored	Yes	No	No	No	No	No	No	Yes
Down_regulated (IRG)	-0.41	NonISG	Other	NonISG	Other	HGNC:18304	NM_021149	NP_066972	ENST00000262428	COTL1	23406	ENSG00000103187	Ignored	Yes	No	No	Yes	No	Yes	No	No
Up_regulated	0.6	ISG	Other	ISG	ISG	HGNC:25248	NM_031476	NP_113664	ENST00000262424	CRISPLD2	83716	ENSG00000103196	Ignored	Yes	No	Yes	No	No	Yes	Yes	No
Not_differentially_expressed	0.05	NonISG	Other	Other	Other	HGNC:12363	NM_000548	NP_000539	ENST00000219476	TSC2	7249	ENSG00000103197	Ignored	Yes	No	No	No	No	No	No	No
Not_differentially_expressed	-0.37	NonISG	Other	Other	Other	HGNC:23716	NM_021646	NP_067678	ENST00000219478	ZNF500	26048	ENSG00000103199	Ignored	Yes	No	No	No	No	No	No	No
Not_differentially_expressed	0.05	Refined nonISG	NonISG	Other	Other	HGNC:7852	NM_005009	NP_005000	ENST00000219479	NME4	4833	ENSG00000103202	Independent testing	Yes	Yes	No	No	Yes	No	No	No
Not_differentially_expressed	0.18	NonISG	Other	Other	Other	HGNC:51	NM_004996	NP_004987	ENST00000399410	ABCC1	4363	ENSG00000103222	Ignored	Yes	No	No	No	No	No	No	No
Not_differentially_expressed	0.1	NonISG	Other	Other	NonISG	HGNC:25242	NM_001004067	NP_001004067	ENST00000399336	NOMO3	408050	ENSG00000103226	Ignored	Yes	No	No	No	No	No	Yes	No
Up_regulated	1.28	ISG	ISG	Other	Other	HGNC:3809	NM_001451	NP_001442	ENST00000262426	FOXF1	2294	ENSG00000103241	Ignored	Yes	No	Yes	No	Yes	No	No	No
Not_differentially_expressed	-0.03	NonISG	Other	Other	Other	HGNC:14179	NM_022493	NP_071938	ENST00000251588	CIAO3	64428	ENSG00000103245	Ignored	Yes	No	No	No	No	No	No	No
Not_differentially_expressed	-0.23	NonISG	Other	Other	NonISG	HGNC:25778	NM_001159377	NP_001152849	ENST00000360900	MTHFSD	64779	ENSG00000103248	Ignored	Yes	No	No	No	No	No	Yes	No
Not_differentially_expressed	-0.06	NonISG	Other	Other	Other	HGNC:2025	NM_001287	NP_001278	ENST00000382745	CLCN7	1186	ENSG00000103249	Ignored	Yes	No	No	No	No	No	No	No
Not_differentially_expressed	0.22	NonISG	Other	Other	NonISG	HGNC:14152	NM_023933	NP_076422	ENST00000569529	ANTKMT	65990	ENSG00000103254	Ignored	Yes	No	No	No	No	No	Yes	No
Not_differentially_expressed	-0.2	NonISG	Other	Other	Other	HGNC:11063	NM_003486	NP_003477	ENST00000261622	SLC7A5	8140	ENSG00000103257	Ignored	Yes	No	No	No	No	No	No	No
Not_differentially_expressed	0	NonISG	Other	NonISG	Other	HGNC:14151	NM_024042	NP_076947	ENST00000568223	METRN	79006	ENSG00000103260	Ignored	Yes	No	No	No	No	Yes	No	No
Not_differentially_expressed	0.29	NonISG	Other	Other	Other	HGNC:16510	NM_024735	NP_079011	ENST00000311635	FBXO31	79791	ENSG00000103264	Ignored	Yes	No	No	No	No	No	No	No
Not_differentially_expressed	0	Refined nonISG	Other	Other	Other	HGNC:11427	NM_005861	NP_005852	ENST00000219548	STUB1	10273	ENSG00000103266	Training	Yes	Yes	No	No	No	No	No	No
Not_differentially_expressed	0.15	NonISG	Other	Other	Other	HGNC:8041	NM_002484	NP_002475	ENST00000283027	NUBP1	4682	ENSG00000103274	Ignored	Yes	No	No	No	No	No	No	No
Not_differentially_expressed	-0.21	NonISG	Other	Other	Other	HGNC:12485	NM_003345	NP_003336	ENST00000397514	UBE2I	7329	ENSG00000103275	Ignored	Yes	No	No	No	No	No	No	No
Not_differentially_expressed	-0.12	NonISG	Other	Other	NonISG	HGNC:11182	NM_005632	NP_005623	ENST00000219611	CAPN15	6650	ENSG00000103326	Ignored	Yes	No	No	No	No	No	Yes	No
Not_differentially_expressed	0.07	Refined nonISG	NonISG	ISG	Other	HGNC:28993	NM_001142864	NP_001136336	ENST00000301015	PIEZO1	9780	ENSG00000103335	Independent testing	Yes	Yes	No	No	Yes	Yes	No	No
Not_differentially_expressed	-0.26	NonISG	Other	Other	Other	HGNC:4621	NM_002094	NP_002085	ENST00000434724	GSPT1	2935	ENSG00000103342	Ignored	Yes	No	No	No	No	No	No	No
Not_differentially_expressed	-0.42	NonISG	Other	Other	Other	HGNC:12963	NM_003450	NP_003441	ENST00000268655	ZNF174	7727	ENSG00000103343	Ignored	Yes	No	No	No	No	No	No	No
Not_differentially_expressed	-0.03	NonISG	Other	Other	Other	HGNC:19009	NM_015041	NP_055856	ENST00000576634	CLUAP1	23059	ENSG00000103351	Ignored	Yes	No	No	No	No	No	No	No
Not_differentially_expressed	0.31	NonISG	Other	Other	Other	HGNC:30565	NM_019116	NP_061989	ENST00000395878	UBFD1	56061	ENSG00000103353	Ignored	Yes	No	No	No	No	No	No	No
Down_regulated (IRG)	-0.64	NonISG	Other	ISG	Other	HGNC:16064	NM_015044	NP_055859	ENST00000309859	GGA2	23062	ENSG00000103365	Ignored	Yes	No	No	Yes	No	Yes	No	No
Not_differentially_expressed	0.17	NonISG	Other	ISG	NonISG	HGNC:25632	NM_018340	NP_060810	ENST00000381774	CPPED1	55313	ENSG00000103381	Ignored	Yes	No	No	No	No	Yes	Yes	No
Not_differentially_expressed	-0.17	NonISG	Other	NonISG	Other	HGNC:5014	NM_002134	NP_002125	ENST00000570646	HMOX2	3163	ENSG00000103415	Ignored	Yes	No	No	No	No	Yes	No	No
Not_differentially_expressed	-0.25	NonISG	Other	Other	Other	HGNC:11808	NM_005147	NP_005138	ENST00000262375	DNAJA3	9093	ENSG00000103423	Ignored	Yes	No	No	No	No	No	No	No
Not_differentially_expressed	0.03	NonISG	Other	Other	Other	HGNC:17613	NM_016561	NP_057645	ENST00000261658	BFAR	51283	ENSG00000103429	Ignored	Yes	No	No	No	No	No	No	No
Limited_expression	Hard to measure	ELG	Other	Other	Other	HGNC:11972	NM_001080430	NP_001073899	ENST00000219746	TOX3	27324	ENSG00000103460	Ignored	Yes	No	No	No	No	No	No	Yes
Not_differentially_expressed	-0.07	NonISG	Other	Other	Other	HGNC:9894	NM_005611	NP_005602	ENST00000262133	RBL2	5934	ENSG00000103479	Ignored	Yes	No	No	No	No	No	No	No
Down_regulated (IRG)	-0.53	NonISG	Other	Other	Other	HGNC:15516	NM_022166	NP_071449	ENST00000261381	XYLT1	64131	ENSG00000103489	Ignored	Yes	No	No	Yes	No	No	No	No
Up_regulated	1.18	ISG	ISG	ISG	Other	HGNC:16608	NM_013258	NP_037390	ENST00000247470	PYCARD	29108	ENSG00000103490	Ignored	Yes	No	Yes	No	Yes	Yes	No	No
Down_regulated (IRG)	-0.65	Refined nonISG	NonISG	NonISG	Other	HGNC:29168	NM_015272	NP_056087	ENST00000647211	RPGRIP1L	23322	ENSG00000103494	Training	Yes	Yes	No	Yes	Yes	Yes	No	No
Not_differentially_expressed	-0.15	NonISG	Other	Other	Other	HGNC:6914	NM_002383	NP_002374	ENST00000322945	MAZ	4150	ENSG00000103495	Ignored	Yes	No	No	No	No	No	No	No
Not_differentially_expressed	0.15	NonISG	Other	Other	Other	HGNC:11439	NM_004604	NP_004595	ENST00000313843	STX4	6810	ENSG00000103496	Ignored	Yes	No	No	No	No	No	No	No
Not_differentially_expressed	0.24	NonISG	Other	ISG	Other	HGNC:1769	NM_006319	NP_006310	ENST00000219789	CDIPT	10423	ENSG00000103502	Ignored	Yes	No	No	No	No	Yes	No	No
Not_differentially_expressed	-0.1	NonISG	Other	Other	Other	HGNC:16902	NM_005881	NP_005872	ENST00000219794	BCKDK	10295	ENSG00000103507	Ignored	Yes	No	No	No	No	No	No	No
Not_differentially_expressed	-0.11	Refined nonISG	NonISG	Other	Other	HGNC:17933	NM_032188	NP_115564	ENST00000219797	KAT8	84148	ENSG00000103510	Training	Yes	Yes	No	No	Yes	No	No	No
Not_differentially_expressed	0.11	NonISG	Other	Other	NonISG	HGNC:30060	NM_014287	NP_055102	ENST00000287667	NOMO1	23420	ENSG00000103512	Ignored	Yes	No	No	No	No	No	Yes	No
Down_regulated (IRG)	-0.7	NonISG	Other	ISG	Other	HGNC:6006	NM_181078	NP_851564	ENST00000337929	IL21R	50615	ENSG00000103522	Ignored	Yes	No	No	Yes	No	Yes	No	No
Limited_expression	Hard to measure	ELG	Other	Other	Other	HGNC:24119	NM_016524	NP_057608	ENST00000355377	SYT17	51760	ENSG00000103528	Ignored	Yes	No	No	No	No	No	No	Yes
Limited_expression	Hard to measure	ELG	Other	Other	Other	HGNC:22999	NM_001261841	NP_001248770	ENST00000542583	TMC5	79838	ENSG00000103534	Ignored	Yes	No	No	No	No	No	No	Yes
Not_differentially_expressed	0.04	NonISG	Other	Other	Other	HGNC:24641	NM_020314	NP_064710	ENST00000417362	VPS35L	57020	ENSG00000103544	Ignored	Yes	No	No	No	No	No	No	No
Not_differentially_expressed	-0.38	NonISG	Other	Other	NonISG	HGNC:34404	NM_001012991	NP_001013009	ENST00000219837	KNOP1	400506	ENSG00000103550	Ignored	Yes	No	No	No	No	No	Yes	No
Not_differentially_expressed	0.25	NonISG	Other	ISG	Other	HGNC:643	NM_020980	NP_066190	ENST00000219919	AQP9	366	ENSG00000103569	Ignored	Yes	No	No	No	No	Yes	No	No
Not_differentially_expressed	-0.29	NonISG	Other	NonISG	Other	HGNC:25662	NM_024666	NP_078942	ENST00000261880	AAGAB	79719	ENSG00000103591	Ignored	Yes	No	No	No	No	Yes	No	No
Not_differentially_expressed	0.29	NonISG	Other	Other	Other	HGNC:25721	NM_001031715	NP_001026885	ENST00000335894	IQCH	64799	ENSG00000103599	Ignored	Yes	No	No	No	No	No	No	No
Up_regulated	0.47	Refined ISG	ISG	ISG	Other	HGNC:16468	NM_032857	NP_116246	ENST00000261893	LACTB	114294	ENSG00000103642	Independent testing	Yes	Yes	No	No	Yes	Yes	No	No
Not_differentially_expressed	-0.16	Refined nonISG	NonISG	Other	Other	HGNC:4867	NM_003922	NP_003913	ENST00000443617	HERC1	8925	ENSG00000103657	Independent testing	Yes	Yes	No	No	Yes	No	No	No
Not_differentially_expressed	0.13	NonISG	Other	Other	Other	HGNC:12310	NM_016213	NP_057297	ENST00000261884	TRIP4	9325	ENSG00000103671	Ignored	Yes	No	No	No	No	No	No	No
Down_regulated (IRG)	-0.55	NonISG	Other	NonISG	Other	HGNC:29666	NM_139242	NP_640335	ENST00000220058	MTFMT	123263	ENSG00000103707	Ignored	Yes	No	No	Yes	No	Yes	No	No
Down_regulated (IRG)	-1.33	Refined nonISG	NonISG	Other	NonISG	HGNC:30289	NM_016563	NP_057647	ENST00000220062	RASL12	51285	ENSG00000103710	Training	Yes	Yes	No	Yes	Yes	No	Yes	No
Limited_expression	Hard to measure	ELG	Other	Other	Other	HGNC:567	NM_001278512	NP_001265441	ENST00000535359	AP3B2	8120	ENSG00000103723	Ignored	Yes	No	No	No	No	No	No	Yes
Limited_expression	Hard to measure	ELG	ISG	Other	Other	HGNC:29567	NM_015162	NP_055977	ENST00000258873	ACSBG1	23205	ENSG00000103740	Ignored	Yes	No	No	No	Yes	No	No	Yes
Down_regulated (IRG)	-0.61	Refined nonISG	NonISG	Other	Other	HGNC:13770	NM_020962	NP_066013	ENST00000352385	IGDCC4	57722	ENSG00000103742	Independent testing	Yes	Yes	No	Yes	Yes	No	No	No
Not_differentially_expressed	-0.06	NonISG	Other	Other	Other	HGNC:9760	NM_004663	NP_004654	ENST00000261890	RAB11A	8766	ENSG00000103769	Ignored	Yes	No	No	No	No	No	No	No
Not_differentially_expressed	0.2	NonISG	Other	Other	Other	HGNC:25730	NM_001288615	NP_001275544	ENST00000394132	TTC23	64927	ENSG00000103852	Ignored	Yes	No	No	No	No	No	No	No
Not_differentially_expressed	0.25	NonISG	Other	Other	Other	HGNC:19137	NM_001024736	NP_001019907	ENST00000318443	CD276	80381	ENSG00000103855	Ignored	Yes	No	No	No	No	No	No	No
Not_differentially_expressed	-0.15	NonISG	ISG	ISG	Other	HGNC:29213	NM_001293298	NP_001280227	ENST00000394685	CEMIP	57214	ENSG00000103888	Ignored	Yes	No	No	No	Yes	Yes	No	No
Not_differentially_expressed	-0.25	NonISG	Other	Other	NonISG	HGNC:24567	NM_015540	NP_056355	ENST00000304330	RPAP1	26015	ENSG00000103932	Ignored	Yes	No	No	No	No	No	Yes	No
Not_differentially_expressed	-0.37	NonISG	Other	Other	Other	HGNC:17513	NM_004839	NP_004830	ENST00000450735	HOMER2	9455	ENSG00000103942	Ignored	Yes	No	No	No	No	No	No	No
Up_regulated	2.32	Refined ISG	ISG	Other	Other	HGNC:3245	NM_139265	NP_644670	ENST00000220325	EHD4	30844	ENSG00000103966	Training	Yes	Yes	No	No	Yes	No	No	No
Up_regulated	0.69	ISG	Other	Other	Other	HGNC:24522	NM_015497	NP_056312	ENST00000389834	TMEM87A	25963	ENSG00000103978	Ignored	Yes	No	Yes	No	No	No	No	No
Not_differentially_expressed	-0.24	NonISG	Other	Other	NonISG	HGNC:29298	NM_001194998	NP_001181927	ENST00000380950	CEP152	22995	ENSG00000103995	Ignored	Yes	No	No	No	No	No	Yes	No
Limited_expression	Hard to measure	ELG	NonISG	NonISG	Other	HGNC:8101	NM_000275	NP_000266	ENST00000354638	OCA2	4948	ENSG00000104044	Ignored	Yes	No	No	No	Yes	Yes	No	Yes
Not_differentially_expressed	0.08	NonISG	Other	Other	NonISG	HGNC:30926	NM_001144955	NP_001138427	ENST00000403028	DTWD1	56986	ENSG00000104047	Ignored	Yes	No	No	No	No	No	Yes	No
Not_differentially_expressed	-0.17	NonISG	Other	ISG	Other	HGNC:24132	NM_001003940	NP_001003940	ENST00000354670	BMF	90427	ENSG00000104081	Ignored	Yes	No	No	No	No	Yes	No	No
Limited_expression	Hard to measure	ELG	Other	Other	Other	HGNC:13707	NM_013243	NP_037375	ENST00000220478	SCG3	29106	ENSG00000104112	Ignored	Yes	No	No	No	No	No	No	Yes
Not_differentially_expressed	0.12	NonISG	Other	Other	Other	HGNC:25556	NM_018163	NP_060633	ENST00000220496	DNAJC17	55192	ENSG00000104129	Ignored	Yes	No	No	No	No	No	No	No
Not_differentially_expressed	-0.32	NonISG	Other	Other	Other	HGNC:3270	NM_003758	NP_003749	ENST00000261868	EIF3J	8669	ENSG00000104131	Ignored	Yes	No	No	No	No	No	No	No
Not_differentially_expressed	0.25	NonISG	Other	Other	Other	HGNC:11226	NM_025137	NP_079413	ENST00000261866	SPG11	80208	ENSG00000104133	Ignored	Yes	No	No	No	No	No	No	No
Limited_expression	Hard to measure	ELG	Other	Other	Other	HGNC:18313	NM_133639	NP_598378	ENST00000220507	RHOV	171177	ENSG00000104140	Ignored	Yes	No	No	No	No	No	No	Yes
Not_differentially_expressed	-0.22	NonISG	Other	Other	Other	HGNC:15972	NM_020857	NP_065908	ENST00000220509	VPS18	57617	ENSG00000104142	Ignored	Yes	No	No	No	No	No	No	No
Limited_expression	Hard to measure	ELG	NonISG	NonISG	Other	HGNC:20300	NM_007280	NP_009211	ENST00000220514	OIP5	11339	ENSG00000104147	Ignored	Yes	No	No	No	Yes	Yes	No	Yes
Up_regulated	1.2	ISG	Other	Other	Other	HGNC:11015	NM_013309	NP_037441	ENST00000261867	SLC30A4	7782	ENSG00000104154	Ignored	Yes	No	Yes	No	No	No	No	No
Limited_expression	Hard to measure	ELG	Other	Other	Other	HGNC:17940	NM_016132	NP_057216	ENST00000324324	MYEF2	50804	ENSG00000104177	Ignored	Yes	No	No	No	No	No	No	Yes
Not_differentially_expressed	0.45	NonISG	Other	Other	Other	HGNC:10812	NM_001033578	NP_001028750	ENST00000521198	SGK3	23678	ENSG00000104205	Ignored	Yes	No	No	No	No	No	No	No
Not_differentially_expressed	-0.08	NonISG	Other	Other	Other	HGNC:18469	NM_016353	NP_057437	ENST00000262096	ZDHHC2	51201	ENSG00000104219	Ignored	Yes	No	No	No	No	No	No	No
Down_regulated (IRG)	-0.44	NonISG	Other	Other	Other	HGNC:17298	NM_018310	NP_060780	ENST00000220659	BRF2	55290	ENSG00000104221	Ignored	Yes	No	No	Yes	No	No	No	No
Up_regulated	0.48	ISG	Other	Other	Other	HGNC:16285	NM_171982	NP_741983	ENST00000305364	TRIM35	23087	ENSG00000104228	Ignored	Yes	No	Yes	No	No	No	No	No
Down_regulated (IRG)	-0.56	NonISG	Other	Other	Other	HGNC:25858	NM_024699	NP_078975	ENST00000220669	ZFAND1	79752	ENSG00000104231	Ignored	Yes	No	No	Yes	No	No	No	No
Limited_expression	Hard to measure	ELG	Other	ISG	Other	HGNC:1373	NM_000067	NP_000058	ENST00000285379	CA2	760	ENSG00000104267	Ignored	Yes	No	No	No	No	Yes	No	Yes
Down_regulated (IRG)	-0.64	NonISG	Other	Other	Other	HGNC:4041	NM_017412	NP_059108	ENST00000240093	FZD3	7976	ENSG00000104290	Ignored	Yes	No	No	Yes	No	No	No	No
Not_differentially_expressed	0.01	NonISG	Other	Other	NonISG	HGNC:25592	NM_018250	NP_060720	ENST00000521022	INTS9	55756	ENSG00000104299	Ignored	Yes	No	No	No	No	No	Yes	No
Up_regulated	0.83	Refined ISG	ISG	ISG	Other	HGNC:10020	NM_003821	NP_003812	ENST00000220751	RIPK2	8767	ENSG00000104312	Training	Yes	Yes	No	No	Yes	Yes	No	No
Limited_expression	Hard to measure	ELG	Other	Other	Other	HGNC:3519	NM_000503	NP_000494	ENST00000340726	EYA1	2138	ENSG00000104313	Ignored	Yes	No	No	No	No	No	No	Yes
Up_regulated	1.15	ISG	Other	Other	Other	HGNC:497	NM_007332	NP_015628	ENST00000262209	TRPA1	8989	ENSG00000104321	Ignored	Yes	No	Yes	No	No	No	No	No
Not_differentially_expressed	0.17	NonISG	Other	Other	NonISG	HGNC:16910	NM_016134	NP_057218	ENST00000220763	CPQ	10404	ENSG00000104324	Ignored	Yes	No	No	No	No	No	Yes	No
Up_regulated	0.58	ISG	Other	ISG	Other	HGNC:2753	NM_001359	NP_001350	ENST00000220764	DECR1	1666	ENSG00000104325	Ignored	Yes	No	Yes	No	No	Yes	No	No
Not_differentially_expressed	-0.06	NonISG	Other	Other	Other	HGNC:26019	NM_017813	NP_060283	ENST00000262644	BPNT2	54928	ENSG00000104331	Ignored	Yes	No	No	No	No	No	No	No
Not_differentially_expressed	0.08	NonISG	Other	Other	Other	HGNC:10776	NM_003012	NP_003003	ENST00000220772	SFRP1	6422	ENSG00000104332	Ignored	Yes	No	No	No	No	No	No	No
Not_differentially_expressed	-0.15	NonISG	Other	NonISG	NonISG	HGNC:13646	NM_018407	NP_060877	ENST00000521545	LAPTM4B	55353	ENSG00000104341	Ignored	Yes	No	No	No	No	Yes	Yes	No
Not_differentially_expressed	-0.43	NonISG	Other	Other	Other	HGNC:25616	NM_018299	NP_060769	ENST00000602593	UBE2W	55284	ENSG00000104343	Ignored	Yes	No	No	No	No	No	No	No
Down_regulated (IRG)	-0.45	Refined nonISG	NonISG	Other	Other	HGNC:30129	NM_001145860	NP_001139332	ENST00000401707	POP1	10940	ENSG00000104356	Training	Yes	Yes	No	Yes	Yes	No	No	No
Not_differentially_expressed	-0.1	NonISG	Other	Other	Other	HGNC:25854	NM_001321635	NP_001308564	ENST00000430223	NIPAL2	79815	ENSG00000104361	Ignored	Yes	No	No	No	No	No	No	No
Not_differentially_expressed	-0.08	NonISG	Other	Other	NonISG	HGNC:5960	NM_001556	NP_001547	ENST00000520810	IKBKB	3551	ENSG00000104365	Ignored	Yes	No	No	No	No	No	Yes	No
Up_regulated	0.53	ISG	Other	ISG	Other	HGNC:9051	NM_000930	NP_000921	ENST00000220809	PLAT	5327	ENSG00000104368	Ignored	Yes	No	Yes	No	No	Yes	No	No
Limited_expression	Hard to measure	ELG	NonISG	NonISG	Other	HGNC:14201	NM_020647	NP_065698	ENST00000342232	JPH1	56704	ENSG00000104369	Ignored	Yes	No	No	No	Yes	Yes	No	Yes
Limited_expression	Hard to measure	ELG	Other	Other	Other	HGNC:2894	NM_014420	NP_055235	ENST00000220812	DKK4	27121	ENSG00000104371	Ignored	Yes	No	No	No	No	No	No	Yes
Up_regulated	1.01	Refined ISG	Other	Other	Other	HGNC:11406	NM_006281	NP_006272	ENST00000419617	STK3	6788	ENSG00000104375	Training	Yes	Yes	No	No	No	No	No	No
Not_differentially_expressed	0.16	NonISG	Other	Other	Other	HGNC:15968	NM_018972	NP_061845	ENST00000220822	GDAP1	54332	ENSG00000104381	Ignored	Yes	No	No	No	No	No	No	No
Not_differentially_expressed	-0.13	NonISG	Other	Other	Other	HGNC:9763	NM_002865	NP_002856	ENST00000262646	RAB2A	5862	ENSG00000104388	Ignored	Yes	No	No	No	No	No	No	No
Not_differentially_expressed	-0.06	NonISG	Other	Other	Other	HGNC:3277	NM_001568	NP_001559	ENST00000220849	EIF3E	3646	ENSG00000104408	Ignored	Yes	No	No	No	No	No	No	No
Up_regulated	0.48	Refined ISG	ISG	ISG	Other	HGNC:28963	NM_014673	NP_055488	ENST00000220853	EMC2	9694	ENSG00000104412	Independent testing	Yes	Yes	No	No	Yes	Yes	No	No
Limited_expression	Hard to measure	ELG	NonISG	ISG	Other	HGNC:25966	NM_017697	NP_060167	ENST00000433389	ESRP1	54845	ENSG00000104413	Ignored	Yes	No	No	No	Yes	Yes	No	Yes
Not_differentially_expressed	0.04	NonISG	Other	Other	Other	HGNC:12769	NM_003882	NP_003873	ENST00000250160	CCN4	8840	ENSG00000104415	Ignored	Yes	No	No	No	No	No	No	No
Not_differentially_expressed	-0.19	NonISG	Other	Other	Other	HGNC:24277	NM_016010	NP_057094	ENST00000263849	ZC2HC1A	51101	ENSG00000104427	Ignored	Yes	No	No	No	No	No	No	No
Up_regulated	2.34	Refined ISG	ISG	ISG	Other	HGNC:6023	NM_000880	NP_000871	ENST00000263851	IL7	3574	ENSG00000104432	Training	Yes	Yes	No	No	Yes	Yes	No	No
Not_differentially_expressed	-0.4	NonISG	Other	Other	Other	HGNC:17684	NM_018120	NP_060590	ENST00000276569	ARMC1	55156	ENSG00000104442	Ignored	Yes	No	No	No	No	No	No	No
Not_differentially_expressed	-0.09	NonISG	Other	Other	Other	HGNC:13544	NM_017444	NP_059140	ENST00000220913	CHRAC1	54108	ENSG00000104472	Ignored	Yes	No	No	No	No	No	No	No
Not_differentially_expressed	0.2	NonISG	ISG	Other	Other	HGNC:7655	NM_032041	NP_114430	ENST00000220931	NCALD	83988	ENSG00000104490	Ignored	Yes	No	No	No	Yes	No	No	No
Not_differentially_expressed	-0.23	NonISG	Other	Other	Other	HGNC:14980	NM_152836	NP_690049	ENST00000345957	SNX16	64089	ENSG00000104497	Ignored	Yes	No	No	No	No	No	No	No
Not_differentially_expressed	-0.12	NonISG	Other	Other	Other	HGNC:16806	NM_015902	NP_056986	ENST00000520539	UBR5	51366	ENSG00000104517	Ignored	Yes	No	No	No	No	No	No	No
Up_regulated	1.95	Refined ISG	ISG	ISG	Other	HGNC:25697	NM_024736	NP_079012	ENST00000262580	GSDMD	79792	ENSG00000104518	Independent testing	Yes	Yes	No	No	Yes	Yes	No	No
Not_differentially_expressed	-0.03	NonISG	Other	Other	Other	HGNC:12390	NM_003313	NP_003304	ENST00000425753	TSTA3	7264	ENSG00000104522	Ignored	Yes	No	No	No	No	No	No	No
Not_differentially_expressed	-0.43	Refined nonISG	NonISG	NonISG	Other	HGNC:25846	NM_023078	NP_075566	ENST00000495276	PYCR3	65263	ENSG00000104524	Training	Yes	Yes	No	No	Yes	Yes	No	No
Down_regulated (IRG)	-0.66	NonISG	Other	Other	Other	HGNC:11279	NM_003129	NP_003120	ENST00000265896	SQLE	6713	ENSG00000104549	Ignored	Yes	No	No	Yes	No	No	No	No
Up_regulated	0.36	ISG	Other	Other	Other	HGNC:26102	NM_022071	NP_071354	ENST00000265807	SH2D4A	63898	ENSG00000104611	Ignored	Yes	No	Yes	No	No	No	No	No
Not_differentially_expressed	0.08	NonISG	Other	Other	NonISG	HGNC:25548	NM_018142	NP_060612	ENST00000397977	INTS10	55174	ENSG00000104613	Ignored	Yes	No	No	No	No	No	Yes	No
Up_regulated	0.47	Refined ISG	Other	Other	Other	HGNC:20858	NM_001128431	NP_001121903	ENST00000381237	SLC39A14	23516	ENSG00000104635	Independent testing	Yes	Yes	No	No	No	No	No	No
Not_differentially_expressed	-0.1	NonISG	Other	ISG	Other	HGNC:14596	NM_015458	NP_056273	ENST00000221086	MTMR9	66036	ENSG00000104643	Ignored	Yes	No	No	No	No	Yes	No	No
Not_differentially_expressed	-0.22	NonISG	Other	ISG	NonISG	HGNC:6555	NM_015344	NP_056159	ENST00000321250	LEPROTL1	23484	ENSG00000104660	Ignored	Yes	No	No	No	No	Yes	Yes	No
Not_differentially_expressed	0.17	NonISG	Other	ISG	NonISG	HGNC:16964	NM_006571	NP_006562	ENST00000221114	DCTN6	10671	ENSG00000104671	Ignored	Yes	No	No	No	No	Yes	Yes	No
Not_differentially_expressed	-0.29	NonISG	Other	Other	Other	HGNC:4623	NM_000637	NP_000628	ENST00000221130	GSR	2936	ENSG00000104687	Ignored	Yes	No	No	No	No	No	No	No
Up_regulated	0.71	ISG	Other	Other	Other	HGNC:11904	NM_003844	NP_003835	ENST00000221132	TNFRSF10A	8797	ENSG00000104689	Ignored	Yes	No	Yes	No	No	No	No	No
Not_differentially_expressed	-0.07	NonISG	Other	Other	Other	HGNC:30307	NM_005671	NP_005662	ENST00000265616	UBXN8	7993	ENSG00000104691	Ignored	Yes	No	No	No	No	No	No	No
Not_differentially_expressed	0.19	NonISG	Other	ISG	Other	HGNC:9300	NM_001009552	NP_001009552	ENST00000221138	PPP2CB	5516	ENSG00000104695	Ignored	Yes	No	No	No	No	Yes	No	No
Not_differentially_expressed	-0.11	NonISG	Other	ISG	Other	HGNC:27234	NM_207332	NP_997215	ENST00000262109	ERICH1	157697	ENSG00000104714	Ignored	Yes	No	No	No	No	Yes	No	No
Not_differentially_expressed	-0.87	NonISG	Other	NonISG	Other	HGNC:7734	NM_005382	NP_005373	ENST00000221166	NEFM	4741	ENSG00000104722	Ignored	Yes	No	No	No	No	Yes	No	No
Not_differentially_expressed	0.07	NonISG	Other	Other	Other	HGNC:30242	NM_006765	NP_006756	ENST00000503731	TUSC3	7991	ENSG00000104723	Ignored	Yes	No	No	No	No	No	No	No
Down_regulated (IRG)	-0.4	NonISG	Other	Other	Other	HGNC:14103	NM_014629	NP_055444	ENST00000349830	ARHGEF10	9639	ENSG00000104728	Ignored	Yes	No	No	Yes	No	No	No	No
Not_differentially_expressed	-0.03	NonISG	Other	Other	Other	HGNC:25272	NM_017566	NP_060036	ENST00000270583	KLHDC4	54758	ENSG00000104731	Ignored	Yes	No	No	No	No	No	No	No
Down_regulated (IRG)	-0.36	NonISG	Other	Other	Other	HGNC:6947	NM_182746	NP_877423	ENST00000649973	MCM4	4173	ENSG00000104738	Ignored	Yes	No	No	Yes	No	No	No	No
Not_differentially_expressed	-0.2	NonISG	Other	Other	Other	HGNC:22401	NM_017634	NP_060104	ENST00000221200	KCTD9	54793	ENSG00000104756	Ignored	Yes	No	No	No	No	No	No	No
Limited_expression	Hard to measure	ELG	Other	Other	Other	HGNC:3695	NM_004467	NP_004458	ENST00000427924	FGL1	2267	ENSG00000104760	Ignored	Yes	No	No	No	No	No	No	Yes
Not_differentially_expressed	0.01	NonISG	Other	ISG	Other	HGNC:735	NM_177924	NP_808592	ENST00000637790	ASAH1	427	ENSG00000104763	Ignored	Yes	No	No	No	No	Yes	No	No
Not_differentially_expressed	-0.03	NonISG	Other	Other	Other	HGNC:1085	NM_004331	NP_004322	ENST00000380629	BNIP3L	665	ENSG00000104765	Ignored	Yes	No	No	No	No	No	No	No
Not_differentially_expressed	0.02	Refined nonISG	NonISG	ISG	Other	HGNC:6826	NM_000528	NP_000519	ENST00000456935	MAN2B1	4125	ENSG00000104774	Training	Yes	Yes	No	No	Yes	Yes	No	No
Not_differentially_expressed	-0.24	NonISG	Other	ISG	Other	HGNC:6293	NM_002250	NP_002241	ENST00000648319	KCNN4	3783	ENSG00000104783	Ignored	Yes	No	No	No	No	Yes	No	No
Limited_expression	Hard to measure	ELG	Other	Other	Other	HGNC:12424	NM_003323	NP_003314	ENST00000221399	TULP2	7288	ENSG00000104804	Ignored	Yes	No	No	No	No	No	No	Yes
Not_differentially_expressed	0.28	NonISG	ISG	ISG	Other	HGNC:8043	NM_006184	NP_006175	ENST00000405315	NUCB1	4924	ENSG00000104805	Ignored	Yes	No	No	No	Yes	Yes	No	No
Limited_expression	Hard to measure	ELG	Other	ISG	Other	HGNC:17887	NM_014475	NP_055290	ENST00000221403	DHDH	27294	ENSG00000104808	Ignored	Yes	No	No	No	No	Yes	No	Yes
Not_differentially_expressed	0.03	Refined nonISG	NonISG	ISG	Other	HGNC:4706	NM_002103	NP_002094	ENST00000323798	GYS1	2997	ENSG00000104812	Independent testing	Yes	Yes	No	No	Yes	Yes	No	No
Limited_expression	Hard to measure	ELG	NonISG	Other	Other	HGNC:6863	NM_001042600	NP_001036065	ENST00000396857	MAP4K1	11184	ENSG00000104814	Ignored	Yes	No	No	No	Yes	No	No	Yes
Not_differentially_expressed	0.15	NonISG	Other	Other	Other	HGNC:3149	NM_001398	NP_001389	ENST00000221418	ECH1	1891	ENSG00000104823	Ignored	Yes	No	No	No	No	No	No	No
Not_differentially_expressed	-0.03	NonISG	Other	ISG	Other	HGNC:7798	NM_002503	NP_002494	ENST00000313582	NFKBIB	4793	ENSG00000104825	Ignored	Yes	No	No	No	No	Yes	No	No
Limited_expression	Hard to measure	ELG	Other	Other	Other	HGNC:20774	NM_006087	NP_006078	ENST00000264071	TUBB4A	10382	ENSG00000104833	Ignored	Yes	No	No	No	No	No	No	Yes
Not_differentially_expressed	-0.05	NonISG	Other	Other	Other	HGNC:11150	NM_003089	NP_003080	ENST00000598441	SNRNP70	6625	ENSG00000104852	Ignored	Yes	No	No	No	No	No	No	No
Not_differentially_expressed	-0.02	Refined nonISG	NonISG	ISG	Other	HGNC:2087	NM_001294	NP_001285	ENST00000337392	CLPTM1	1209	ENSG00000104853	Independent testing	Yes	Yes	No	No	Yes	Yes	No	No
Not_differentially_expressed	0.23	NonISG	ISG	ISG	Other	HGNC:9956	NM_006509	NP_006500	ENST00000221452	RELB	5971	ENSG00000104856	Ignored	Yes	No	No	No	Yes	Yes	No	No
Not_differentially_expressed	0.21	NonISG	Other	Other	Other	HGNC:17731	NM_007056	NP_008987	ENST00000221455	CLASRP	11129	ENSG00000104859	Ignored	Yes	No	No	No	No	No	No	No
Down_regulated (IRG)	-0.7	NonISG	Other	Other	Other	HGNC:17788	NM_022165	NP_071448	ENST00000221459	LIN7B	64130	ENSG00000104863	Ignored	Yes	No	No	Yes	No	No	No	No
Not_differentially_expressed	-0.23	NonISG	Other	Other	Other	HGNC:27607	NM_019121	NP_061994	ENST00000221462	PPP1R37	284352	ENSG00000104866	Ignored	Yes	No	No	No	No	No	No	No
Not_differentially_expressed	0.23	NonISG	Other	Other	Other	HGNC:3621	NM_001136019	NP_001129491	ENST00000221466	FCGRT	2217	ENSG00000104870	Ignored	Yes	No	No	No	No	No	No	No
Not_differentially_expressed	0.06	NonISG	Other	Other	Other	HGNC:26075	NM_017916	NP_060386	ENST00000262265	PIH1D1	55011	ENSG00000104872	Ignored	Yes	No	No	No	No	No	No	No
Limited_expression	Hard to measure	ELG	Other	Other	Other	HGNC:1994	NM_001824	NP_001815	ENST00000221476	CKM	1158	ENSG00000104879	Ignored	Yes	No	No	No	No	No	No	Yes
Not_differentially_expressed	0.01	Refined nonISG	NonISG	ISG	Other	HGNC:18838	NM_006663	NP_006654	ENST00000360957	PPP1R13L	10848	ENSG00000104881	Training	Yes	Yes	No	No	Yes	Yes	No	No
Not_differentially_expressed	-0.06	Refined nonISG	NonISG	Other	Other	HGNC:20208	NM_080662	NP_542393	ENST00000221480	PEX11G	92960	ENSG00000104883	Training	Yes	Yes	No	No	Yes	No	No	No
Not_differentially_expressed	0.03	NonISG	Other	Other	Other	HGNC:24948	NM_032482	NP_115871	ENST00000398665	DOT1L	84444	ENSG00000104885	Ignored	Yes	No	No	No	No	No	No	No
Not_differentially_expressed	-0.06	NonISG	Other	Other	Other	HGNC:16704	NM_020309	NP_064705	ENST00000221485	SLC17A7	57030	ENSG00000104888	Ignored	Yes	No	No	No	No	No	No	No
Not_differentially_expressed	0.09	NonISG	Other	Other	Other	HGNC:10766	NM_007165	NP_009096	ENST00000221494	SF3A2	8175	ENSG00000104897	Ignored	Yes	No	No	No	No	No	No	No
Limited_expression	Hard to measure	ELG	Other	Other	NonISG	HGNC:16528	NM_014419	NP_055234	ENST00000221498	DKKL1	27120	ENSG00000104901	Ignored	Yes	No	No	No	No	No	Yes	Yes
Not_differentially_expressed	-0.13	NonISG	Other	Other	Other	HGNC:6734	NM_005583	NP_005574	ENST00000264824	LYL1	4066	ENSG00000104903	Ignored	Yes	No	No	No	No	No	No	No
Not_differentially_expressed	0.24	Refined nonISG	Other	Other	Other	HGNC:11428	NM_003765	NP_003756	ENST00000587230	STX10	8677	ENSG00000104915	Independent testing	Yes	Yes	No	No	No	No	No	No
Limited_expression	Hard to measure	ELG	Other	Other	Other	HGNC:14241	NM_030785	NP_110412	ENST00000221538	RSPH6A	81492	ENSG00000104941	Ignored	Yes	No	No	No	No	No	No	Yes
Not_differentially_expressed	0.03	NonISG	Other	Other	Other	HGNC:25699	NM_024682	NP_078958	ENST00000221543	TBC1D17	79735	ENSG00000104946	Ignored	Yes	No	No	No	No	No	No	No
Up_regulated	3.28	Refined ISG	ISG	ISG	Other	HGNC:19094	NM_152899	NP_690863	ENST00000391826	IL4I1	259307	ENSG00000104951	Training	Yes	Yes	No	No	Yes	Yes	No	No
Not_differentially_expressed	-0.18	NonISG	Other	Other	Other	HGNC:28118	NM_030818	NP_110445	ENST00000221554	CCDC130	81576	ENSG00000104957	Ignored	Yes	No	No	No	No	No	No	No
Limited_expression	Hard to measure	ELG	Other	NonISG	Other	HGNC:7887	NM_002516	NP_002507	ENST00000263257	NOVA2	4858	ENSG00000104967	Ignored	Yes	No	No	No	No	Yes	No	Yes
Not_differentially_expressed	-0.07	NonISG	Other	Other	Other	HGNC:10819	NM_003021	NP_003012	ENST00000221566	SGTA	6449	ENSG00000104969	Ignored	Yes	No	No	No	No	No	No	No
Not_differentially_expressed	0.11	NonISG	Other	Other	Other	HGNC:11135	NM_003083	NP_003074	ENST00000221573	SNAPC2	6618	ENSG00000104976	Ignored	Yes	No	No	No	No	No	No	No
Not_differentially_expressed	0.13	NonISG	Other	Other	NonISG	HGNC:24991	NM_014047	NP_054766	ENST00000588234	C19orf53	28974	ENSG00000104979	Ignored	Yes	No	No	No	No	No	Yes	No
Not_differentially_expressed	-0.22	Refined nonISG	Other	Other	Other	HGNC:17316	NM_006351	NP_006342	ENST00000270538	TIMM44	10469	ENSG00000104980	Training	Yes	Yes	No	No	No	No	No	No
Not_differentially_expressed	0.08	NonISG	ISG	Other	Other	HGNC:33629	NM_001267723	NP_001254652	ENST00000595358	CCDC61	729440	ENSG00000104983	Ignored	Yes	No	No	No	Yes	No	No	No
Not_differentially_expressed	-0.61	NonISG	Other	ISG	Other	HGNC:17290	NM_004843	NP_004834	ENST00000263379	IL27RA	9466	ENSG00000104998	Ignored	Yes	No	No	No	No	Yes	No	No
Not_differentially_expressed	-0.19	NonISG	Other	Other	Other	HGNC:20996	NM_018154	NP_060624	ENST00000263382	ASF1B	55723	ENSG00000105011	Ignored	Yes	No	No	No	No	No	No	No
Limited_expression	Hard to measure	ELG	Other	Other	Other	HGNC:11948	NM_003283	NP_003274	ENST00000588981	TNNT1	7138	ENSG00000105048	Ignored	Yes	No	No	No	No	No	No	Yes
Not_differentially_expressed	0.28	NonISG	Other	Other	Other	HGNC:18996	NM_016440	NP_057524	ENST00000316763	VRK3	51231	ENSG00000105053	Ignored	Yes	No	No	No	No	No	No	No
Not_differentially_expressed	0.31	Refined nonISG	NonISG	Other	Other	HGNC:24563	NM_014077	NP_054796	ENST00000263384	FAM32A	26017	ENSG00000105058	Independent testing	Yes	Yes	No	No	Yes	No	No	No
Not_differentially_expressed	-0.01	Refined nonISG	NonISG	Other	Other	HGNC:29195	NM_014931	NP_055746	ENST00000412770	PPP6R1	22870	ENSG00000105063	Training	Yes	Yes	No	No	Yes	No	No	No
Down_regulated (IRG)	-0.79	NonISG	Other	Other	NonISG	HGNC:26141	NM_032207	NP_115583	ENST00000221671	C19orf44	84167	ENSG00000105072	Ignored	Yes	No	No	Yes	No	No	Yes	No
Limited_expression	Hard to measure	ELG	NonISG	Other	Other	HGNC:26129	NM_022904	NP_075055	ENST00000343625	RASAL3	64926	ENSG00000105122	Ignored	Yes	No	No	No	Yes	No	No	Yes
Not_differentially_expressed	-0.07	NonISG	Other	Other	Other	HGNC:378	NM_005858	NP_005849	ENST00000269701	AKAP8	10270	ENSG00000105127	Ignored	Yes	No	No	No	No	No	No	No
Limited_expression	Hard to measure	ELG	ISG	Other	NonISG	HGNC:23760	NM_024794	NP_079070	ENST00000221730	EPHX3	79852	ENSG00000105131	Ignored	Yes	No	No	No	Yes	No	Yes	Yes
Not_differentially_expressed	-0.04	NonISG	Other	Other	Other	HGNC:6041	NM_006844	NP_006835	ENST00000263383	ILVBL	10994	ENSG00000105135	Ignored	Yes	No	No	No	No	No	No	No
Not_differentially_expressed	-0.16	NonISG	Other	Other	Other	HGNC:25824	NM_033025	NP_149014	ENST00000342784	SYDE1	85360	ENSG00000105137	Ignored	Yes	No	No	No	No	No	No	No
Limited_expression	Hard to measure	ELG	Other	Other	Other	HGNC:1502	NM_012114	NP_036246	ENST00000427043	CASP14	23581	ENSG00000105141	Ignored	Yes	No	No	No	No	No	No	Yes
Limited_expression	Hard to measure	ELG	Other	Other	Other	HGNC:11391	NM_001015878	NP_001015878	ENST00000302804	AURKC	6795	ENSG00000105146	Ignored	Yes	No	No	No	No	No	No	Yes
Not_differentially_expressed	0.11	NonISG	Other	Other	Other	HGNC:30081	NM_006627	NP_006618	ENST00000585603	POP4	10775	ENSG00000105171	Ignored	Yes	No	No	No	No	No	No	No
Down_regulated (IRG)	-1.25	NonISG	Other	Other	Other	HGNC:1589	NM_001238	NP_001229	ENST00000262643	CCNE1	898	ENSG00000105173	Ignored	Yes	No	No	Yes	No	No	No	No
Not_differentially_expressed	-0.16	NonISG	Other	Other	Other	HGNC:13236	NM_003796	NP_003787	ENST00000392271	URI1	8725	ENSG00000105176	Ignored	Yes	No	No	No	No	No	No	No
Not_differentially_expressed	0.09	Refined nonISG	NonISG	NonISG	NonISG	HGNC:8764	NM_004708	NP_004699	ENST00000590247	PDCD5	9141	ENSG00000105185	Training	Yes	Yes	No	No	Yes	Yes	Yes	No
Not_differentially_expressed	-0.02	NonISG	Other	Other	NonISG	HGNC:25310	NM_032139	NP_115515	ENST00000306065	ANKRD27	84079	ENSG00000105186	Ignored	Yes	No	No	No	No	No	Yes	No
Not_differentially_expressed	0.05	NonISG	Other	ISG	Other	HGNC:10396	NM_001020	NP_001011	ENST00000251453	RPS16	6217	ENSG00000105193	Ignored	Yes	No	No	No	No	Yes	No	No
Not_differentially_expressed	-0.17	Refined nonISG	Other	Other	Other	HGNC:23656	NM_001001563	NP_001001563	ENST00000607714	TIMM50	92609	ENSG00000105197	Training	Yes	Yes	No	No	No	No	No	No
Limited_expression	Hard to measure	ELG	Other	Other	Other	HGNC:15449	NM_013268	NP_037400	ENST00000221797	LGALS13	29124	ENSG00000105198	Ignored	Yes	No	No	No	No	No	No	Yes
Not_differentially_expressed	-0.13	NonISG	Other	Other	Other	HGNC:3599	NM_001436	NP_001427	ENST00000221801	FBL	2091	ENSG00000105202	Ignored	Yes	No	No	No	No	No	No	No
Not_differentially_expressed	-0.05	NonISG	Other	Other	Other	HGNC:3092	NM_004714	NP_004705	ENST00000323039	DYRK1B	9149	ENSG00000105204	Ignored	Yes	No	No	No	No	No	No	No
Limited_expression	Hard to measure	ELG	NonISG	Other	Other	HGNC:2014	NM_001828	NP_001819	ENST00000221804	CLC	1178	ENSG00000105205	Ignored	Yes	No	No	No	Yes	No	No	Yes
Not_differentially_expressed	-0.04	NonISG	Other	Other	NonISG	HGNC:4458	NM_000175	NP_000166	ENST00000356487	GPI	2821	ENSG00000105220	Ignored	Yes	No	No	No	No	No	Yes	No
Up_regulated	0.43	ISG	Other	ISG	Other	HGNC:392	NM_001626	NP_001617	ENST00000392038	AKT2	208	ENSG00000105221	Ignored	Yes	No	Yes	No	No	Yes	No	No
Not_differentially_expressed	0.22	NonISG	Other	Other	Other	HGNC:17158	NM_012268	NP_036400	ENST00000409735	PLD3	23646	ENSG00000105223	Ignored	Yes	No	No	No	No	No	No	No
Not_differentially_expressed	-0.05	NonISG	ISG	Other	Other	HGNC:17002	NM_015897	NP_056981	ENST00000262971	PIAS4	51588	ENSG00000105229	Ignored	Yes	No	No	No	Yes	No	No	No
Not_differentially_expressed	-0.36	Refined nonISG	NonISG	Other	Other	HGNC:8061	NM_004756	NP_004747	ENST00000252891	NUMBL	9253	ENSG00000105245	Independent testing	Yes	Yes	No	No	Yes	No	No	No
Not_differentially_expressed	0.21	NonISG	Other	Other	Other	HGNC:25518	NM_018074	NP_060544	ENST00000262962	YJU2	55702	ENSG00000105248	Ignored	Yes	No	No	No	No	No	No	No
Not_differentially_expressed	0.16	NonISG	Other	Other	Other	HGNC:1989	NM_001281	NP_001272	ENST00000221855	TBCB	1155	ENSG00000105254	Ignored	Yes	No	No	No	No	No	No	No
Not_differentially_expressed	0.29	NonISG	Other	ISG	NonISG	HGNC:13745	NM_024333	NP_077309	ENST00000221856	FSD1	79187	ENSG00000105255	Ignored	Yes	No	No	No	No	Yes	Yes	No
Not_differentially_expressed	-0.08	NonISG	Other	NonISG	Other	HGNC:9196	NM_006233	NP_006224	ENST00000221859	POLR2I	5438	ENSG00000105258	Ignored	Yes	No	No	No	No	Yes	No	No
Not_differentially_expressed	-0.11	NonISG	Other	Other	Other	HGNC:24314	NM_015526	NP_056341	ENST00000360535	CLIP3	25999	ENSG00000105270	Ignored	Yes	No	No	No	No	No	No	No
Limited_expression	Hard to measure	ELG	Other	Other	Other	HGNC:29189	NM_015174	NP_055989	ENST00000262961	ZFR2	23217	ENSG00000105278	Ignored	Yes	No	No	No	No	No	No	Yes
Not_differentially_expressed	-0.15	Refined nonISG	Other	Other	Other	HGNC:10943	NM_005628	NP_005619	ENST00000542575	SLC1A5	6510	ENSG00000105281	Independent testing	Yes	Yes	No	No	No	No	No	No
Limited_expression	Hard to measure	ELG	Other	Other	Other	HGNC:11829	NM_001267560	NP_001254489	ENST00000541714	TJP3	27134	ENSG00000105289	Ignored	Yes	No	No	No	No	No	No	Yes
Not_differentially_expressed	-0.07	NonISG	Other	Other	Other	HGNC:29938	NM_001080543	NP_001074012	ENST00000429344	CACTIN	58509	ENSG00000105298	Ignored	Yes	No	No	No	No	No	No	No
Up_regulated	1.14	ISG	Other	Other	NonISG	HGNC:24560	NM_015603	NP_056418	ENST00000221922	CCDC9	26093	ENSG00000105321	Ignored	Yes	No	Yes	No	No	No	Yes	No
Not_differentially_expressed	0.13	NonISG	Other	Other	Other	HGNC:17011	NM_007040	NP_008971	ENST00000392006	HNRNPUL1	11100	ENSG00000105323	Ignored	Yes	No	No	No	No	No	No	No
Not_differentially_expressed	0.18	NonISG	Other	Other	Other	HGNC:11766	NM_000660	NP_000651	ENST00000221930	TGFB1	7040	ENSG00000105329	Ignored	Yes	No	No	No	No	No	No	No
Not_differentially_expressed	0.18	NonISG	Other	NonISG	Other	HGNC:16893	NM_005817	NP_005808	ENST00000221957	PLIN3	10226	ENSG00000105355	Ignored	Yes	No	No	No	No	Yes	No	No
Not_differentially_expressed	-0.3	NonISG	Other	Other	NonISG	HGNC:14276	NM_015956	NP_057040	ENST00000253099	MRPL4	51073	ENSG00000105364	Ignored	Yes	No	No	No	No	No	Yes	No
Not_differentially_expressed	0.13	NonISG	Other	Other	Other	HGNC:10402	NM_001022	NP_001013	ENST00000598742	RPS19	6223	ENSG00000105372	Ignored	Yes	No	No	No	No	No	No	No
Not_differentially_expressed	0.2	Refined nonISG	NonISG	ISG	NonISG	HGNC:4333	NM_015710	NP_056525	ENST00000246802	NOP53	29997	ENSG00000105373	Independent testing	Yes	Yes	No	No	Yes	Yes	Yes	No
[truncated: 8,841 more rows]
