# Supplementary material for: Defining the characteristics of interferon-alpha–stimulated human genes: insight from expression data and machine learning
Source: Gigascience. 2022 Nov 18;11:giac103. doi: 10.1093/gigascience/giac103 (PMC9673497; doi:10.1093/gigascience/giac103)
Supplement: giac103_Supplemental_Files [file giac103_supplemental_files.zip › Supplementary_Data_S2.csv]

#Comparison about the expression of discrete features for different human genes
#Genome-build: GRCh38.p12.
#Human interactome source: Human Integrated Protein-Protein Interaction rEference (v2.2).
#Statistical method: Mann-Whitney U test.
#Positive values below indicated overrepresentation while negative ones meant underrepresentation.
#Significant difference was observed when the absolute value listed below was lower than 0.05.
#N/A was given to comparison about the usage of codon coding for methionine since there is one codon available to do it, and this codon is always found in the start of the coding sequence.
########## Statistical results ##########
Feautre_source	Features	ISGs_versus_human_genes	ISGs_versus_non-ISGs	ISGs_versus_IRGs	ISGs_versus_ELGs
Sequencing	Number of alternative splicing results	6.95E-01	4.78E-01	3.28E-01	2.25E-25
Sequencing	Number of open reading frames	8.39E-02	8.29E-02	5.56E-02	5.25E-18
Sequencing	Counts of exons used for coding	-5.50E-01	-2.68E-01	4.80E-01	6.56E-14
Sequence alignment	Number of human paralogues	-8.81E-03	-1.42E-06	-5.87E-01	-1.35E-06
Sequence alignment	Average dN within human paralogues	3.99E-03	1.97E-04	4.00E-01	4.88E-01
Sequence alignment	Average dS within human paralogues	1.09E-02	4.08E-03	5.02E-02	-3.41E-01
Sequence alignment	Average dN/dS within human paralogues	8.27E-03	9.81E-05	7.74E-01	9.44E-01
Genome sequence	Nucleotide composition: A(TCG)	1.24E-02	1.95E-08	6.38E-01	1.26E-13
Genome sequence	Nucleotide composition: T(ACG)	9.27E-03	1.94E-11	3.84E-01	1.41E-08
Genome sequence	Nucleotide composition: C(ATG)	-4.90E-02	-1.46E-07	-7.49E-01	-8.34E-15
Genome sequence	Nucleotide composition: G(ATC)	-5.55E-04	-6.30E-14	-2.39E-01	-1.08E-08
Genome sequence	Nucleotide composition: AT(CG)	6.08E-03	2.27E-11	5.14E-01	6.55E-14
Genome sequence	Nucleotide composition: AC(TG)	3.33E-01	2.54E-01	-8.91E-01	-6.05E-01
Genome sequence	Nucleotide composition: AG(TC)	-4.73E-01	4.06E-01	-7.94E-01	7.82E-10
Genome sequence	Dinucleotide composition: ApA	5.58E-03	3.27E-09	5.59E-01	5.07E-14
Genome sequence	Dinucleotide composition: ApT	3.56E-02	8.01E-10	5.60E-01	4.72E-11
Genome sequence	Dinucleotide composition: ApC	2.45E-01	6.75E-02	3.19E-01	-2.78E-01
Genome sequence	Dinucleotide composition: ApG	3.40E-01	-9.26E-01	-6.42E-01	1.12E-06
Genome sequence	Dinucleotide composition: TpA	1.32E-02	8.49E-10	-9.36E-01	2.86E-14
Genome sequence	Dinucleotide composition: TpT	1.50E-02	5.17E-09	7.47E-01	1.11E-11
Genome sequence	Dinucleotide composition: TpC	1.51E-01	3.45E-03	5.19E-01	-8.72E-02
Genome sequence	Dinucleotide composition: TpG	3.64E-01	1.17E-02	6.32E-03	8.63E-01
Genome sequence	Dinucleotide composition: CpA	3.31E-01	2.33E-02	-9.77E-01	-2.26E-01
Genome sequence	Dinucleotide composition: CpT	3.58E-01	4.87E-01	1.58E-03	-3.03E-07
Genome sequence	Dinucleotide composition: CpC	-4.41E-02	-8.29E-08	-7.84E-01	-1.48E-14
Genome sequence	Dinucleotide composition: CpG	-8.09E-05	-2.94E-14	-5.62E-03	-2.55E-08
Genome sequence	Dinucleotide composition: GpA	2.32E-01	2.29E-01	3.11E-01	2.36E-08
Genome sequence	Dinucleotide composition: GpT	5.95E-01	4.40E-02	-6.82E-02	1.59E-03
Genome sequence	Dinucleotide composition: GpC	-7.32E-03	-1.18E-10	-3.81E-01	-3.75E-10
Genome sequence	Dinucleotide composition: GpG	-3.40E-04	-4.88E-13	-4.40E-01	-1.34E-12
Genome sequence	Codon usage: TTT_(F)	7.53E-02	5.45E-04	-3.99E-01	1.11E-13
Genome sequence	Codon usage: TTC_(F)	-7.11E-02	-3.93E-04	5.58E-01	-7.31E-14
Genome sequence	Codon usage: TTA_(L)	2.23E-02	8.25E-07	-3.33E-01	6.92E-14
Genome sequence	Codon usage: TTG_(L)	4.01E-01	2.77E-04	-4.26E-01	1.65E-08
Genome sequence	Codon usage: CTT_(L)	-5.96E-01	1.41E-03	-7.49E-02	1.87E-09
Genome sequence	Codon usage: CTC_(L)	-2.92E-01	-1.62E-02	5.81E-01	-2.75E-09
Genome sequence	Codon usage: CTA_(L)	1.42E-04	7.58E-09	2.38E-02	1.06E-11
Genome sequence	Codon usage: CTG_(L)	-1.83E-01	-1.69E-06	1.02E-01	-6.37E-12
Genome sequence	Codon usage: ATT_(I)	3.13E-01	2.66E-03	-2.54E-01	4.55E-12
Genome sequence	Codon usage: ATC_(I)	-1.10E-01	-2.60E-05	3.83E-01	-5.17E-13
Genome sequence	Codon usage: ATA_(I)	5.52E-03	2.92E-08	4.58E-01	1.17E-08
Genome sequence	Codon usage: ATG_(M)	N/A	N/A	N/A	N/A
Genome sequence	Codon usage: GTT_(V)	4.25E-02	6.33E-06	-1.99E-01	4.76E-13
Genome sequence	Codon usage: GTC_(V)	-6.57E-01	-5.26E-01	4.94E-02	-1.09E-08
Genome sequence	Codon usage: GTA_(V)	2.38E-01	4.92E-05	-2.02E-01	6.57E-11
Genome sequence	Codon usage: GTG_(V)	-4.78E-02	-1.44E-06	8.27E-01	-1.16E-09
Genome sequence	Codon usage: TCT_(S)	3.99E-03	1.56E-07	2.60E-01	1.49E-11
Genome sequence	Codon usage: TCC_(S)	-1.52E-03	-1.89E-04	-5.47E-01	-1.08E-14
Genome sequence	Codon usage: TCA_(S)	-8.20E-01	1.68E-02	-8.86E-02	1.26E-03
Genome sequence	Codon usage: TCG_(S)	-6.24E-01	-5.32E-03	-3.02E-01	-4.41E-02
Genome sequence	Codon usage: AGT_(S)	6.67E-02	2.30E-04	-6.19E-01	3.47E-11
Genome sequence	Codon usage: AGC_(S)	6.98E-01	-6.65E-04	5.92E-01	-9.66E-07
Genome sequence	Codon usage: CCT_(P)	1.80E-01	1.63E-04	9.46E-01	6.81E-08
Genome sequence	Codon usage: CCC_(P)	-8.45E-02	-5.71E-06	-7.53E-01	-1.25E-12
Genome sequence	Codon usage: CCA_(P)	1.33E-01	1.81E-05	5.16E-01	2.52E-06
Genome sequence	Codon usage: CCG_(P)	-6.39E-02	-6.19E-06	-4.22E-02	-4.15E-03
Genome sequence	Codon usage: ACT_(T)	1.25E-01	4.45E-04	-6.34E-01	2.49E-08
Genome sequence	Codon usage: ACC_(T)	-7.79E-02	-1.83E-04	6.25E-01	-5.33E-14
Genome sequence	Codon usage: ACA_(T)	1.20E-03	2.11E-07	4.79E-02	1.49E-13
Genome sequence	Codon usage: ACG_(T)	-7.34E-02	-9.84E-05	-1.11E-01	-4.44E-04
Genome sequence	Codon usage: TAT_(Y)	6.20E-02	1.18E-04	-5.99E-01	4.65E-12
Genome sequence	Codon usage: TAC_(Y)	-1.19E-01	-7.19E-04	6.23E-01	-1.32E-10
Genome sequence	Codon usage: GCT_(A)	3.00E-02	1.36E-06	3.17E-01	8.18E-08
Genome sequence	Codon usage: GCC_(A)	-9.56E-04	-1.34E-09	-2.04E-01	-1.49E-16
Genome sequence	Codon usage: GCA_(A)	1.16E-04	7.07E-12	7.62E-02	8.40E-14
Genome sequence	Codon usage: GCG_(A)	-7.17E-03	-3.24E-08	-7.37E-02	-1.81E-03
Genome sequence	Codon usage: CAT_(H)	3.03E-01	1.36E-03	-3.89E-01	6.64E-09
Genome sequence	Codon usage: CAC_(H)	7.22E-01	-2.32E-02	5.53E-01	-1.28E-06
Genome sequence	Codon usage: CAA_(Q)	1.93E-04	8.86E-13	3.44E-02	1.34E-06
Genome sequence	Codon usage: CAG_(Q)	-1.92E-04	-7.30E-13	-3.11E-02	-1.04E-06
Genome sequence	Codon usage: AAT_(N)	6.22E-02	3.94E-08	-9.35E-01	1.80E-11
Genome sequence	Codon usage: AAC_(N)	-9.45E-02	-2.00E-06	9.50E-01	-6.67E-11
Genome sequence	Codon usage: AAA_(K)	2.16E-02	4.38E-08	-5.72E-01	4.34E-10
Genome sequence	Codon usage: AAG_(K)	-2.46E-02	-8.45E-08	6.01E-01	-2.08E-09
Genome sequence	Codon usage: GAT_(D)	1.52E-01	5.29E-05	-4.97E-01	3.78E-14
Genome sequence	Codon usage: GAC_(D)	-2.17E-01	-7.24E-05	3.45E-01	-1.37E-13
Genome sequence	Codon usage: GAA_(E)	1.06E-02	7.59E-10	8.96E-01	3.50E-14
Genome sequence	Codon usage: GAG_(E)	-1.26E-02	-1.21E-09	-9.49E-01	-3.50E-14
Genome sequence	Codon usage: TGT_(C)	2.78E-01	6.17E-04	-2.39E-01	1.95E-08
Genome sequence	Codon usage: TGC_(C)	5.51E-01	-2.98E-01	8.09E-02	-3.43E-06
Genome sequence	Codon usage: TGG_(W)	-9.47E-01	8.27E-01	-9.57E-01	-1.09E-01
Genome sequence	Codon usage: CGT_(R)	-8.41E-02	-8.36E-02	-3.19E-03	7.51E-02
Genome sequence	Codon usage: CGC_(R)	-3.28E-04	-3.04E-09	-2.01E-02	-8.53E-11
Genome sequence	Codon usage: CGA_(R)	-1.09E-01	-4.13E-01	-3.22E-03	1.95E-03
Genome sequence	Codon usage: CGG_(R)	-3.12E-03	-4.90E-10	-1.39E-01	-6.38E-04
Genome sequence	Codon usage: AGA_(R)	1.37E-05	1.92E-13	5.12E-02	4.96E-12
Genome sequence	Codon usage: AGG_(R)	3.74E-03	3.23E-07	1.21E-03	-5.72E-01
Genome sequence	Codon usage: GGT_(G)	4.78E-01	6.04E-03	-2.06E-01	5.02E-06
Genome sequence	Codon usage: GGC_(G)	-2.27E-02	-2.51E-06	-5.04E-01	-9.73E-11
Genome sequence	Codon usage: GGA_(G)	1.88E-02	2.25E-08	1.07E-01	5.23E-09
Genome sequence	Codon usage: GGG_(G)	-3.76E-01	-8.35E-04	-4.49E-01	-1.49E-03
Genome sequence	Codon usage: TAA_(N/A3)	9.69E-03	7.52E-06	3.31E-02	5.13E-04
Genome sequence	Codon usage: TAG_(N/A)	-9.12E-01	-1.41E-01	-8.99E-01	-2.82E-01
Genome sequence	Codon usage: TGA_(N/A)	-2.46E-02	-6.44E-03	-6.39E-02	-2.82E-02
Genome sequence	4-mer: AAAA	-1.07E-01	7.20E-04	1.08E-03	3.65E-02
Genome sequence	4-mer: AAAT	-2.69E-01	4.57E-03	3.66E-02	4.42E-02
Genome sequence	4-mer: AAAC	-3.90E-01	1.04E-01	3.27E-02	-4.26E-01
Genome sequence	4-mer: AAAG	-5.95E-01	-1.48E-01	4.28E-03	-7.01E-01
Genome sequence	4-mer: AATA	3.06E-03	2.43E-06	6.75E-03	1.85E-06
Genome sequence	4-mer: AATT	-8.07E-02	2.09E-03	2.67E-01	3.97E-03
Genome sequence	4-mer: AATC	6.32E-03	6.14E-06	1.24E-03	1.18E-03
Genome sequence	4-mer: AATG	-5.74E-01	-2.96E-02	2.42E-03	-7.12E-01
Genome sequence	4-mer: AACA	-3.42E-01	-1.37E-01	4.28E-03	-7.03E-01
Genome sequence	4-mer: AACT	-2.35E-01	-9.29E-02	4.77E-03	-6.59E-01
Genome sequence	4-mer: AACC	4.93E-02	3.21E-02	3.55E-05	-5.41E-01
Genome sequence	4-mer: AACG	-9.04E-01	-9.29E-01	4.75E-01	-6.59E-01
Genome sequence	4-mer: AAGA	8.82E-02	-9.63E-02	9.39E-06	-3.38E-01
Genome sequence	4-mer: AAGT	7.54E-02	3.44E-02	3.19E-04	2.31E-01
Genome sequence	4-mer: AAGC	-1.48E-01	-2.12E-01	1.03E-04	-5.68E-01
Genome sequence	4-mer: AAGG	-4.07E-01	-4.84E-01	1.23E-04	-6.16E-01
Genome sequence	4-mer: ATAA	1.04E-02	1.15E-06	6.03E-03	3.08E-06
Genome sequence	4-mer: ATAT	5.57E-04	1.86E-07	1.49E-03	1.21E-08
Genome sequence	4-mer: ATAC	-1.57E-01	6.31E-03	1.00E-01	2.63E-02
Genome sequence	4-mer: ATAG	7.31E-02	3.74E-03	1.51E-01	7.67E-04
Genome sequence	4-mer: ATTA	1.98E-02	3.04E-04	3.87E-02	1.25E-05
Genome sequence	4-mer: ATTT	9.86E-02	6.89E-04	1.87E-02	1.17E-02
Genome sequence	4-mer: ATTC	-1.97E-01	2.03E-02	4.84E-02	8.35E-02
Genome sequence	4-mer: ATTG	-1.50E-01	3.28E-03	3.60E-03	9.75E-03
Genome sequence	4-mer: ATCA	6.51E-02	5.39E-03	2.51E-04	-2.17E-01
Genome sequence	4-mer: ATCT	4.53E-02	6.36E-03	8.77E-04	3.62E-01
Genome sequence	4-mer: ATCC	1.98E-01	-1.22E-01	3.66E-04	-8.27E-01
Genome sequence	4-mer: ATCG	-8.05E-01	-8.64E-01	9.85E-01	-8.72E-01
Genome sequence	4-mer: ATGA	-2.42E-01	-1.98E-01	1.94E-04	-6.21E-01
Genome sequence	4-mer: ATGT	-7.54E-01	-4.65E-01	1.72E-02	-7.12E-01
Genome sequence	4-mer: ATGC	5.52E-02	5.47E-02	5.59E-05	3.95E-01
Genome sequence	4-mer: ATGG	-3.45E-01	-4.61E-01	8.33E-05	-9.71E-01
Genome sequence	4-mer: ACAA	-2.26E-01	5.31E-02	3.56E-04	-4.44E-01
Genome sequence	4-mer: ACAT	-3.64E-01	-1.35E-01	1.46E-02	-9.30E-01
Genome sequence	4-mer: ACAC	6.11E-03	3.65E-03	9.91E-05	1.00E-01
Genome sequence	4-mer: ACAG	-1.13E-01	4.53E-02	1.43E-04	-5.02E-01
Genome sequence	4-mer: ACTA	-4.25E-01	-3.36E-01	1.38E-01	-3.40E-01
Genome sequence	4-mer: ACTT	-1.20E-01	-1.33E-01	1.03E-03	-6.02E-01
Genome sequence	4-mer: ACTC	-4.58E-01	-5.10E-01	4.50E-02	-4.21E-01
Genome sequence	4-mer: ACTG	1.49E-01	-1.45E-01	5.70E-04	-8.01E-01
Genome sequence	4-mer: ACCA	-3.00E-01	1.40E-01	2.16E-04	-6.47E-01
Genome sequence	4-mer: ACCT	8.66E-02	1.12E-01	1.35E-04	-9.34E-01
Genome sequence	4-mer: ACCC	2.58E-02	-1.65E-01	2.10E-04	-6.85E-01
Genome sequence	4-mer: ACCG	1.72E-01	-6.62E-01	4.73E-02	-9.55E-01
Genome sequence	4-mer: ACGA	-8.63E-01	-8.26E-01	8.06E-01	-7.01E-01
Genome sequence	4-mer: ACGT	-3.04E-01	-7.36E-01	9.07E-02	-9.27E-01
Genome sequence	4-mer: ACGC	-4.24E-01	-5.55E-01	7.73E-02	-4.24E-01
Genome sequence	4-mer: ACGG	3.59E-01	-9.68E-01	5.20E-02	-6.87E-01
Genome sequence	4-mer: AGAA	-1.16E-01	-1.98E-01	2.53E-05	-4.56E-01
Genome sequence	4-mer: AGAT	-1.72E-01	-1.50E-01	2.37E-04	-3.26E-01
Genome sequence	4-mer: AGAC	9.76E-02	-2.33E-01	9.03E-04	-5.35E-01
Genome sequence	4-mer: AGAG	7.72E-02	1.11E-01	8.59E-06	-6.25E-01
Genome sequence	4-mer: AGTA	6.19E-02	2.96E-03	5.34E-03	1.15E-02
Genome sequence	4-mer: AGTT	-4.04E-01	-1.25E-01	6.13E-02	-3.25E-01
Genome sequence	4-mer: AGTC	1.08E-02	5.26E-02	4.15E-03	1.03E-01
Genome sequence	4-mer: AGTG	4.27E-02	5.23E-02	2.24E-05	2.74E-01
Genome sequence	4-mer: AGCA	-4.63E-01	-4.91E-01	9.19E-04	-7.06E-01
Genome sequence	4-mer: AGCT	9.48E-02	-4.59E-01	7.83E-05	-6.40E-01
Genome sequence	4-mer: AGCC	7.29E-02	-3.54E-01	1.13E-04	-7.21E-01
Genome sequence	4-mer: AGCG	-3.88E-01	-9.82E-01	8.24E-02	-6.17E-01
Genome sequence	4-mer: AGGA	-4.62E-01	-8.08E-01	2.10E-04	-8.21E-01
Genome sequence	4-mer: AGGT	-1.31E-01	-3.27E-01	2.63E-03	-9.96E-01
Genome sequence	4-mer: AGGC	-1.45E-01	-6.29E-01	2.48E-04	-7.43E-01
Genome sequence	4-mer: AGGG	5.57E-02	6.62E-02	4.18E-05	-9.73E-01
Genome sequence	4-mer: TAAA	-4.42E-02	4.07E-06	8.29E-03	1.61E-05
Genome sequence	4-mer: TAAT	1.26E-03	3.96E-08	8.75E-02	1.21E-09
Genome sequence	4-mer: TAAC	2.82E-02	1.40E-04	1.87E-01	4.72E-03
Genome sequence	4-mer: TAAG	3.59E-02	5.97E-06	3.39E-02	1.86E-03
Genome sequence	4-mer: TATA	1.28E-02	1.04E-05	1.46E-02	7.74E-07
Genome sequence	4-mer: TATT	6.98E-04	1.14E-06	1.00E-03	3.40E-07
Genome sequence	4-mer: TATC	9.71E-03	2.15E-04	4.73E-02	1.18E-03
Genome sequence	4-mer: TATG	-2.79E-01	-3.83E-02	1.44E-02	1.82E-01
Genome sequence	4-mer: TACA	-3.61E-01	-1.39E-01	1.02E-02	-4.71E-01
Genome sequence	4-mer: TACT	-2.54E-01	3.58E-02	2.50E-02	-5.59E-01
Genome sequence	4-mer: TACC	-8.88E-01	-3.41E-01	2.49E-01	-1.02E-01
Genome sequence	4-mer: TACG	-9.04E-01	-3.85E-01	7.46E-01	-9.87E-01
Genome sequence	4-mer: TAGA	6.21E-02	4.00E-04	1.26E-01	4.50E-05
Genome sequence	4-mer: TAGT	8.78E-02	1.13E-03	7.36E-01	2.29E-05
Genome sequence	4-mer: TAGC	3.47E-02	2.09E-03	2.31E-01	2.82E-03
Genome sequence	4-mer: TAGG	5.72E-02	1.30E-03	2.64E-01	2.82E-04
Genome sequence	4-mer: TTAA	-6.24E-02	9.33E-06	1.73E-01	4.23E-06
Genome sequence	4-mer: TTAT	3.37E-03	2.16E-05	2.38E-02	2.42E-07
Genome sequence	4-mer: TTAC	9.33E-02	5.80E-04	4.45E-02	3.20E-03
Genome sequence	4-mer: TTAG	2.49E-01	2.64E-03	7.02E-01	2.48E-03
Genome sequence	4-mer: TTTA	7.91E-02	8.41E-05	1.52E-01	5.75E-04
Genome sequence	4-mer: TTTT	1.04E-02	9.68E-04	1.55E-02	3.66E-05
Genome sequence	4-mer: TTTC	-7.36E-02	1.03E-02	2.74E-03	-2.10E-01
Genome sequence	4-mer: TTTG	-1.54E-01	3.15E-02	1.06E-03	1.60E-01
Genome sequence	4-mer: TTCA	-3.06E-01	1.34E-01	2.76E-03	-9.30E-01
Genome sequence	4-mer: TTCT	5.91E-02	-5.53E-02	4.77E-04	-4.43E-01
Genome sequence	4-mer: TTCC	-4.15E-01	-4.75E-01	2.85E-03	-5.16E-01
Genome sequence	4-mer: TTCG	-5.62E-01	-4.13E-01	-7.58E-01	-5.81E-01
Genome sequence	4-mer: TTGA	-8.44E-01	-3.00E-01	1.72E-01	-3.74E-01
Genome sequence	4-mer: TTGT	1.44E-01	1.39E-03	9.30E-02	2.46E-02
Genome sequence	4-mer: TTGC	-1.88E-01	2.76E-02	1.06E-02	-4.76E-01
Genome sequence	4-mer: TTGG	9.12E-02	-1.30E-01	7.85E-05	1.02E-01
Genome sequence	4-mer: TCAA	-1.35E-01	6.23E-02	2.03E-04	-8.88E-01
Genome sequence	4-mer: TCAT	3.32E-03	1.02E-04	6.18E-06	5.64E-02
Genome sequence	4-mer: TCAC	2.46E-02	1.09E-02	8.79E-05	2.78E-01
Genome sequence	4-mer: TCAG	-1.12E-01	-1.08E-01	1.40E-04	-5.80E-01
Genome sequence	4-mer: TCTA	3.76E-02	3.84E-03	6.47E-03	8.55E-02
Genome sequence	4-mer: TCTT	1.42E-01	-1.37E-01	4.11E-03	3.02E-01
Genome sequence	4-mer: TCTC	2.68E-02	3.76E-02	9.60E-04	-5.31E-01
Genome sequence	4-mer: TCTG	9.08E-02	6.90E-02	1.27E-04	-9.42E-01
Genome sequence	4-mer: TCCA	-3.31E-01	-4.12E-01	5.45E-04	-7.83E-01
Genome sequence	4-mer: TCCT	-1.87E-01	-2.24E-01	1.88E-04	-9.79E-01
Genome sequence	4-mer: TCCC	1.42E-01	-3.49E-01	1.38E-03	-2.68E-01
Genome sequence	4-mer: TCCG	-9.28E-01	-1.20E-01	9.25E-02	-2.72E-01
Genome sequence	4-mer: TCGA	-2.84E-01	-2.66E-01	-1.95E-01	-5.88E-01
Genome sequence	4-mer: TCGT	-3.68E-01	1.29E-01	8.55E-01	6.01E-01
Genome sequence	4-mer: TCGC	-4.95E-01	-4.23E-01	4.87E-01	-5.45E-01
Genome sequence	4-mer: TCGG	-8.43E-01	-2.56E-01	3.43E-01	-4.75E-01
Genome sequence	4-mer: TGAA	-1.44E-01	-1.70E-01	1.60E-04	-5.28E-01
Genome sequence	4-mer: TGAT	-1.57E-01	-6.67E-02	1.02E-03	5.30E-02
Genome sequence	4-mer: TGAC	-2.11E-01	-3.31E-01	1.11E-03	-9.96E-01
Genome sequence	4-mer: TGAG	-2.82E-01	-2.94E-01	3.05E-04	-8.41E-01
Genome sequence	4-mer: TGTA	1.35E-02	5.78E-07	1.87E-03	2.08E-03
Genome sequence	4-mer: TGTT	4.70E-02	1.76E-02	2.46E-03	2.56E-02
Genome sequence	4-mer: TGTC	-1.68E-01	-1.94E-01	1.57E-03	-6.62E-01
Genome sequence	4-mer: TGTG	7.85E-02	1.62E-02	9.47E-05	-5.93E-01
Genome sequence	4-mer: TGCA	-3.43E-01	-4.92E-01	2.72E-03	-7.08E-01
Genome sequence	4-mer: TGCT	4.21E-02	5.42E-02	3.26E-06	-7.40E-01
Genome sequence	4-mer: TGCC	1.51E-01	1.40E-01	3.48E-05	-8.37E-01
Genome sequence	4-mer: TGCG	9.30E-01	-2.65E-01	1.44E-01	-1.94E-01
Genome sequence	4-mer: TGGA	-2.15E-01	-4.02E-01	4.26E-05	-7.76E-01
Genome sequence	4-mer: TGGT	-4.57E-01	-3.89E-01	5.41E-03	-8.43E-01
Genome sequence	4-mer: TGGC	-3.08E-01	-5.72E-01	3.39E-04	-9.18E-01
Genome sequence	4-mer: TGGG	-1.97E-01	-3.90E-01	1.36E-04	-6.79E-01
Genome sequence	4-mer: CAAA	-5.00E-01	-1.54E-01	1.73E-02	-8.77E-01
Genome sequence	4-mer: CAAT	-2.25E-01	2.50E-03	7.23E-02	2.18E-01
Genome sequence	4-mer: CAAC	-3.66E-01	-2.59E-01	2.23E-03	-4.50E-01
Genome sequence	4-mer: CAAG	-1.83E-01	-2.32E-01	4.70E-05	-9.75E-01
Genome sequence	4-mer: CATA	2.74E-02	1.84E-04	7.52E-02	4.04E-03
Genome sequence	4-mer: CATT	-5.23E-01	1.72E-02	2.70E-02	-8.27E-01
Genome sequence	4-mer: CATC	-1.52E-01	-1.88E-01	2.52E-04	-9.55E-01
Genome sequence	4-mer: CATG	-3.60E-01	-2.76E-01	2.00E-03	-9.25E-01
Genome sequence	4-mer: CACA	4.96E-02	2.05E-02	3.79E-04	-6.56E-01
Genome sequence	4-mer: CACT	1.29E-02	2.03E-02	1.70E-05	2.25E-01
Genome sequence	4-mer: CACC	1.27E-01	-5.63E-01	1.57E-03	-5.33E-01
Genome sequence	4-mer: CACG	6.78E-02	-4.41E-01	1.04E-02	-5.53E-01
Genome sequence	4-mer: CAGA	-2.87E-01	-1.66E-01	1.03E-04	-8.16E-01
Genome sequence	4-mer: CAGT	-1.61E-01	-1.67E-01	2.65E-04	-6.58E-01
Genome sequence	4-mer: CAGC	-1.43E-01	-3.76E-01	4.00E-05	-8.52E-01
Genome sequence	4-mer: CAGG	-1.24E-01	-2.23E-01	4.47E-05	-8.63E-01
Genome sequence	4-mer: CTAA	9.30E-03	1.36E-04	7.98E-03	1.02E-03
Genome sequence	4-mer: CTAT	-3.36E-01	8.01E-02	4.69E-02	2.98E-01
Genome sequence	4-mer: CTAC	-4.64E-01	-5.32E-01	6.20E-03	-6.37E-01
Genome sequence	4-mer: CTAG	9.59E-02	9.66E-03	1.69E-01	3.00E-02
Genome sequence	4-mer: CTTA	3.58E-02	3.42E-04	8.94E-02	1.36E-04
Genome sequence	4-mer: CTTT	-4.24E-01	5.59E-02	1.68E-02	-6.29E-01
Genome sequence	4-mer: CTTC	-1.54E-01	-2.33E-01	2.02E-04	-8.49E-01
Genome sequence	4-mer: CTTG	7.45E-02	1.23E-02	1.00E-03	-6.79E-01
Genome sequence	4-mer: CTCA	1.32E-01	-1.62E-01	3.07E-04	-8.78E-01
Genome sequence	4-mer: CTCT	9.37E-02	7.52E-02	9.87E-04	-8.25E-01
Genome sequence	4-mer: CTCC	1.92E-01	-3.48E-01	8.40E-04	-7.00E-01
Genome sequence	4-mer: CTCG	4.22E-01	-6.46E-01	2.19E-01	-9.55E-01
Genome sequence	4-mer: CTGA	1.22E-01	-2.02E-01	4.75E-05	-8.88E-01
Genome sequence	4-mer: CTGT	3.34E-02	2.55E-02	6.91E-05	-5.56E-01
Genome sequence	4-mer: CTGC	5.41E-02	-1.59E-01	2.70E-06	-8.14E-01
Genome sequence	4-mer: CTGG	-1.32E-01	-4.74E-01	4.22E-05	-9.56E-01
Genome sequence	4-mer: CCAA	-4.43E-01	-3.96E-01	8.23E-04	-4.42E-01
Genome sequence	4-mer: CCAT	-4.51E-01	1.10E-01	1.09E-03	-5.28E-01
Genome sequence	4-mer: CCAC	7.32E-02	1.78E-01	1.42E-04	-9.87E-01
Genome sequence	4-mer: CCAG	-2.97E-01	-2.88E-01	1.61E-04	-7.39E-01
Genome sequence	4-mer: CCTA	-3.18E-01	-4.25E-01	3.73E-03	-9.81E-01
Genome sequence	4-mer: CCTT	9.28E-02	-2.37E-01	2.64E-04	-8.02E-01
Genome sequence	4-mer: CCTC	1.32E-01	1.23E-01	3.18E-04	-7.49E-01
Genome sequence	4-mer: CCTG	1.38E-01	-2.14E-01	4.80E-05	-8.11E-01
Genome sequence	4-mer: CCCA	1.74E-01	-4.09E-01	5.21E-04	-6.62E-01
Genome sequence	4-mer: CCCT	5.85E-02	-1.65E-01	1.25E-04	-8.56E-01
Genome sequence	4-mer: CCCC	2.40E-01	-6.58E-01	2.49E-03	-3.05E-01
Genome sequence	4-mer: CCCG	-9.39E-01	-8.75E-02	1.56E-01	-1.10E-01
Genome sequence	4-mer: CCGA	-9.32E-01	-1.45E-01	4.71E-01	-2.74E-01
Genome sequence	4-mer: CCGT	-8.17E-01	-1.95E-01	6.16E-01	-3.21E-01
Genome sequence	4-mer: CCGC	-4.60E-01	-2.94E-02	5.34E-01	-1.58E-02
Genome sequence	4-mer: CCGG	5.69E-01	-5.52E-01	9.31E-02	-3.84E-01
Genome sequence	4-mer: CGAA	2.04E-01	-4.26E-01	5.25E-01	2.76E-02
Genome sequence	4-mer: CGAT	-7.62E-01	-8.87E-01	6.07E-01	3.26E-01
Genome sequence	4-mer: CGAC	-3.49E-01	-7.93E-02	6.98E-01	-6.76E-02
Genome sequence	4-mer: CGAG	-7.99E-01	-3.46E-01	9.83E-02	-7.27E-01
Genome sequence	4-mer: CGTA	-6.14E-01	-3.07E-01	-2.35E-01	3.93E-01
Genome sequence	4-mer: CGTT	-2.65E-01	-3.78E-01	-9.12E-03	-9.43E-01
Genome sequence	4-mer: CGTC	-3.01E-01	-8.64E-01	2.36E-01	-8.97E-01
Genome sequence	4-mer: CGTG	1.62E-01	-9.89E-01	1.00E-02	-8.90E-01
Genome sequence	4-mer: CGCA	-1.06E-01	-3.55E-01	2.60E-02	-9.69E-01
Genome sequence	4-mer: CGCT	-2.88E-01	-6.16E-02	7.69E-01	-1.17E-02
Genome sequence	4-mer: CGCC	-5.52E-01	-1.95E-01	7.83E-02	-4.68E-01
Genome sequence	4-mer: CGCG	-8.78E-04	-3.83E-10	-8.30E-03	-1.39E-03
Genome sequence	4-mer: CGGA	-4.43E-01	-9.91E-01	1.70E-02	-9.93E-01
Genome sequence	4-mer: CGGT	-6.76E-01	-2.78E-01	8.27E-01	-1.98E-01
Genome sequence	4-mer: CGGC	-8.53E-01	-1.96E-01	5.36E-01	-2.75E-01
Genome sequence	4-mer: CGGG	-5.12E-01	-2.76E-01	2.67E-02	-7.58E-01
Genome sequence	4-mer: GAAA	-3.57E-01	-2.39E-01	2.08E-03	-4.82E-01
Genome sequence	4-mer: GAAT	1.83E-02	2.80E-03	1.18E-04	6.27E-03
Genome sequence	4-mer: GAAC	-2.37E-01	-3.43E-01	3.59E-03	-4.49E-01
Genome sequence	4-mer: GAAG	-1.72E-01	-3.35E-01	4.06E-05	-7.54E-01
Genome sequence	4-mer: GATA	5.99E-04	1.18E-05	2.45E-03	4.70E-08
Genome sequence	4-mer: GATT	4.95E-02	1.10E-03	7.65E-04	1.56E-03
Genome sequence	4-mer: GATC	9.52E-02	1.07E-01	5.06E-04	3.65E-01
Genome sequence	4-mer: GATG	-3.48E-01	-5.35E-01	8.13E-04	-7.82E-01
Genome sequence	4-mer: GACA	-1.59E-01	7.30E-02	1.46E-04	-8.43E-01
Genome sequence	4-mer: GACT	9.77E-02	-4.14E-01	1.36E-03	-6.43E-01
Genome sequence	4-mer: GACC	4.83E-02	-1.95E-01	4.75E-05	-3.46E-01
Genome sequence	4-mer: GACG	-9.35E-01	-1.12E-01	1.99E-01	-2.31E-01
Genome sequence	4-mer: GAGA	-3.08E-01	-5.38E-01	1.98E-04	-7.70E-01
Genome sequence	4-mer: GAGT	-1.86E-01	8.76E-02	7.44E-03	-5.18E-01
Genome sequence	4-mer: GAGC	-2.05E-01	-4.58E-01	2.11E-04	-8.77E-01
Genome sequence	4-mer: GAGG	-1.69E-01	-4.41E-01	1.84E-05	-9.43E-01
Genome sequence	4-mer: GTAA	6.92E-03	2.03E-07	5.32E-02	1.40E-05
Genome sequence	4-mer: GTAT	9.35E-03	2.15E-04	2.93E-03	2.75E-04
Genome sequence	4-mer: GTAC	-2.87E-01	-4.56E-02	5.50E-02	-4.16E-01
Genome sequence	4-mer: GTAG	9.44E-02	2.93E-02	4.61E-01	1.37E-03
Genome sequence	4-mer: GTTA	2.70E-02	3.23E-05	1.05E-01	6.08E-05
Genome sequence	4-mer: GTTT	-4.35E-01	-1.78E-01	1.95E-01	1.66E-01
Genome sequence	4-mer: GTTC	-3.14E-01	-5.21E-01	2.70E-02	-7.50E-01
Genome sequence	4-mer: GTTG	1.09E-01	5.05E-03	1.48E-02	7.72E-03
Genome sequence	4-mer: GTCA	-9.87E-02	-1.16E-01	1.93E-03	-5.38E-01
Genome sequence	4-mer: GTCT	9.33E-02	1.05E-01	2.05E-04	-7.03E-01
Genome sequence	4-mer: GTCC	-1.91E-01	-4.39E-01	3.06E-03	-6.55E-01
Genome sequence	4-mer: GTCG	-8.53E-01	-7.32E-02	-4.39E-01	-7.12E-01
Genome sequence	4-mer: GTGA	-1.73E-01	-3.00E-01	3.87E-04	-9.10E-01
Genome sequence	4-mer: GTGT	5.88E-03	1.96E-04	1.17E-05	6.19E-02
Genome sequence	4-mer: GTGC	3.91E-03	8.98E-02	5.99E-06	3.16E-01
Genome sequence	4-mer: GTGG	-1.42E-01	-1.83E-01	1.07E-04	-6.43E-01
Genome sequence	4-mer: GCAA	3.60E-02	4.17E-02	1.44E-04	-4.74E-01
Genome sequence	4-mer: GCAT	-3.28E-01	-1.45E-01	2.24E-02	-8.73E-01
Genome sequence	4-mer: GCAC	2.25E-01	-2.15E-01	2.92E-03	-7.76E-01
Genome sequence	4-mer: GCAG	-2.62E-01	-3.90E-01	1.87E-04	-7.79E-01
Genome sequence	4-mer: GCTA	5.15E-02	2.10E-02	3.39E-04	-4.13E-01
Genome sequence	4-mer: GCTT	-2.24E-01	-3.44E-01	1.83E-03	-8.48E-01
Genome sequence	4-mer: GCTC	7.41E-03	1.92E-02	4.04E-06	4.28E-01
Genome sequence	4-mer: GCTG	-1.85E-01	-3.16E-01	2.04E-05	-9.23E-01
Genome sequence	4-mer: GCCA	1.23E-01	-1.29E-01	3.20E-05	-8.82E-01
Genome sequence	4-mer: GCCT	6.35E-02	-3.04E-01	4.62E-05	-9.24E-01
Genome sequence	4-mer: GCCC	1.96E-01	-6.85E-01	1.00E-03	-5.14E-01
Genome sequence	4-mer: GCCG	-6.12E-01	-3.24E-01	7.12E-02	-3.82E-01
Genome sequence	4-mer: GCGA	4.85E-01	-1.42E-01	1.79E-01	6.00E-01
Genome sequence	4-mer: GCGT	-6.81E-01	-1.39E-02	7.24E-01	-3.70E-01
Genome sequence	4-mer: GCGC	-1.93E-01	-6.87E-03	5.84E-01	-8.43E-02
Genome sequence	4-mer: GCGG	-4.64E-01	-1.18E-01	6.61E-02	-7.37E-01
Genome sequence	4-mer: GGAA	-4.08E-01	-6.73E-01	5.73E-04	-9.19E-01
Genome sequence	4-mer: GGAT	2.33E-01	1.28E-01	3.25E-04	3.57E-01
Genome sequence	4-mer: GGAC	-1.54E-01	-4.79E-01	3.73E-04	-7.16E-01
Genome sequence	4-mer: GGAG	-4.83E-01	-9.07E-01	1.35E-04	-5.81E-01
Genome sequence	4-mer: GGTA	-2.83E-01	-1.37E-01	2.47E-01	1.48E-01
Genome sequence	4-mer: GGTT	2.70E-01	3.28E-02	4.50E-02	4.50E-01
Genome sequence	4-mer: GGTC	-9.55E-01	-9.46E-01	5.87E-02	-1.22E-01
Genome sequence	4-mer: GGTG	1.05E-01	-2.88E-01	9.66E-05	-6.77E-01
Genome sequence	4-mer: GGCA	-2.36E-01	-3.47E-01	5.18E-04	-7.82E-01
Genome sequence	4-mer: GGCT	1.60E-01	-5.93E-01	5.75E-04	-8.38E-01
Genome sequence	4-mer: GGCC	-1.57E-01	-5.88E-01	7.22E-04	-9.21E-01
Genome sequence	4-mer: GGCG	-6.80E-01	-5.42E-02	5.79E-02	6.28E-01
Genome sequence	4-mer: GGGA	-2.66E-01	-3.30E-01	4.26E-04	-8.26E-01
Genome sequence	4-mer: GGGT	-5.77E-01	2.43E-01	1.10E-01	-5.96E-01
Genome sequence	4-mer: GGGC	1.57E-01	-4.49E-01	6.24E-04	-5.16E-01
Genome sequence	4-mer: GGGG	7.66E-02	8.46E-02	4.08E-04	-9.95E-01
Proteome sequence	Amino acid composition: Alanine (A)	-2.41E-03	-1.28E-07	-2.64E-01	-3.80E-03
Proteome sequence	Amino acid composition: Arginine (R)	-1.95E-03	-2.71E-12	-4.67E-05	-1.32E-02
Proteome sequence	Amino acid composition: Asparagine (N)	1.21E-03	2.83E-12	1.45E-02	7.82E-04
Proteome sequence	Amino acid composition: Aspartic acid (D)	6.16E-01	6.41E-01	1.92E-01	1.17E-04
Proteome sequence	Amino acid composition: Cysteine (C)	1.78E-03	1.90E-05	8.67E-01	-7.81E-01
Proteome sequence	Amino acid composition: Glutamic acid (E)	-9.90E-01	-1.92E-01	-1.28E-01	6.29E-05
Proteome sequence	Amino acid composition: Glutamine (Q)	5.99E-02	2.14E-01	1.68E-01	3.45E-03
Proteome sequence	Amino acid composition: Glycine (G)	-1.97E-02	-2.75E-04	-2.70E-02	-4.47E-04
Proteome sequence	Amino acid composition: Histidine (H)	-7.42E-01	-7.00E-01	-2.66E-03	-9.13E-01
Proteome sequence	Amino acid composition: Isoleucine (I)	1.05E-01	5.58E-06	6.36E-02	1.37E-02
Proteome sequence	Amino acid composition: Leucine (L)	2.23E-01	6.18E-01	1.03E-03	-3.65E-01
Proteome sequence	Amino acid composition: Lysine (K)	2.61E-01	5.36E-02	-9.99E-01	2.48E-07
Proteome sequence	Amino acid composition: Methionine (M)	-5.61E-01	1.07E-01	3.08E-02	2.25E-01
Proteome sequence	Amino acid composition: Phenylalanine (F)	4.37E-01	5.50E-03	1.44E-01	-2.71E-01
Proteome sequence	Amino acid composition: Proline (P)	-7.73E-01	-5.06E-02	-5.52E-01	-1.98E-02
Proteome sequence	Amino acid composition: Serine (S)	1.10E-01	9.56E-02	-1.53E-02	4.49E-01
Proteome sequence	Amino acid composition: Threonine (T)	3.31E-01	1.52E-02	5.18E-01	-4.47E-01
Proteome sequence	Amino acid composition: Tryptophan (W)	-8.79E-01	7.15E-01	4.40E-02	-2.32E-05
Proteome sequence	Amino acid composition: Tyrosine (Y)	-6.02E-01	1.09E-01	6.95E-01	-3.42E-01
Proteome sequence	Amino acid composition: Valine (V)	3.38E-01	1.31E-01	9.34E-02	9.78E-02
Proteome sequence	Amino acid composition: Aliphatic (AGILPV)	-5.52E-02	-4.13E-04	9.50E-01	-1.55E-04
Proteome sequence	Amino acid composition: Positive_charged/Basic(RHK)	-2.47E-01	-2.10E-03	-3.97E-04	1.47E-02
Proteome sequence	Amino acid composition: Sulfur (CM)	2.24E-02	5.09E-05	3.20E-01	-7.31E-01
Proteome sequence	Amino acid composition: Hydroxyl (ST)	4.34E-02	7.21E-03	-1.56E-01	5.91E-01
Proteome sequence	Amino acid composition: Negative_charged/Acidic (DE)	-6.36E-01	-7.53E-01	-8.40E-01	7.98E-07
Proteome sequence	Amino acid composition: Amide (NQ)	1.03E-03	1.39E-07	7.48E-03	5.13E-05
Proteome sequence	Amino acid composition: Hydrophobic (ACILMFWV)	5.00E-01	1.63E-01	4.02E-04	-4.57E-02
Proteome sequence	Amino acid composition: Neutral (GHPSTY)	-4.02E-01	-2.51E-01	-1.52E-03	-7.67E-04
Proteome sequence	Amino acid composition: Hydrophilic (RNDQEK)	-6.63E-01	-9.78E-01	-5.06E-01	5.32E-08
Proteome sequence	Amino acid composition: Tiny (AGS)	-5.19E-02	-3.04E-04	-6.52E-03	-4.75E-03
Proteome sequence	Amino acid composition: Small (NDCPT)	2.09E-02	1.73E-04	2.58E-01	9.16E-01
Proteome sequence	Amino acid composition: Medium (QEHV)	-8.04E-01	-5.90E-01	-2.74E-01	3.92E-05
Proteome sequence	Amino acid composition: Large (RILKM)	-7.49E-01	-6.36E-01	3.42E-01	8.44E-02
Proteome sequence	Amino acid composition: Huge/Aromatic (FWY)	9.25E-01	1.11E-02	6.51E-02	-2.28E-02
Proteome sequence	Amino acid composition: Uncharged (ANCQGILMFPSTWYV)	4.22E-01	2.40E-02	1.43E-02	-2.01E-05
Proteome sequence	Amino acid composition: Polar (RNDQEHKSTY)	3.40E-01	9.47E-02	-7.74E-02	1.40E-06
Proteome sequence	Amino acid composition: Nonpolar (ACGILMFPWV)	-3.40E-01	-9.47E-02	7.74E-02	-1.40E-06
Human interactome	Average shortest path length	4.73E-01	3.56E-02	1.02E-01	2.56E-17
Human interactome	Betweenness centrality	1.16E-02	2.70E-01	4.62E-01	-2.78E-51
Human interactome	Closeness centrality	2.52E-01	3.87E-01	-3.97E-02	3.29E-65
Human interactome	Clustering coefficient	-4.99E-01	-3.71E-02	-2.70E-04	2.72E-18
Human interactome	Degree	5.38E-02	6.42E-01	-8.72E-01	4.52E-53
Human interactome	Neighborhood connectivity	-3.88E-01	-7.91E-03	-6.41E-06	1.70E-22
Human interactome	Stress	2.61E-02	5.21E-01	8.34E-01	7.21E-54
Human interactome	Topological coefficient	7.32E-01	-9.96E-01	4.12E-01	-8.20E-02
