# Supplementary material for: Defining the characteristics of interferon-alpha–stimulated human genes: insight from expression data and machine learning
Source: Gigascience. 2022 Nov 18;11:giac103. doi: 10.1093/gigascience/giac103 (PMC9673497; doi:10.1093/gigascience/giac103)
Supplement: giac103_Supplemental_Files [file giac103_supplemental_files.zip › Supplementary_Data_S3.csv]

#Association between feature representations and IFN stimulations
#Genome-build: GRCh38.p12.
#Human interactome source: Human Integrated Protein-Protein Interaction rEference (v2.2).
#P-values listed in the fifth column are used to test the significance of PCC while those provided in the last column are used to test if there are difference of the feature distribution between the ISGs and non-ISGs.
########## Results ##########
Feautre_source	Features	PCC	PCC_absolute	P_value_of_Student_t-test	Significant_correlation	Rank_in_positive_correlations	Rank_in_negative_correlations	Rank_in_significant_correlations	P_value_of_Mann-Whitney_U_test
Sequencing	Number of alternative splicing results	-0.407	0.407	1.20E-04	Yes	N/A	12	18	4.80E-01
Sequencing	Number of open reading frames	-0.287	0.287	8.10E-03	Yes	N/A	29	80	8.30E-02
Sequencing	Counts of exons used for coding	-0.441	0.441	2.70E-05	Yes	N/A	5	8	2.70E-01
Sequence alignment	Number of human paralogues	-0.028	0.028	8.00E-01	No	N/A	N/A	N/A	1.40E-06
Sequence alignment	Average dN within human paralogues	0.103	0.103	3.50E-01	No	N/A	N/A	N/A	2.00E-04
Sequence alignment	Average dS within human paralogues	-0.238	0.238	2.90E-02	Yes	N/A	44	142	4.10E-03
Sequence alignment	Average dN/dS within human paralogues	0.365	0.365	6.40E-04	Yes	14	N/A	29	9.80E-05
Genome sequence	Nucleotide composition: A(TCG)	0.419	0.419	7.30E-05	Yes	6	N/A	16	1.90E-08
Genome sequence	Nucleotide composition: T(ACG)	0.225	0.225	3.90E-02	Yes	110	N/A	157	1.90E-11
Genome sequence	Nucleotide composition: C(ATG)	-0.422	0.422	6.50E-05	Yes	N/A	9	14	1.50E-07
Genome sequence	Nucleotide composition: G(ATC)	-0.286	0.286	8.40E-03	Yes	N/A	30	82	6.30E-14
Genome sequence	Nucleotide composition: AT(CG)	0.385	0.385	3.00E-04	Yes	9	N/A	22	2.30E-11
Genome sequence	Nucleotide composition: AC(TG)	0.124	0.124	2.60E-01	No	N/A	N/A	N/A	2.50E-01
Genome sequence	Nucleotide composition: AG(TC)	0.407	0.407	1.20E-04	Yes	7	N/A	19	4.10E-01
Genome sequence	Dinucleotide composition: ApA	0.464	0.464	8.80E-06	Yes	3	N/A	7	3.30E-09
Genome sequence	Dinucleotide composition: ApT	0.276	0.276	1.10E-02	Yes	63	N/A	93	8.00E-10
Genome sequence	Dinucleotide composition: ApC	-0.481	0.481	3.60E-06	Yes	N/A	4	6	6.70E-02
Genome sequence	Dinucleotide composition: ApG	0.355	0.355	9.20E-04	Yes	16	N/A	31	9.30E-01
Genome sequence	Dinucleotide composition: TpA	0.232	0.232	3.40E-02	Yes	102	N/A	147	8.50E-10
Genome sequence	Dinucleotide composition: TpT	0.222	0.222	4.30E-02	Yes	114	N/A	162	5.20E-09
Genome sequence	Dinucleotide composition: TpC	-0.079	0.079	4.80E-01	No	N/A	N/A	N/A	3.40E-03
Genome sequence	Dinucleotide composition: TpG	0.148	0.148	1.80E-01	No	N/A	N/A	N/A	1.20E-02
Genome sequence	Dinucleotide composition: CpA	-0.188	0.188	8.70E-02	No	N/A	N/A	N/A	2.30E-02
Genome sequence	Dinucleotide composition: CpT	-0.062	0.062	5.70E-01	No	N/A	N/A	N/A	4.90E-01
Genome sequence	Dinucleotide composition: CpC	-0.346	0.346	1.30E-03	Yes	N/A	18	36	8.30E-08
Genome sequence	Dinucleotide composition: CpG	-0.514	0.514	5.60E-07	Yes	N/A	3	4	2.90E-14
Genome sequence	Dinucleotide composition: GpA	0.265	0.265	1.50E-02	Yes	81	N/A	115	2.30E-01
Genome sequence	Dinucleotide composition: GpT	-0.059	0.059	6.00E-01	No	N/A	N/A	N/A	4.40E-02
Genome sequence	Dinucleotide composition: GpC	-0.307	0.307	4.50E-03	Yes	N/A	25	55	1.20E-10
Genome sequence	Dinucleotide composition: GpG	-0.291	0.291	7.20E-03	Yes	N/A	27	71	4.90E-13
Genome sequence	Codon usage: TTT_(F)	0.202	0.202	6.50E-02	No	N/A	N/A	N/A	5.40E-04
Genome sequence	Codon usage: TTC_(F)	-0.195	0.195	7.50E-02	No	N/A	N/A	N/A	3.90E-04
Genome sequence	Codon usage: TTA_(L)	0.026	0.026	8.10E-01	No	N/A	N/A	N/A	8.20E-07
Genome sequence	Codon usage: TTG_(L)	0.009	0.009	9.40E-01	No	N/A	N/A	N/A	2.80E-04
Genome sequence	Codon usage: CTT_(L)	0.279	0.279	1.00E-02	Yes	61	N/A	91	1.40E-03
Genome sequence	Codon usage: CTC_(L)	-0.354	0.354	9.40E-04	Yes	N/A	16	32	1.60E-02
Genome sequence	Codon usage: CTA_(L)	0.279	0.279	1.00E-02	Yes	60	N/A	90	7.60E-09
Genome sequence	Codon usage: CTG_(L)	-0.02	0.02	8.60E-01	No	N/A	N/A	N/A	1.70E-06
Genome sequence	Codon usage: ATT_(I)	0.182	0.182	9.80E-02	No	N/A	N/A	N/A	2.70E-03
Genome sequence	Codon usage: ATC_(I)	-0.212	0.212	5.20E-02	No	N/A	N/A	N/A	2.60E-05
Genome sequence	Codon usage: ATA_(I)	0.115	0.115	3.00E-01	No	N/A	N/A	N/A	2.90E-08
Genome sequence	Codon usage: ATG_(M)	N/A	N/A	N/A	No	N/A	N/A	N/A	NaN
Genome sequence	Codon usage: GTT_(V)	0.206	0.206	6.00E-02	No	N/A	N/A	N/A	6.30E-06
Genome sequence	Codon usage: GTC_(V)	0.037	0.037	7.40E-01	No	N/A	N/A	N/A	5.30E-01
Genome sequence	Codon usage: GTA_(V)	0.061	0.061	5.80E-01	No	N/A	N/A	N/A	4.90E-05
Genome sequence	Codon usage: GTG_(V)	-0.201	0.201	6.70E-02	No	N/A	N/A	N/A	1.40E-06
Genome sequence	Codon usage: TCT_(S)	0.14	0.14	2.00E-01	No	N/A	N/A	N/A	1.60E-07
Genome sequence	Codon usage: TCC_(S)	-0.12	0.12	2.80E-01	No	N/A	N/A	N/A	1.90E-04
Genome sequence	Codon usage: TCA_(S)	-0.192	0.192	8.00E-02	No	N/A	N/A	N/A	1.70E-02
Genome sequence	Codon usage: TCG_(S)	-0.178	0.178	1.00E-01	No	N/A	N/A	N/A	5.30E-03
Genome sequence	Codon usage: AGT_(S)	0.183	0.183	9.60E-02	No	N/A	N/A	N/A	2.30E-04
Genome sequence	Codon usage: AGC_(S)	-0.027	0.027	8.10E-01	No	N/A	N/A	N/A	6.60E-04
Genome sequence	Codon usage: CCT_(P)	0.28	0.28	9.90E-03	Yes	58	N/A	88	1.60E-04
Genome sequence	Codon usage: CCC_(P)	-0.187	0.187	8.90E-02	No	N/A	N/A	N/A	5.70E-06
Genome sequence	Codon usage: CCA_(P)	0.247	0.247	2.30E-02	Yes	94	N/A	134	1.80E-05
Genome sequence	Codon usage: CCG_(P)	-0.408	0.408	1.20E-04	Yes	N/A	11	17	6.20E-06
Genome sequence	Codon usage: ACT_(T)	0.022	0.022	8.50E-01	No	N/A	N/A	N/A	4.50E-04
Genome sequence	Codon usage: ACC_(T)	-0.015	0.015	9.00E-01	No	N/A	N/A	N/A	1.80E-04
Genome sequence	Codon usage: ACA_(T)	0.218	0.218	4.70E-02	Yes	116	N/A	165	2.10E-07
Genome sequence	Codon usage: ACG_(T)	-0.377	0.377	4.10E-04	Yes	N/A	14	25	9.80E-05
Genome sequence	Codon usage: TAT_(Y)	-0.104	0.104	3.40E-01	No	N/A	N/A	N/A	1.20E-04
Genome sequence	Codon usage: TAC_(Y)	-0.11	0.11	3.20E-01	No	N/A	N/A	N/A	7.20E-04
Genome sequence	Codon usage: GCT_(A)	0.304	0.304	4.90E-03	Yes	35	N/A	61	1.40E-06
Genome sequence	Codon usage: GCC_(A)	-0.268	0.268	1.40E-02	Yes	N/A	32	106	1.30E-09
Genome sequence	Codon usage: GCA_(A)	0.326	0.326	2.50E-03	Yes	25	N/A	46	7.10E-12
Genome sequence	Codon usage: GCG_(A)	-0.433	0.433	3.90E-05	Yes	N/A	7	10	3.20E-08
Genome sequence	Codon usage: CAT_(H)	-0.062	0.062	5.80E-01	No	N/A	N/A	N/A	1.40E-03
Genome sequence	Codon usage: CAC_(H)	-0.239	0.239	2.90E-02	Yes	N/A	42	140	2.30E-02
Genome sequence	Codon usage: CAA_(Q)	0.425	0.425	5.50E-05	Yes	4	N/A	11	8.90E-13
Genome sequence	Codon usage: CAG_(Q)	-0.422	0.422	6.40E-05	Yes	N/A	8	13	7.30E-13
Genome sequence	Codon usage: AAT_(N)	0.265	0.265	1.50E-02	Yes	79	N/A	113	3.90E-08
Genome sequence	Codon usage: AAC_(N)	-0.26	0.26	1.70E-02	Yes	N/A	36	118	2.00E-06
Genome sequence	Codon usage: AAA_(K)	0.074	0.074	5.00E-01	No	N/A	N/A	N/A	4.40E-08
Genome sequence	Codon usage: AAG_(K)	-0.072	0.072	5.20E-01	No	N/A	N/A	N/A	8.50E-08
Genome sequence	Codon usage: GAT_(D)	-0.081	0.081	4.60E-01	No	N/A	N/A	N/A	5.30E-05
Genome sequence	Codon usage: GAC_(D)	-0.101	0.101	3.60E-01	No	N/A	N/A	N/A	7.20E-05
Genome sequence	Codon usage: GAA_(E)	0.306	0.306	4.60E-03	Yes	32	N/A	57	7.60E-10
Genome sequence	Codon usage: GAG_(E)	-0.305	0.305	4.70E-03	Yes	N/A	26	59	1.20E-09
Genome sequence	Codon usage: TGT_(C)	0.089	0.089	4.20E-01	No	N/A	N/A	N/A	6.20E-04
Genome sequence	Codon usage: TGC_(C)	-0.044	0.044	6.90E-01	No	N/A	N/A	N/A	3.00E-01
Genome sequence	Codon usage: TGG_(W)	-0.23	0.23	3.60E-02	Yes	N/A	47	149	8.30E-01
Genome sequence	Codon usage: CGT_(R)	0.098	0.098	3.70E-01	No	N/A	N/A	N/A	8.40E-02
Genome sequence	Codon usage: CGC_(R)	-0.319	0.319	3.10E-03	Yes	N/A	23	49	3.00E-09
Genome sequence	Codon usage: CGA_(R)	-0.203	0.203	6.40E-02	No	N/A	N/A	N/A	4.10E-01
Genome sequence	Codon usage: CGG_(R)	-0.272	0.272	1.20E-02	Yes	N/A	31	96	4.90E-10
Genome sequence	Codon usage: AGA_(R)	0.377	0.377	4.10E-04	Yes	12	N/A	26	1.90E-13
Genome sequence	Codon usage: AGG_(R)	0.169	0.169	1.20E-01	No	N/A	N/A	N/A	3.20E-07
Genome sequence	Codon usage: GGT_(G)	0.076	0.076	4.90E-01	No	N/A	N/A	N/A	6.00E-03
Genome sequence	Codon usage: GGC_(G)	-0.191	0.191	8.20E-02	No	N/A	N/A	N/A	2.50E-06
Genome sequence	Codon usage: GGA_(G)	0.399	0.399	1.70E-04	Yes	8	N/A	20	2.20E-08
Genome sequence	Codon usage: GGG_(G)	-0.216	0.216	4.90E-02	Yes	N/A	50	167	8.40E-04
Genome sequence	Codon usage: TAA_(N/A3)	0.229	0.229	3.60E-02	Yes	105	N/A	152	7.50E-06
Genome sequence	Codon usage: TAG_(N/A)	-0.142	0.142	2.00E-01	No	N/A	N/A	N/A	1.40E-01
Genome sequence	Codon usage: TGA_(N/A)	-0.129	0.129	2.40E-01	No	N/A	N/A	N/A	6.40E-03
Genome sequence	4-mer: AAAA	0.301	0.301	5.40E-03	Yes	39	N/A	65	7.20E-04
Genome sequence	4-mer: AAAT	0.343	0.343	1.40E-03	Yes	19	N/A	37	4.60E-03
Genome sequence	4-mer: AAAC	0.179	0.179	1.00E-01	No	N/A	N/A	N/A	1.00E-01
Genome sequence	4-mer: AAAG	0.227	0.227	3.80E-02	Yes	108	N/A	155	1.50E-01
Genome sequence	4-mer: AATA	0.154	0.154	1.60E-01	No	N/A	N/A	N/A	2.40E-06
Genome sequence	4-mer: AATT	0.354	0.354	9.50E-04	Yes	17	N/A	33	2.10E-03
Genome sequence	4-mer: AATC	0.349	0.349	1.10E-03	Yes	18	N/A	35	6.10E-06
Genome sequence	4-mer: AATG	0.294	0.294	6.60E-03	Yes	42	N/A	68	3.00E-02
Genome sequence	4-mer: AACA	0.18	0.18	1.00E-01	No	N/A	N/A	N/A	1.40E-01
Genome sequence	4-mer: AACT	0.199	0.199	7.00E-02	No	N/A	N/A	N/A	9.30E-02
Genome sequence	4-mer: AACC	0.066	0.066	5.50E-01	No	N/A	N/A	N/A	3.20E-02
Genome sequence	4-mer: AACG	0.156	0.156	1.60E-01	No	N/A	N/A	N/A	9.30E-01
Genome sequence	4-mer: AAGA	0.287	0.287	8.20E-03	Yes	52	N/A	81	9.60E-02
Genome sequence	4-mer: AAGT	0.237	0.237	3.00E-02	Yes	99	N/A	143	3.40E-02
Genome sequence	4-mer: AAGC	0.289	0.289	7.80E-03	Yes	49	N/A	76	2.10E-01
Genome sequence	4-mer: AAGG	0.281	0.281	9.70E-03	Yes	57	N/A	87	4.80E-01
Genome sequence	4-mer: ATAA	0.159	0.159	1.50E-01	No	N/A	N/A	N/A	1.10E-06
Genome sequence	4-mer: ATAT	0.046	0.046	6.80E-01	No	N/A	N/A	N/A	1.90E-07
Genome sequence	4-mer: ATAC	-0.056	0.056	6.20E-01	No	N/A	N/A	N/A	6.30E-03
Genome sequence	4-mer: ATAG	0.179	0.179	1.00E-01	No	N/A	N/A	N/A	3.70E-03
Genome sequence	4-mer: ATTA	0.241	0.241	2.70E-02	Yes	96	N/A	137	3.00E-04
Genome sequence	4-mer: ATTT	0.328	0.328	2.30E-03	Yes	24	N/A	45	6.90E-04
Genome sequence	4-mer: ATTC	0.203	0.203	6.40E-02	No	N/A	N/A	N/A	2.00E-02
Genome sequence	4-mer: ATTG	0.258	0.258	1.80E-02	Yes	84	N/A	121	3.30E-03
Genome sequence	4-mer: ATCA	0.239	0.239	2.90E-02	Yes	98	N/A	139	5.40E-03
Genome sequence	4-mer: ATCT	0.114	0.114	3.00E-01	No	N/A	N/A	N/A	6.40E-03
Genome sequence	4-mer: ATCC	0.302	0.302	5.30E-03	Yes	38	N/A	64	1.20E-01
Genome sequence	4-mer: ATCG	0.141	0.141	2.00E-01	No	N/A	N/A	N/A	8.60E-01
Genome sequence	4-mer: ATGA	0.291	0.291	7.20E-03	Yes	44	N/A	70	2.00E-01
Genome sequence	4-mer: ATGT	0.229	0.229	3.60E-02	Yes	104	N/A	151	4.70E-01
Genome sequence	4-mer: ATGC	-0.023	0.023	8.30E-01	No	N/A	N/A	N/A	5.50E-02
Genome sequence	4-mer: ATGG	0.138	0.138	2.10E-01	No	N/A	N/A	N/A	4.60E-01
Genome sequence	4-mer: ACAA	0.302	0.302	5.20E-03	Yes	37	N/A	63	5.30E-02
Genome sequence	4-mer: ACAT	-0.048	0.048	6.60E-01	No	N/A	N/A	N/A	1.30E-01
Genome sequence	4-mer: ACAC	-0.022	0.022	8.40E-01	No	N/A	N/A	N/A	3.70E-03
Genome sequence	4-mer: ACAG	0.064	0.064	5.70E-01	No	N/A	N/A	N/A	4.50E-02
Genome sequence	4-mer: ACTA	-0.051	0.051	6.50E-01	No	N/A	N/A	N/A	3.40E-01
Genome sequence	4-mer: ACTT	0.051	0.051	6.40E-01	No	N/A	N/A	N/A	1.30E-01
Genome sequence	4-mer: ACTC	-0.129	0.129	2.40E-01	No	N/A	N/A	N/A	5.10E-01
Genome sequence	4-mer: ACTG	0.176	0.176	1.10E-01	No	N/A	N/A	N/A	1.50E-01
Genome sequence	4-mer: ACCA	0.008	0.008	9.40E-01	No	N/A	N/A	N/A	1.40E-01
Genome sequence	4-mer: ACCT	0.148	0.148	1.80E-01	No	N/A	N/A	N/A	1.10E-01
Genome sequence	4-mer: ACCC	0.111	0.111	3.20E-01	No	N/A	N/A	N/A	1.60E-01
Genome sequence	4-mer: ACCG	-0.193	0.193	7.90E-02	No	N/A	N/A	N/A	6.60E-01
Genome sequence	4-mer: ACGA	0.074	0.074	5.00E-01	No	N/A	N/A	N/A	8.30E-01
Genome sequence	4-mer: ACGT	0.225	0.225	3.90E-02	Yes	109	N/A	156	7.40E-01
Genome sequence	4-mer: ACGC	0.03	0.03	7.90E-01	No	N/A	N/A	N/A	5.50E-01
Genome sequence	4-mer: ACGG	-0.094	0.094	4.00E-01	No	N/A	N/A	N/A	9.70E-01
Genome sequence	4-mer: AGAA	0.276	0.276	1.10E-02	Yes	64	N/A	94	2.00E-01
Genome sequence	4-mer: AGAT	0.305	0.305	4.80E-03	Yes	34	N/A	60	1.50E-01
Genome sequence	4-mer: AGAC	0.018	0.018	8.70E-01	No	N/A	N/A	N/A	2.30E-01
Genome sequence	4-mer: AGAG	0.207	0.207	5.90E-02	No	N/A	N/A	N/A	1.10E-01
Genome sequence	4-mer: AGTA	0.269	0.269	1.30E-02	Yes	70	N/A	101	3.00E-03
Genome sequence	4-mer: AGTT	0.24	0.24	2.80E-02	Yes	97	N/A	138	1.20E-01
Genome sequence	4-mer: AGTC	-0.182	0.182	9.70E-02	No	N/A	N/A	N/A	5.30E-02
Genome sequence	4-mer: AGTG	0.203	0.203	6.40E-02	No	N/A	N/A	N/A	5.20E-02
Genome sequence	4-mer: AGCA	0.276	0.276	1.10E-02	Yes	62	N/A	92	4.90E-01
Genome sequence	4-mer: AGCT	-0.099	0.099	3.70E-01	No	N/A	N/A	N/A	4.60E-01
Genome sequence	4-mer: AGCC	0.267	0.267	1.40E-02	Yes	77	N/A	109	3.50E-01
Genome sequence	4-mer: AGCG	-0.035	0.035	7.50E-01	No	N/A	N/A	N/A	9.80E-01
Genome sequence	4-mer: AGGA	0.27	0.27	1.30E-02	Yes	68	N/A	99	8.10E-01
Genome sequence	4-mer: AGGT	0.188	0.188	8.70E-02	No	N/A	N/A	N/A	3.30E-01
Genome sequence	4-mer: AGGC	0.21	0.21	5.50E-02	No	N/A	N/A	N/A	6.30E-01
Genome sequence	4-mer: AGGG	0.316	0.316	3.40E-03	Yes	27	N/A	50	6.60E-02
Genome sequence	4-mer: TAAA	0.255	0.255	1.90E-02	Yes	89	N/A	126	4.10E-06
Genome sequence	4-mer: TAAT	0.229	0.229	3.60E-02	Yes	103	N/A	150	4.00E-08
Genome sequence	4-mer: TAAC	0.223	0.223	4.20E-02	Yes	112	N/A	160	1.40E-04
Genome sequence	4-mer: TAAG	0.087	0.087	4.30E-01	No	N/A	N/A	N/A	6.00E-06
Genome sequence	4-mer: TATA	0.095	0.095	3.90E-01	No	N/A	N/A	N/A	1.00E-05
Genome sequence	4-mer: TATT	0.284	0.284	8.80E-03	Yes	53	N/A	83	1.10E-06
Genome sequence	4-mer: TATC	0.138	0.138	2.10E-01	No	N/A	N/A	N/A	2.10E-04
Genome sequence	4-mer: TATG	-0.21	0.21	5.50E-02	No	N/A	N/A	N/A	3.80E-02
Genome sequence	4-mer: TACA	0.262	0.262	1.60E-02	Yes	82	N/A	116	1.40E-01
Genome sequence	4-mer: TACT	-0.145	0.145	1.90E-01	No	N/A	N/A	N/A	3.60E-02
Genome sequence	4-mer: TACC	0.075	0.075	5.00E-01	No	N/A	N/A	N/A	3.40E-01
Genome sequence	4-mer: TACG	-0.106	0.106	3.40E-01	No	N/A	N/A	N/A	3.90E-01
Genome sequence	4-mer: TAGA	0.202	0.202	6.50E-02	No	N/A	N/A	N/A	4.00E-04
Genome sequence	4-mer: TAGT	0.151	0.151	1.70E-01	No	N/A	N/A	N/A	1.10E-03
Genome sequence	4-mer: TAGC	0.104	0.104	3.50E-01	No	N/A	N/A	N/A	2.10E-03
Genome sequence	4-mer: TAGG	0.213	0.213	5.10E-02	No	N/A	N/A	N/A	1.30E-03
Genome sequence	4-mer: TTAA	0.378	0.378	3.90E-04	Yes	11	N/A	24	9.30E-06
Genome sequence	4-mer: TTAT	0.183	0.183	9.60E-02	No	N/A	N/A	N/A	2.20E-05
Genome sequence	4-mer: TTAC	0.201	0.201	6.70E-02	No	N/A	N/A	N/A	5.80E-04
Genome sequence	4-mer: TTAG	0.045	0.045	6.80E-01	No	N/A	N/A	N/A	2.60E-03
Genome sequence	4-mer: TTTA	0.156	0.156	1.60E-01	No	N/A	N/A	N/A	8.40E-05
Genome sequence	4-mer: TTTT	0.222	0.222	4.20E-02	Yes	113	N/A	161	9.70E-04
Genome sequence	4-mer: TTTC	0.177	0.177	1.10E-01	No	N/A	N/A	N/A	1.00E-02
Genome sequence	4-mer: TTTG	0.21	0.21	5.50E-02	No	N/A	N/A	N/A	3.20E-02
Genome sequence	4-mer: TTCA	0.232	0.232	3.40E-02	Yes	100	N/A	145	1.30E-01
Genome sequence	4-mer: TTCT	0.151	0.151	1.70E-01	No	N/A	N/A	N/A	5.50E-02
Genome sequence	4-mer: TTCC	0.287	0.287	8.00E-03	Yes	51	N/A	79	4.70E-01
Genome sequence	4-mer: TTCG	-0.083	0.083	4.50E-01	No	N/A	N/A	N/A	4.10E-01
Genome sequence	4-mer: TTGA	0.195	0.195	7.60E-02	No	N/A	N/A	N/A	3.00E-01
Genome sequence	4-mer: TTGT	0.139	0.139	2.10E-01	No	N/A	N/A	N/A	1.40E-03
Genome sequence	4-mer: TTGC	0.307	0.307	4.50E-03	Yes	31	N/A	56	2.80E-02
Genome sequence	4-mer: TTGG	0.068	0.068	5.40E-01	No	N/A	N/A	N/A	1.30E-01
Genome sequence	4-mer: TCAA	0.305	0.305	4.70E-03	Yes	33	N/A	58	6.20E-02
Genome sequence	4-mer: TCAT	0.123	0.123	2.70E-01	No	N/A	N/A	N/A	1.00E-04
Genome sequence	4-mer: TCAC	-0.082	0.082	4.60E-01	No	N/A	N/A	N/A	1.10E-02
Genome sequence	4-mer: TCAG	0.108	0.108	3.30E-01	No	N/A	N/A	N/A	1.10E-01
Genome sequence	4-mer: TCTA	0.094	0.094	3.90E-01	No	N/A	N/A	N/A	3.80E-03
Genome sequence	4-mer: TCTT	0.242	0.242	2.70E-02	Yes	95	N/A	136	1.40E-01
Genome sequence	4-mer: TCTC	0.015	0.015	8.90E-01	No	N/A	N/A	N/A	3.80E-02
Genome sequence	4-mer: TCTG	0.146	0.146	1.80E-01	No	N/A	N/A	N/A	6.90E-02
Genome sequence	4-mer: TCCA	0.288	0.288	8.00E-03	Yes	50	N/A	78	4.10E-01
Genome sequence	4-mer: TCCT	0.163	0.163	1.40E-01	No	N/A	N/A	N/A	2.20E-01
Genome sequence	4-mer: TCCC	0.076	0.076	4.90E-01	No	N/A	N/A	N/A	3.50E-01
Genome sequence	4-mer: TCCG	-0.239	0.239	2.90E-02	Yes	N/A	43	141	1.20E-01
Genome sequence	4-mer: TCGA	0.178	0.178	1.10E-01	No	N/A	N/A	N/A	2.70E-01
Genome sequence	4-mer: TCGT	-0.049	0.049	6.60E-01	No	N/A	N/A	N/A	1.30E-01
Genome sequence	4-mer: TCGC	-0.099	0.099	3.70E-01	No	N/A	N/A	N/A	4.20E-01
Genome sequence	4-mer: TCGG	-0.371	0.371	5.20E-04	Yes	N/A	15	28	2.60E-01
Genome sequence	4-mer: TGAA	0.298	0.298	6.00E-03	Yes	41	N/A	67	1.70E-01
Genome sequence	4-mer: TGAT	0.282	0.282	9.30E-03	Yes	56	N/A	86	6.70E-02
Genome sequence	4-mer: TGAC	0.229	0.229	3.60E-02	Yes	106	N/A	153	3.30E-01
Genome sequence	4-mer: TGAG	0.216	0.216	4.80E-02	Yes	117	N/A	166	2.90E-01
Genome sequence	4-mer: TGTA	0.09	0.09	4.20E-01	No	N/A	N/A	N/A	5.80E-07
Genome sequence	4-mer: TGTT	0.228	0.228	3.70E-02	Yes	107	N/A	154	1.80E-02
Genome sequence	4-mer: TGTC	0.303	0.303	5.00E-03	Yes	36	N/A	62	1.90E-01
Genome sequence	4-mer: TGTG	0.143	0.143	1.90E-01	No	N/A	N/A	N/A	1.60E-02
Genome sequence	4-mer: TGCA	0.279	0.279	1.00E-02	Yes	59	N/A	89	4.90E-01
Genome sequence	4-mer: TGCT	0.268	0.268	1.40E-02	Yes	74	N/A	105	5.40E-02
Genome sequence	4-mer: TGCC	0.252	0.252	2.10E-02	Yes	92	N/A	130	1.40E-01
Genome sequence	4-mer: TGCG	-0.056	0.056	6.20E-01	No	N/A	N/A	N/A	2.70E-01
Genome sequence	4-mer: TGGA	-0.011	0.011	9.20E-01	No	N/A	N/A	N/A	4.00E-01
Genome sequence	4-mer: TGGT	-0.07	0.07	5.30E-01	No	N/A	N/A	N/A	3.90E-01
Genome sequence	4-mer: TGGC	0.208	0.208	5.80E-02	No	N/A	N/A	N/A	5.70E-01
Genome sequence	4-mer: TGGG	0.146	0.146	1.90E-01	No	N/A	N/A	N/A	3.90E-01
Genome sequence	4-mer: CAAA	0.325	0.325	2.60E-03	Yes	26	N/A	47	1.50E-01
Genome sequence	4-mer: CAAT	0.162	0.162	1.40E-01	No	N/A	N/A	N/A	2.50E-03
Genome sequence	4-mer: CAAC	0.289	0.289	7.70E-03	Yes	47	N/A	74	2.60E-01
Genome sequence	4-mer: CAAG	0.267	0.267	1.40E-02	Yes	76	N/A	108	2.30E-01
Genome sequence	4-mer: CATA	0.09	0.09	4.20E-01	No	N/A	N/A	N/A	1.80E-04
Genome sequence	4-mer: CATT	0.121	0.121	2.70E-01	No	N/A	N/A	N/A	1.70E-02
Genome sequence	4-mer: CATC	0.156	0.156	1.60E-01	No	N/A	N/A	N/A	1.90E-01
Genome sequence	4-mer: CATG	0.121	0.121	2.70E-01	No	N/A	N/A	N/A	2.80E-01
Genome sequence	4-mer: CACA	-0.072	0.072	5.10E-01	No	N/A	N/A	N/A	2.00E-02
Genome sequence	4-mer: CACT	-0.011	0.011	9.20E-01	No	N/A	N/A	N/A	2.00E-02
Genome sequence	4-mer: CACC	-0.014	0.014	9.00E-01	No	N/A	N/A	N/A	5.60E-01
Genome sequence	4-mer: CACG	-0.106	0.106	3.40E-01	No	N/A	N/A	N/A	4.40E-01
Genome sequence	4-mer: CAGA	0.275	0.275	1.10E-02	Yes	65	N/A	95	1.70E-01
Genome sequence	4-mer: CAGT	0.258	0.258	1.80E-02	Yes	85	N/A	122	1.70E-01
Genome sequence	4-mer: CAGC	0.135	0.135	2.20E-01	No	N/A	N/A	N/A	3.80E-01
Genome sequence	4-mer: CAGG	-0.014	0.014	9.00E-01	No	N/A	N/A	N/A	2.20E-01
Genome sequence	4-mer: CTAA	0.376	0.376	4.30E-04	Yes	13	N/A	27	1.40E-04
Genome sequence	4-mer: CTAT	0.162	0.162	1.40E-01	No	N/A	N/A	N/A	8.00E-02
Genome sequence	4-mer: CTAC	0.269	0.269	1.30E-02	Yes	72	N/A	103	5.30E-01
Genome sequence	4-mer: CTAG	0.057	0.057	6.10E-01	No	N/A	N/A	N/A	9.70E-03
Genome sequence	4-mer: CTTA	0.289	0.289	7.70E-03	Yes	48	N/A	75	3.40E-04
Genome sequence	4-mer: CTTT	0.266	0.266	1.40E-02	Yes	78	N/A	111	5.60E-02
Genome sequence	4-mer: CTTC	0.128	0.128	2.50E-01	No	N/A	N/A	N/A	2.30E-01
Genome sequence	4-mer: CTTG	0.335	0.335	1.80E-03	Yes	21	N/A	39	1.20E-02
Genome sequence	4-mer: CTCA	-0.096	0.096	3.90E-01	No	N/A	N/A	N/A	1.60E-01
Genome sequence	4-mer: CTCT	0.044	0.044	6.90E-01	No	N/A	N/A	N/A	7.50E-02
Genome sequence	4-mer: CTCC	0.129	0.129	2.40E-01	No	N/A	N/A	N/A	3.50E-01
Genome sequence	4-mer: CTCG	-0.225	0.225	4.00E-02	Yes	N/A	48	159	6.50E-01
Genome sequence	4-mer: CTGA	0.269	0.269	1.30E-02	Yes	71	N/A	102	2.00E-01
Genome sequence	4-mer: CTGT	0.284	0.284	9.00E-03	Yes	54	N/A	84	2.50E-02
Genome sequence	4-mer: CTGC	0.136	0.136	2.20E-01	No	N/A	N/A	N/A	1.60E-01
Genome sequence	4-mer: CTGG	0.129	0.129	2.40E-01	No	N/A	N/A	N/A	4.70E-01
Genome sequence	4-mer: CCAA	0.254	0.254	2.00E-02	Yes	90	N/A	127	4.00E-01
Genome sequence	4-mer: CCAT	0.215	0.215	4.90E-02	Yes	118	N/A	168	1.10E-01
Genome sequence	4-mer: CCAC	0.124	0.124	2.60E-01	No	N/A	N/A	N/A	1.80E-01
Genome sequence	4-mer: CCAG	0.147	0.147	1.80E-01	No	N/A	N/A	N/A	2.90E-01
Genome sequence	4-mer: CCTA	0.132	0.132	2.30E-01	No	N/A	N/A	N/A	4.20E-01
Genome sequence	4-mer: CCTT	0.207	0.207	5.80E-02	No	N/A	N/A	N/A	2.40E-01
Genome sequence	4-mer: CCTC	0.257	0.257	1.90E-02	Yes	86	N/A	123	1.20E-01
Genome sequence	4-mer: CCTG	0.27	0.27	1.30E-02	Yes	69	N/A	100	2.10E-01
Genome sequence	4-mer: CCCA	0.111	0.111	3.10E-01	No	N/A	N/A	N/A	4.10E-01
Genome sequence	4-mer: CCCT	0.147	0.147	1.80E-01	No	N/A	N/A	N/A	1.60E-01
Genome sequence	4-mer: CCCC	0.158	0.158	1.50E-01	No	N/A	N/A	N/A	6.60E-01
Genome sequence	4-mer: CCCG	-0.247	0.247	2.30E-02	Yes	N/A	40	133	8.80E-02
Genome sequence	4-mer: CCGA	-0.262	0.262	1.60E-02	Yes	N/A	35	117	1.50E-01
Genome sequence	4-mer: CCGT	-0.214	0.214	5.00E-02	No	N/A	N/A	N/A	1.90E-01
Genome sequence	4-mer: CCGC	-0.165	0.165	1.30E-01	No	N/A	N/A	N/A	2.90E-02
Genome sequence	4-mer: CCGG	-0.245	0.245	2.40E-02	Yes	N/A	41	135	5.50E-01
Genome sequence	4-mer: CGAA	0.225	0.225	4.00E-02	Yes	111	N/A	158	4.30E-01
Genome sequence	4-mer: CGAT	-0.039	0.039	7.20E-01	No	N/A	N/A	N/A	8.90E-01
Genome sequence	4-mer: CGAC	-0.266	0.266	1.40E-02	Yes	N/A	34	112	7.90E-02
Genome sequence	4-mer: CGAG	-0.07	0.07	5.30E-01	No	N/A	N/A	N/A	3.50E-01
Genome sequence	4-mer: CGTA	-0.116	0.116	2.90E-01	No	N/A	N/A	N/A	3.10E-01
Genome sequence	4-mer: CGTT	-0.118	0.118	2.80E-01	No	N/A	N/A	N/A	3.80E-01
Genome sequence	4-mer: CGTC	0.044	0.044	6.90E-01	No	N/A	N/A	N/A	8.60E-01
Genome sequence	4-mer: CGTG	0.006	0.006	9.60E-01	No	N/A	N/A	N/A	9.90E-01
Genome sequence	4-mer: CGCA	-0.156	0.156	1.60E-01	No	N/A	N/A	N/A	3.50E-01
Genome sequence	4-mer: CGCT	0.291	0.291	7.30E-03	Yes	45	N/A	72	6.20E-02
Genome sequence	4-mer: CGCC	-0.266	0.266	1.40E-02	Yes	N/A	33	110	2.00E-01
Genome sequence	4-mer: CGCG	-0.591	0.591	3.20E-09	Yes	N/A	1	2	3.80E-10
Genome sequence	4-mer: CGGA	-0.259	0.259	1.80E-02	Yes	N/A	37	119	9.90E-01
Genome sequence	4-mer: CGGT	-0.324	0.324	2.60E-03	Yes	N/A	22	48	2.80E-01
Genome sequence	4-mer: CGGC	-0.221	0.221	4.30E-02	Yes	N/A	49	163	2.00E-01
Genome sequence	4-mer: CGGG	-0.115	0.115	3.00E-01	No	N/A	N/A	N/A	2.80E-01
Genome sequence	4-mer: GAAA	0.282	0.282	9.30E-03	Yes	55	N/A	85	2.40E-01
Genome sequence	4-mer: GAAT	0.269	0.269	1.40E-02	Yes	73	N/A	104	2.80E-03
Genome sequence	4-mer: GAAC	0.055	0.055	6.20E-01	No	N/A	N/A	N/A	3.40E-01
Genome sequence	4-mer: GAAG	0.27	0.27	1.30E-02	Yes	67	N/A	98	3.40E-01
Genome sequence	4-mer: GATA	-0.005	0.005	9.70E-01	No	N/A	N/A	N/A	1.20E-05
Genome sequence	4-mer: GATT	0.315	0.315	3.60E-03	Yes	28	N/A	51	1.10E-03
Genome sequence	4-mer: GATC	0.119	0.119	2.80E-01	No	N/A	N/A	N/A	1.10E-01
Genome sequence	4-mer: GATG	0.253	0.253	2.00E-02	Yes	91	N/A	129	5.30E-01
Genome sequence	4-mer: GACA	-0.015	0.015	8.90E-01	No	N/A	N/A	N/A	7.30E-02
Genome sequence	4-mer: GACT	0.082	0.082	4.60E-01	No	N/A	N/A	N/A	4.10E-01
Genome sequence	4-mer: GACC	0.007	0.007	9.50E-01	No	N/A	N/A	N/A	2.00E-01
Genome sequence	4-mer: GACG	0.031	0.031	7.80E-01	No	N/A	N/A	N/A	1.10E-01
Genome sequence	4-mer: GAGA	0.258	0.258	1.80E-02	Yes	83	N/A	120	5.40E-01
Genome sequence	4-mer: GAGT	0.232	0.232	3.40E-02	Yes	101	N/A	146	8.80E-02
Genome sequence	4-mer: GAGC	-0.094	0.094	3.90E-01	No	N/A	N/A	N/A	4.60E-01
Genome sequence	4-mer: GAGG	0.055	0.055	6.20E-01	No	N/A	N/A	N/A	4.40E-01
Genome sequence	4-mer: GTAA	0.188	0.188	8.70E-02	No	N/A	N/A	N/A	2.00E-07
Genome sequence	4-mer: GTAT	-0.182	0.182	9.80E-02	No	N/A	N/A	N/A	2.20E-04
Genome sequence	4-mer: GTAC	0.089	0.089	4.20E-01	No	N/A	N/A	N/A	4.60E-02
Genome sequence	4-mer: GTAG	-0.018	0.018	8.70E-01	No	N/A	N/A	N/A	2.90E-02
Genome sequence	4-mer: GTTA	0.06	0.06	5.90E-01	No	N/A	N/A	N/A	3.20E-05
Genome sequence	4-mer: GTTT	-0.14	0.14	2.00E-01	No	N/A	N/A	N/A	1.80E-01
Genome sequence	4-mer: GTTC	0.038	0.038	7.30E-01	No	N/A	N/A	N/A	5.20E-01
Genome sequence	4-mer: GTTG	0.157	0.157	1.50E-01	No	N/A	N/A	N/A	5.10E-03
Genome sequence	4-mer: GTCA	-0.015	0.015	8.90E-01	No	N/A	N/A	N/A	1.20E-01
Genome sequence	4-mer: GTCT	0.256	0.256	1.90E-02	Yes	87	N/A	124	1.10E-01
Genome sequence	4-mer: GTCC	0.097	0.097	3.80E-01	No	N/A	N/A	N/A	4.40E-01
Genome sequence	4-mer: GTCG	-0.25	0.25	2.20E-02	Yes	N/A	39	132	7.30E-02
Genome sequence	4-mer: GTGA	0.256	0.256	1.90E-02	Yes	88	N/A	125	3.00E-01
Genome sequence	4-mer: GTGT	0.174	0.174	1.10E-01	No	N/A	N/A	N/A	2.00E-04
Genome sequence	4-mer: GTGC	0.143	0.143	1.90E-01	No	N/A	N/A	N/A	9.00E-02
Genome sequence	4-mer: GTGG	0.204	0.204	6.30E-02	No	N/A	N/A	N/A	1.80E-01
Genome sequence	4-mer: GCAA	0.292	0.292	7.00E-03	Yes	43	N/A	69	4.20E-02
Genome sequence	4-mer: GCAT	0.299	0.299	5.80E-03	Yes	40	N/A	66	1.50E-01
Genome sequence	4-mer: GCAC	-0.082	0.082	4.60E-01	No	N/A	N/A	N/A	2.20E-01
Genome sequence	4-mer: GCAG	0.268	0.268	1.40E-02	Yes	75	N/A	107	3.90E-01
Genome sequence	4-mer: GCTA	0.312	0.312	3.80E-03	Yes	29	N/A	53	2.10E-02
Genome sequence	4-mer: GCTT	0.046	0.046	6.80E-01	No	N/A	N/A	N/A	3.40E-01
Genome sequence	4-mer: GCTC	-0.125	0.125	2.60E-01	No	N/A	N/A	N/A	1.90E-02
Genome sequence	4-mer: GCTG	0.265	0.265	1.50E-02	Yes	80	N/A	114	3.20E-01
Genome sequence	4-mer: GCCA	0.14	0.14	2.00E-01	No	N/A	N/A	N/A	1.30E-01
Genome sequence	4-mer: GCCT	0.202	0.202	6.50E-02	No	N/A	N/A	N/A	3.00E-01
Genome sequence	4-mer: GCCC	0.145	0.145	1.90E-01	No	N/A	N/A	N/A	6.80E-01
Genome sequence	4-mer: GCCG	-0.177	0.177	1.10E-01	No	N/A	N/A	N/A	3.20E-01
Genome sequence	4-mer: GCGA	-0.114	0.114	3.00E-01	No	N/A	N/A	N/A	1.40E-01
Genome sequence	4-mer: GCGT	-0.189	0.189	8.60E-02	No	N/A	N/A	N/A	1.40E-02
Genome sequence	4-mer: GCGC	-0.089	0.089	4.20E-01	No	N/A	N/A	N/A	6.90E-03
Genome sequence	4-mer: GCGG	-0.196	0.196	7.40E-02	No	N/A	N/A	N/A	1.20E-01
Genome sequence	4-mer: GGAA	0.158	0.158	1.50E-01	No	N/A	N/A	N/A	6.70E-01
Genome sequence	4-mer: GGAT	-0.174	0.174	1.10E-01	No	N/A	N/A	N/A	1.30E-01
Genome sequence	4-mer: GGAC	0.103	0.103	3.50E-01	No	N/A	N/A	N/A	4.80E-01
Genome sequence	4-mer: GGAG	0.146	0.146	1.90E-01	No	N/A	N/A	N/A	9.10E-01
Genome sequence	4-mer: GGTA	-0.053	0.053	6.30E-01	No	N/A	N/A	N/A	1.40E-01
Genome sequence	4-mer: GGTT	0.015	0.015	8.90E-01	No	N/A	N/A	N/A	3.30E-02
Genome sequence	4-mer: GGTC	0.196	0.196	7.40E-02	No	N/A	N/A	N/A	9.50E-01
Genome sequence	4-mer: GGTG	0.073	0.073	5.10E-01	No	N/A	N/A	N/A	2.90E-01
Genome sequence	4-mer: GGCA	0.289	0.289	7.60E-03	Yes	46	N/A	73	3.50E-01
Genome sequence	4-mer: GGCT	0.069	0.069	5.30E-01	No	N/A	N/A	N/A	5.90E-01
Genome sequence	4-mer: GGCC	0.141	0.141	2.00E-01	No	N/A	N/A	N/A	5.90E-01
Genome sequence	4-mer: GGCG	-0.314	0.314	3.70E-03	Yes	N/A	24	52	5.40E-02
Genome sequence	4-mer: GGGA	0.012	0.012	9.10E-01	No	N/A	N/A	N/A	3.30E-01
Genome sequence	4-mer: GGGT	0.343	0.343	1.40E-03	Yes	20	N/A	38	2.40E-01
Genome sequence	4-mer: GGGC	0.145	0.145	1.90E-01	No	N/A	N/A	N/A	4.50E-01
Genome sequence	4-mer: GGGG	0.085	0.085	4.40E-01	No	N/A	N/A	N/A	8.50E-02
Proteome sequence	Amino acid composition: Alanine (A)	-0.187	0.187	8.80E-02	No	N/A	N/A	N/A	1.30E-07
Proteome sequence	Amino acid composition: Arginine (R)	-0.068	0.068	5.40E-01	No	N/A	N/A	N/A	2.70E-12
Proteome sequence	Amino acid composition: Asparagine (N)	0.329	0.329	2.30E-03	Yes	23	N/A	44	2.80E-12
Proteome sequence	Amino acid composition: Aspartic acid (D)	-0.253	0.253	2.00E-02	Yes	N/A	38	128	6.40E-01
Proteome sequence	Amino acid composition: Cysteine (C)	0.271	0.271	1.30E-02	Yes	66	N/A	97	1.90E-05
Proteome sequence	Amino acid composition: Glutamic acid (E)	0.114	0.114	3.00E-01	No	N/A	N/A	N/A	1.90E-01
Proteome sequence	Amino acid composition: Glutamine (Q)	0.132	0.132	2.30E-01	No	N/A	N/A	N/A	2.10E-01
Proteome sequence	Amino acid composition: Glycine (G)	-0.288	0.288	8.00E-03	Yes	N/A	28	77	2.70E-04
Proteome sequence	Amino acid composition: Histidine (H)	-0.231	0.231	3.50E-02	Yes	N/A	46	148	7.00E-01
Proteome sequence	Amino acid composition: Isoleucine (I)	0.36	0.36	7.60E-04	Yes	15	N/A	30	5.60E-06
Proteome sequence	Amino acid composition: Leucine (L)	0.219	0.219	4.50E-02	Yes	115	N/A	164	6.20E-01
Proteome sequence	Amino acid composition: Lysine (K)	0.512	0.512	6.60E-07	Yes	2	N/A	5	5.40E-02
Proteome sequence	Amino acid composition: Methionine (M)	0.111	0.111	3.10E-01	No	N/A	N/A	N/A	1.10E-01
Proteome sequence	Amino acid composition: Phenylalanine (F)	-0.046	0.046	6.80E-01	No	N/A	N/A	N/A	5.50E-03
Proteome sequence	Amino acid composition: Proline (P)	-0.333	0.333	2.00E-03	Yes	N/A	21	43	5.10E-02
Proteome sequence	Amino acid composition: Serine (S)	-0.334	0.334	1.90E-03	Yes	N/A	20	41	9.60E-02
Proteome sequence	Amino acid composition: Threonine (T)	-0.354	0.354	9.60E-04	Yes	N/A	17	34	1.50E-02
Proteome sequence	Amino acid composition: Tryptophan (W)	-0.094	0.094	3.90E-01	No	N/A	N/A	N/A	7.10E-01
Proteome sequence	Amino acid composition: Tyrosine (Y)	-0.081	0.081	4.70E-01	No	N/A	N/A	N/A	1.10E-01
Proteome sequence	Amino acid composition: Valine (V)	-0.015	0.015	8.90E-01	No	N/A	N/A	N/A	1.30E-01
Proteome sequence	Amino acid composition: Aliphatic (AGILPV)	-0.115	0.115	3.00E-01	No	N/A	N/A	N/A	4.10E-04
Proteome sequence	Amino acid composition: Positive_charged/Basic(RHK)	0.422	0.422	6.40E-05	Yes	5	N/A	12	2.10E-03
Proteome sequence	Amino acid composition: Sulfur (CM)	0.25	0.25	2.20E-02	Yes	93	N/A	131	5.10E-05
Proteome sequence	Amino acid composition: Hydroxyl (ST)	-0.42	0.42	7.00E-05	Yes	N/A	10	15	7.20E-03
Proteome sequence	Amino acid composition: Negative_charged/Acidic (DE)	-0.048	0.048	6.60E-01	No	N/A	N/A	N/A	7.50E-01
Proteome sequence	Amino acid composition: Amide (NQ)	0.334	0.334	1.90E-03	Yes	22	N/A	42	1.40E-07
Proteome sequence	Amino acid composition: Hydrophobic (ACILMFWV)	0.311	0.311	4.00E-03	Yes	30	N/A	54	1.60E-01
Proteome sequence	Amino acid composition: Neutral (GHPSTY)	-0.556	0.556	4.10E-08	Yes	N/A	2	3	2.50E-01
Proteome sequence	Amino acid composition: Hydrophilic (RNDQEK)	0.38	0.38	3.60E-04	Yes	10	N/A	23	9.80E-01
Proteome sequence	Amino acid composition: Tiny (AGS)	-0.434	0.434	3.80E-05	Yes	N/A	6	9	3.00E-04
Proteome sequence	Amino acid composition: Small (NDCPT)	-0.335	0.335	1.90E-03	Yes	N/A	19	40	1.70E-04
Proteome sequence	Amino acid composition: Medium (QEHV)	0.07	0.07	5.30E-01	No	N/A	N/A	N/A	5.90E-01
Proteome sequence	Amino acid composition: Large (RILKM)	0.593	0.593	2.80E-09	Yes	1	N/A	1	6.40E-01
Proteome sequence	Amino acid composition: Huge/Aromatic (FWY)	-0.084	0.084	4.50E-01	No	N/A	N/A	N/A	1.10E-02
Proteome sequence	Amino acid composition: Uncharged (ANCQGILMFPSTWYV)	-0.234	0.234	3.20E-02	Yes	N/A	45	144	2.40E-02
Proteome sequence	Amino acid composition: Polar (RNDQEHKSTY)	0.07	0.07	5.30E-01	No	N/A	N/A	N/A	9.50E-02
Proteome sequence	Amino acid composition: Nonpolar (ACGILMFPWV)	-0.071	0.071	5.20E-01	No	N/A	N/A	N/A	9.50E-02
Human interactome	Average shortest path length	0.128	0.128	2.40E-01	No	N/A	N/A	N/A	3.60E-02
Human interactome	Betweenness centrality	-0.125	0.125	2.60E-01	No	N/A	N/A	N/A	2.70E-01
Human interactome	Closeness centrality	-0.141	0.141	2.00E-01	No	N/A	N/A	N/A	3.90E-01
Human interactome	Clustering coefficient	-0.048	0.048	6.60E-01	No	N/A	N/A	N/A	3.70E-02
Human interactome	Degree	-0.165	0.165	1.30E-01	No	N/A	N/A	N/A	6.40E-01
Human interactome	Neighborhood connectivity	-0.392	0.392	2.20E-04	Yes	N/A	13	21	7.90E-03
Human interactome	Stress	-0.117	0.117	2.90E-01	No	N/A	N/A	N/A	5.20E-01
Human interactome	Topological coefficient	0.208	0.208	5.70E-02	No	N/A	N/A	N/A	1.00E+00
