# Supplementary material for: Defining the characteristics of interferon-alpha–stimulated human genes: insight from expression data and machine learning
Source: Gigascience. 2022 Nov 18;11:giac103. doi: 10.1093/gigascience/giac103 (PMC9673497; doi:10.1093/gigascience/giac103)
Supplement: giac103_Supplemental_Files [file giac103_supplemental_files.zip › Supplementary_Data_S4.csv]

#Comparison about the expression of short linear patterns between the ISGs and non-ISGs.
#Genome-build: GRCh38.p12.
#Statistical method: Pearson's chi-squared tests.
#Correction: Benjamini-Hochberg correction.
#'x' in proteome-based sequence patterns indicates one position occupied by a standard amino acid.
#Significant enrichment was observed when the Adjusted P value (corrected by Benjamini-Hochberg correction procedure) listed below was lower than 0.05.
########## Statistical results ##########
Pattern source	Pattern	Occurrence in human genes	Occurrence in ISGs	Occurrence in non-ISGs	P value	Adjusted P value
Genome sequence	TTAT[TC]	62.80%	71.10%	56.20%	4.16E-09	3.28E-05
Genome sequence	T[AT]AT[TC]	70.60%	77.90%	64.00%	7.41E-09	2.92E-05
Genome sequence	[AG]TAA[AT]	69.80%	75.20%	60.90%	7.48E-09	1.97E-05
Genome sequence	[AT]ATAA	61.10%	67.30%	52.40%	9.29E-09	1.83E-05
Genome sequence	[TG]TAA[AT]	68.80%	74.70%	60.50%	1.16E-08	1.83E-05
Genome sequence	[AT]TAT[AT]	68.90%	75.60%	61.70%	1.34E-08	1.76E-05
Genome sequence	ATA[AG][TG]	69.80%	76.90%	63.30%	1.87E-08	2.11E-05
Genome sequence	ATA[AG]T	52.00%	58.20%	43.50%	1.94E-08	1.91E-05
Genome sequence	AATA[AT]	65.50%	71.90%	57.80%	2.09E-08	1.83E-05
Genome sequence	[AC]TAAT	52.90%	61.30%	46.70%	2.51E-08	1.98E-05
Genome sequence	AAT[AC][AT]	81.50%	86.00%	74.10%	3.12E-08	2.24E-05
Genome sequence	[AT]TTTA	60.90%	66.60%	52.30%	3.17E-08	2.08E-05
Genome sequence	AAT[AC]A	68.40%	72.60%	58.70%	3.30E-08	2.00E-05
Genome sequence	T[AT]ATT	55.10%	62.30%	47.80%	3.52E-08	1.98E-05
Genome sequence	T[AT]A[AT]A	66.90%	72.70%	58.90%	3.69E-08	1.94E-05
Genome sequence	TAA[AT][AT]	65.30%	71.10%	57.20%	4.00E-08	1.97E-05
Genome sequence	TTA[AT][TC]	73.30%	79.00%	66.00%	4.12E-08	1.91E-05
Genome sequence	ATA[AG][AT]	71.70%	76.60%	63.30%	4.15E-08	1.82E-05
Genome sequence	[AT]TA[AT][AT]	80.10%	84.40%	72.30%	4.34E-08	1.80E-05
Genome sequence	[ATG]TAA[AT]	76.40%	80.50%	67.70%	4.48E-08	1.77E-05
Genome sequence	TTA[AT][ATC]	79.00%	84.50%	72.50%	4.69E-08	1.76E-05
Genome sequence	ATTTA	45.90%	52.40%	38.20%	5.09E-08	1.82E-05
Genome sequence	TAAT[ATG]	60.40%	66.60%	52.50%	5.16E-08	1.77E-05
Genome sequence	ATA[AT]A	58.10%	64.50%	50.30%	5.31E-08	1.74E-05
Genome sequence	TTAT[ATC]	67.80%	75.20%	61.80%	5.57E-08	1.76E-05
Genome sequence	[CG]AATA	66.00%	71.60%	57.90%	5.65E-08	1.71E-05
Genome sequence	T[AT]AA[AT]	67.90%	73.10%	59.50%	5.89E-08	1.72E-05
Genome sequence	ATA[AT][AT]	70.60%	76.10%	62.90%	6.39E-08	1.80E-05
Genome sequence	[AT]TA[AT]T	70.00%	76.10%	62.90%	6.39E-08	1.74E-05
Genome sequence	[AT]T[AT]TA	68.40%	73.20%	59.70%	6.58E-08	1.73E-05
Genome sequence	TAT[AT]T	60.20%	66.90%	53.00%	6.62E-08	1.68E-05
Genome sequence	[TCG]AATA	69.20%	74.40%	61.00%	6.80E-08	1.67E-05
Genome sequence	ATAA[AT]	60.40%	66.10%	52.20%	7.28E-08	1.74E-05
Genome sequence	T[AT]A[AT]T	66.10%	71.30%	57.70%	7.28E-08	1.69E-05
Genome sequence	[AT][AG]TAA	73.90%	78.40%	65.60%	7.57E-08	1.71E-05
Genome sequence	ATA[ACG][TG]	78.70%	84.00%	72.20%	8.09E-08	1.77E-05
Genome sequence	TA[TG][TC]A	74.60%	81.10%	68.80%	8.25E-08	1.76E-05
Genome sequence	[TG]ATA[AT]	75.60%	80.80%	68.40%	8.86E-08	1.84E-05
Genome sequence	[AG]TAA[ATG]	79.20%	83.20%	71.30%	9.06E-08	1.83E-05
Genome sequence	TTA[AC]A	67.40%	73.40%	60.10%	9.33E-08	1.84E-05
Genome sequence	[AT]TATT	61.80%	69.40%	55.70%	9.66E-08	1.86E-05
Genome sequence	AATA[ATG]	70.20%	76.50%	63.50%	9.99E-08	1.87E-05
Genome sequence	[AT]TA[AT]A	69.90%	75.30%	62.20%	1.01E-07	1.84E-05
Genome sequence	AATC[AT]	72.30%	77.30%	64.40%	1.01E-07	1.82E-05
Genome sequence	TA[TG][AC]A	78.70%	84.00%	72.30%	1.05E-07	1.83E-05
Genome sequence	[AG]ATA[AT]	78.70%	84.00%	72.30%	1.05E-07	1.79E-05
Genome sequence	[ATG]ATAA	71.40%	76.90%	64.10%	1.06E-07	1.78E-05
Genome sequence	TAT[AT][AT]	71.90%	77.70%	65.00%	1.07E-07	1.76E-05
Genome sequence	ATAAT	40.60%	46.30%	32.70%	1.07E-07	1.73E-05
Genome sequence	AA[AT]CA	77.90%	82.10%	70.00%	1.08E-07	1.70E-05
Genome sequence	TTA[AT][AT]	69.70%	75.50%	62.50%	1.11E-07	1.72E-05
Genome sequence	T[AT]AT[ATC]	74.80%	81.30%	69.10%	1.16E-07	1.75E-05
Genome sequence	TATT[TC]	65.10%	71.60%	58.20%	1.16E-07	1.72E-05
Genome sequence	TT[AG]TT	62.90%	69.40%	55.80%	1.22E-07	1.79E-05
Genome sequence	[AG]TA[AG]T	64.40%	69.40%	55.80%	1.22E-07	1.75E-05
Genome sequence	[AT]TAT[ATC]	79.90%	85.50%	74.10%	1.23E-07	1.73E-05
Genome sequence	AAT[ATC]A	74.00%	78.10%	65.40%	1.30E-07	1.80E-05
Genome sequence	TA[AT][AT]T	69.50%	75.00%	62.00%	1.32E-07	1.79E-05
Genome sequence	[AT][TC]ATA	69.00%	75.00%	62.00%	1.32E-07	1.76E-05
Genome sequence	ATA[ATCG][TG]	85.20%	90.20%	80.10%	1.38E-07	1.82E-05
Genome sequence	[ATG]TAAA	68.90%	74.40%	61.30%	1.40E-07	1.80E-05
Genome sequence	TAAA[AT]	58.40%	63.40%	49.70%	1.44E-07	1.83E-05
Genome sequence	AT[AT]A[AT]	73.90%	78.70%	66.20%	1.49E-07	1.87E-05
Genome sequence	TA[TG]TT	56.20%	63.20%	49.50%	1.60E-07	1.97E-05
Genome sequence	ATA[ATG][TG]	80.70%	86.80%	75.90%	1.64E-07	1.99E-05
Genome sequence	[AC]ATAT	64.60%	70.80%	57.60%	1.69E-07	2.02E-05
Genome sequence	[AT]ATA[AT]	74.70%	79.80%	67.60%	1.76E-07	2.07E-05
Genome sequence	A[AT]TAT	65.60%	71.90%	58.80%	1.83E-07	2.12E-05
Genome sequence	[TG]AT[AT]A	75.10%	80.80%	68.80%	1.86E-07	2.12E-05
Genome sequence	[ATC]ATAA	68.30%	73.70%	60.80%	1.86E-07	2.09E-05
Genome sequence	T[AT]AT[AT]	64.50%	71.30%	58.10%	1.88E-07	2.08E-05
Genome sequence	T[AT]A[AT][AT]	76.50%	81.30%	69.30%	1.89E-07	2.07E-05
Genome sequence	GT[AT]A[AT]	68.40%	73.40%	60.40%	1.90E-07	2.05E-05
Genome sequence	[AC][AT]AAT	81.40%	84.80%	73.60%	1.97E-07	2.10E-05
Genome sequence	T[AG]T[AT]A	72.10%	77.30%	64.80%	2.09E-07	2.19E-05
Genome sequence	[AG][AG]TAA	75.40%	80.20%	68.10%	2.11E-07	2.19E-05
Genome sequence	[AT]TAA[AT]	71.50%	76.10%	63.50%	2.12E-07	2.17E-05
Genome sequence	T[AT]A[AT][TC]	80.50%	85.00%	73.80%	2.12E-07	2.15E-05
Genome sequence	[ATG]TA[AT]T	76.70%	81.10%	69.20%	2.21E-07	2.21E-05
Genome sequence	T[AT]AAA	59.20%	64.80%	51.40%	2.23E-07	2.19E-05
Genome sequence	TA[TG][AT]T	68.90%	74.40%	61.60%	2.24E-07	2.18E-05
Genome sequence	[ATG]T[AG]TA	82.80%	87.70%	77.20%	2.40E-07	2.31E-05
Genome sequence	[ATG]TATT	69.40%	74.80%	62.10%	2.41E-07	2.29E-05
Genome sequence	[ATG]TGTA	75.40%	80.50%	68.50%	2.53E-07	2.37E-05
Genome sequence	[ACG]TAAT	59.10%	66.00%	52.60%	2.62E-07	2.43E-05
Genome sequence	[AT]TAT[TC]	77.20%	83.40%	72.00%	2.68E-07	2.45E-05
Genome sequence	[AT]AT[AC]A	80.70%	85.00%	73.90%	2.73E-07	2.48E-05
Genome sequence	[AT]TAAA	63.30%	69.50%	56.40%	2.76E-07	2.47E-05
Genome sequence	ATAA[ATC]	67.60%	72.60%	59.70%	2.82E-07	2.50E-05
Genome sequence	TA[AT][AT]A	68.40%	73.70%	61.00%	2.96E-07	2.59E-05
Genome sequence	TA[TG]AA	60.80%	66.50%	53.20%	2.99E-07	2.59E-05
Genome sequence	TTA[AT][AC]	73.60%	79.50%	67.50%	3.02E-07	2.59E-05
Genome sequence	A[ATG]TAA	68.70%	73.40%	60.60%	3.02E-07	2.56E-05
Genome sequence	[ATC]TAAT	61.20%	67.40%	54.20%	3.06E-07	2.56E-05
Genome sequence	[AG]T[AT]AT	69.40%	75.60%	63.20%	3.18E-07	2.64E-05
Genome sequence	[AG]ATA[ATG]	83.50%	87.90%	77.60%	3.31E-07	2.72E-05
Genome sequence	TT[AG]T[TC]	81.40%	86.60%	76.00%	3.33E-07	2.71E-05
Genome sequence	AT[AT]TA	55.40%	61.00%	47.60%	3.35E-07	2.69E-05
Genome sequence	[AG]TAA[TG]	69.60%	75.00%	62.50%	3.37E-07	2.69E-05
Genome sequence	[ATC][AG]TAA	79.30%	82.90%	71.50%	3.44E-07	2.71E-05
Genome sequence	[AG]T[AT]A[AT]	82.60%	86.10%	75.40%	3.50E-07	2.74E-05
Genome sequence	[AT]AATG	74.70%	78.50%	66.50%	3.53E-07	2.73E-05
Genome sequence	AATAA	48.00%	52.40%	39.10%	3.56E-07	2.73E-05
Genome sequence	TA[AT]AA	60.20%	65.20%	51.90%	3.57E-07	2.71E-05
Genome sequence	[AC]TA[AG][TG]	84.70%	89.70%	79.90%	3.57E-07	2.68E-05
Genome sequence	ATAA[TG]	59.40%	65.50%	52.30%	3.62E-07	2.69E-05
Genome sequence	ATAT[AT]	56.90%	63.40%	50.10%	3.62E-07	2.67E-05
Genome sequence	AT[TG]TA	64.70%	70.60%	57.80%	3.81E-07	2.78E-05
Genome sequence	TAA[AT][TC]	65.70%	70.30%	57.40%	3.84E-07	2.78E-05
Genome sequence	[AG]TTA[AT]	72.70%	77.90%	65.80%	3.88E-07	2.78E-05
Genome sequence	TA[AT]T[AT]	67.50%	74.20%	61.70%	4.04E-07	2.87E-05
Genome sequence	[ATG]ATA[AT]	82.80%	87.10%	76.70%	4.06E-07	2.86E-05
Genome sequence	[ATC]ATAT	69.50%	75.30%	62.90%	4.13E-07	2.88E-05
Genome sequence	TA[ATG][AT]A	74.70%	79.70%	67.80%	4.19E-07	2.90E-05
Genome sequence	TTT[TC]A	72.90%	77.30%	65.10%	4.22E-07	2.89E-05
Genome sequence	TAT[AT]A	56.50%	62.40%	49.20%	4.24E-07	2.88E-05
Genome sequence	TAATG	47.10%	53.40%	40.20%	4.25E-07	2.87E-05
Genome sequence	TA[ATG][AT]T	74.50%	78.90%	66.90%	4.26E-07	2.84E-05
Genome sequence	[AG]T[AT]AA	72.70%	76.10%	63.80%	4.28E-07	2.84E-05
Genome sequence	[TG][AT]ATC	80.30%	86.60%	76.10%	4.30E-07	2.82E-05
Genome sequence	[TG]TA[AT]T	70.00%	74.70%	62.20%	4.37E-07	2.84E-05
Genome sequence	[AT]ATC[AT]	84.60%	88.70%	78.70%	4.43E-07	2.86E-05
Genome sequence	AT[AT]AT	59.00%	65.50%	52.40%	4.54E-07	2.91E-05
Genome sequence	AA[AT]AT	72.80%	77.40%	65.30%	4.65E-07	2.95E-05
Genome sequence	TAA[AT][ATC]	73.00%	77.40%	65.30%	4.65E-07	2.93E-05
Genome sequence	A[AG]TAA	60.70%	66.10%	53.10%	4.65E-07	2.91E-05
Genome sequence	[ATG][AG]TAA	81.80%	85.60%	74.90%	4.70E-07	2.91E-05
Genome sequence	ATAA[ATG]	69.80%	75.20%	62.80%	4.70E-07	2.89E-05
Genome sequence	C[AT]AAT	67.70%	73.40%	60.90%	4.78E-07	2.92E-05
Genome sequence	ATTTT	57.70%	64.40%	51.30%	4.81E-07	2.92E-05
Genome sequence	[ATC]A[AT]AT	85.70%	88.20%	78.10%	4.84E-07	2.91E-05
Genome sequence	[AC]TA[AG]T	66.50%	73.10%	60.50%	4.87E-07	2.91E-05
Genome sequence	[TG]A[AT]TA	73.10%	78.70%	66.80%	4.90E-07	2.91E-05
Genome sequence	T[ACG][AT]AT	88.80%	92.10%	83.20%	4.92E-07	2.89E-05
Genome sequence	[AG]TA[AG][TG]	81.30%	85.80%	75.20%	5.04E-07	2.94E-05
Genome sequence	[TG]TAAA	60.00%	66.00%	53.00%	5.17E-07	3.00E-05
Genome sequence	TA[TG][AT]A	69.10%	73.90%	61.40%	5.20E-07	2.99E-05
Genome sequence	TAAT[AG]	54.50%	61.00%	47.80%	5.26E-07	3.01E-05
Genome sequence	[AG][ATG]TAA	81.10%	84.40%	73.50%	5.46E-07	3.10E-05
Genome sequence	T[AG]TA[AT]	75.60%	79.40%	67.60%	5.60E-07	3.15E-05
Genome sequence	T[AG]TA[ATC]	87.70%	90.30%	80.90%	5.64E-07	3.15E-05
Genome sequence	[AT]TAT[AC]	72.90%	78.50%	66.70%	5.64E-07	3.13E-05
Genome sequence	TAAAA	48.90%	53.70%	40.60%	5.67E-07	3.12E-05
Genome sequence	T[AC]T[AT]A	71.50%	76.60%	64.50%	5.74E-07	3.14E-05
Genome sequence	[AG]T[CG]TA	84.70%	88.70%	78.80%	5.75E-07	3.12E-05
Genome sequence	ATA[ATG]A	66.50%	71.30%	58.70%	5.89E-07	3.18E-05
Genome sequence	[TG][AG]TTA	73.40%	79.00%	67.30%	5.89E-07	3.16E-05
Genome sequence	TAAT	65.30%	71.00%	58.40%	5.94E-07	3.17E-05
Genome sequence	TAAT[TG]	55.80%	61.10%	48.10%	5.98E-07	3.16E-05
Genome sequence	TAAA[ATC]	65.40%	70.60%	58.00%	5.99E-07	3.15E-05
Genome sequence	AAA[AC]A	78.70%	82.60%	71.40%	6.03E-07	3.15E-05
Genome sequence	[AG]TAT[TC]	78.30%	83.10%	72.00%	6.05E-07	3.14E-05
Genome sequence	AATA[TG]	61.90%	69.00%	56.30%	6.10E-07	3.14E-05
Genome sequence	[TG][AG]TAA	74.90%	79.50%	67.80%	6.13E-07	3.14E-05
Genome sequence	[AG]TAAT	50.30%	55.60%	42.60%	6.13E-07	3.12E-05
Genome sequence	[AC][AT]TAA	74.10%	77.90%	66.00%	6.17E-07	3.12E-05
Genome sequence	AT[AT]TT	66.90%	72.70%	60.30%	6.22E-07	3.12E-05
Genome sequence	[AT][AT]TAT	75.60%	81.30%	69.90%	6.30E-07	3.14E-05
Genome sequence	TAT[TC][TC]	81.60%	86.90%	76.70%	6.32E-07	3.13E-05
Genome sequence	TA[TG]T[TC]	71.00%	76.80%	64.80%	6.32E-07	3.11E-05
Genome sequence	AT[AT]A[ATG]	80.10%	84.70%	73.90%	6.36E-07	3.11E-05
Genome sequence	[AT][AT]ATA	68.50%	74.20%	61.90%	6.37E-07	3.10E-05
Genome sequence	TATAA	42.70%	49.50%	36.60%	6.38E-07	3.09E-05
Genome sequence	T[CG][AT]AT	86.90%	90.80%	81.60%	6.42E-07	3.09E-05
Genome sequence	T[AG][AT]AT	80.40%	84.20%	73.30%	6.46E-07	3.09E-05
Genome sequence	AT[AC]A[TC]	87.90%	92.10%	83.30%	6.50E-07	3.09E-05
Genome sequence	T[AT][AT]TA	66.40%	71.10%	58.60%	6.62E-07	3.13E-05
Genome sequence	TTAA[AT]	58.20%	64.20%	51.30%	6.67E-07	3.13E-05
Genome sequence	ATA[TG][TG]	73.90%	79.70%	68.10%	6.71E-07	3.13E-05
Genome sequence	ATAA[TC]	55.10%	61.30%	48.30%	6.78E-07	3.14E-05
Genome sequence	ATA[AT][AG]	76.30%	81.50%	70.10%	6.86E-07	3.16E-05
Genome sequence	[ATG]TAT[AT]	77.10%	81.50%	70.10%	6.86E-07	3.15E-05
Genome sequence	ATA[TCG][TG]	80.70%	86.00%	75.50%	6.94E-07	3.16E-05
Genome sequence	T[AT]AA[AC]	70.40%	75.80%	63.70%	6.99E-07	3.17E-05
Genome sequence	TA[ATG]T[AC]	72.50%	77.70%	65.90%	7.07E-07	3.19E-05
Genome sequence	TA[ATG][AT]C	78.50%	82.90%	71.90%	7.09E-07	3.18E-05
Genome sequence	[TC]ATAA	57.50%	63.40%	50.50%	7.10E-07	3.16E-05
Genome sequence	TAT[AT][TC]	73.80%	78.20%	66.50%	7.44E-07	3.30E-05
Genome sequence	TAA[ATCG]C	71.90%	76.30%	64.30%	7.46E-07	3.29E-05
Genome sequence	TAA[AG]A	64.20%	69.40%	56.80%	7.62E-07	3.34E-05
Genome sequence	TATTT	51.10%	57.30%	44.30%	7.66E-07	3.34E-05
Genome sequence	[TG]TAT[TC]	78.10%	83.50%	72.70%	7.68E-07	3.33E-05
Genome sequence	TAA[AT]A	55.10%	60.30%	47.40%	7.75E-07	3.34E-05
Genome sequence	[AT]ATA[TG]	71.10%	77.90%	66.10%	7.77E-07	3.33E-05
Genome sequence	A[TG][AT]TA	74.40%	78.70%	67.00%	7.80E-07	3.32E-05
Genome sequence	[ACG]TA[AG]T	73.50%	78.70%	67.00%	7.80E-07	3.31E-05
Genome sequence	A[AT]AAA	71.30%	75.60%	63.60%	7.95E-07	3.35E-05
Genome sequence	[TG][AT]AT[AC]	87.30%	91.80%	83.00%	8.04E-07	3.37E-05
Genome sequence	A[AT]T[AC]A	82.20%	84.70%	74.00%	8.11E-07	3.38E-05
Genome sequence	TAA[TG][ACG]	81.70%	84.70%	74.00%	8.11E-07	3.37E-05
Genome sequence	[AT]T[TG]TA	76.90%	81.80%	70.60%	8.12E-07	3.35E-05
Genome sequence	ATA[AT][ATG]	81.10%	85.80%	75.40%	8.28E-07	3.40E-05
Genome sequence	TA[TG][ATC]A	81.70%	85.80%	75.40%	8.28E-07	3.38E-05
Genome sequence	ATAT[ATC]	68.30%	73.50%	61.30%	8.33E-07	3.38E-05
Genome sequence	ATTA[AT]	61.90%	68.20%	55.60%	8.49E-07	3.43E-05
Genome sequence	AT[ATG]TA	69.10%	74.70%	62.60%	8.62E-07	3.47E-05
Genome sequence	[AG]TA[AT]T	70.40%	74.70%	62.60%	8.62E-07	3.45E-05
Genome sequence	AT[AT]T[TG]	81.60%	87.10%	77.00%	8.67E-07	3.45E-05
Genome sequence	TTATT	46.60%	52.90%	40.00%	8.73E-07	3.46E-05
Genome sequence	[TCG][ATG]TAT	89.00%	92.30%	83.60%	8.83E-07	3.48E-05
Genome sequence	T[AT]T[TC]A	82.40%	86.00%	75.60%	8.88E-07	3.48E-05
Genome sequence	[AT]AT[TC]A	79.60%	84.40%	73.70%	8.89E-07	3.47E-05
Genome sequence	[AT]AT[AT]T	77.30%	82.40%	71.40%	8.94E-07	3.47E-05
Genome sequence	[AT][AT]TTA	71.80%	75.50%	63.50%	9.03E-07	3.49E-05
Genome sequence	[ATG]ATAT	71.30%	76.60%	64.80%	9.05E-07	3.48E-05
Genome sequence	TTA[AT]T	57.30%	62.30%	49.40%	9.15E-07	3.50E-05
Genome sequence	[AT][AT]ATC	80.60%	84.50%	73.90%	9.58E-07	3.65E-05
Genome sequence	T[AT][AG]TT	68.90%	74.50%	62.50%	9.76E-07	3.70E-05
Genome sequence	GATT[AT]	69.20%	74.20%	62.10%	9.99E-07	3.77E-05
Genome sequence	T[AT]A[ATC]A	79.30%	83.70%	73.00%	1.06E-06	3.96E-05
Genome sequence	AATAT	53.10%	60.20%	47.40%	1.06E-06	3.97E-05
Genome sequence	[AT]ATA[AG]	70.80%	76.10%	64.30%	1.06E-06	3.96E-05
Genome sequence	ATA[ATG][ATG]	85.70%	89.80%	80.50%	1.08E-06	4.00E-05
Genome sequence	GTAA[ATG]	60.60%	65.20%	52.50%	1.09E-06	4.00E-05
Genome sequence	[ATG]ATA[ATG]	86.90%	90.80%	81.80%	1.10E-06	4.03E-05
Genome sequence	[AT]TAAT	53.60%	58.50%	45.80%	1.12E-06	4.08E-05
Genome sequence	TAT[AT][CG]	72.70%	78.50%	67.00%	1.12E-06	4.09E-05
Genome sequence	[AT]AT[AT]A	72.40%	76.60%	64.90%	1.13E-06	4.10E-05
Genome sequence	ATA[ATG][AG]	81.80%	86.00%	75.70%	1.14E-06	4.09E-05
Genome sequence	ATA[AG][ATG]	79.60%	83.90%	73.20%	1.14E-06	4.09E-05
Genome sequence	[ATC]TAT[TC]	86.30%	91.00%	82.00%	1.15E-06	4.09E-05
Genome sequence	TTA[TG][TC]	71.80%	77.40%	65.80%	1.16E-06	4.12E-05
Genome sequence	[TG]TAA[ATG]	78.40%	81.10%	70.00%	1.17E-06	4.13E-05
Genome sequence	T[AT]A[AT][AC]	81.00%	85.50%	75.20%	1.17E-06	4.12E-05
Genome sequence	[ATG]AT[AT]A	81.60%	85.50%	75.20%	1.17E-06	4.10E-05
Genome sequence	T[AT][AT]AC	73.20%	76.30%	64.50%	1.17E-06	4.09E-05
Genome sequence	AT[AT]A[AG]	74.00%	79.00%	67.60%	1.18E-06	4.08E-05
Genome sequence	TATT[TCG]	72.90%	79.00%	67.60%	1.18E-06	4.07E-05
Genome sequence	TAA[ATG]C	64.20%	70.00%	57.70%	1.18E-06	4.05E-05
Genome sequence	A[TC]ATA	54.80%	60.30%	47.60%	1.20E-06	4.13E-05
Genome sequence	[AG]ATAT	66.90%	72.70%	60.60%	1.21E-06	4.14E-05
Genome sequence	[AT]ATA[ATG]	79.30%	84.00%	73.50%	1.23E-06	4.19E-05
Genome sequence	T[AG]TA[TC]	82.50%	85.60%	75.40%	1.26E-06	4.25E-05
Genome sequence	[TC]TAT[TC]	80.40%	85.60%	75.40%	1.26E-06	4.24E-05
Genome sequence	T[ACG]TAA	67.10%	71.80%	59.60%	1.26E-06	4.23E-05
Genome sequence	[AT]A[AT]AT	77.90%	81.30%	70.30%	1.27E-06	4.25E-05
Genome sequence	[AC]A[AT]AT	83.50%	86.30%	76.20%	1.30E-06	4.34E-05
Genome sequence	[ATG]TAAT	59.30%	64.50%	51.90%	1.31E-06	4.34E-05
Genome sequence	ATA[ATG]T	64.00%	69.50%	57.20%	1.32E-06	4.35E-05
Genome sequence	ATA[AT]T	58.80%	64.80%	52.30%	1.33E-06	4.37E-05
Genome sequence	TA[TG]CA	67.50%	74.70%	62.80%	1.35E-06	4.40E-05
Genome sequence	AT[AT][AT]T	75.30%	81.00%	69.90%	1.35E-06	4.40E-05
Genome sequence	[AT]T[AT]AT	72.20%	76.90%	65.30%	1.37E-06	4.45E-05
Genome sequence	TATT[ACG]	69.70%	75.80%	64.10%	1.37E-06	4.43E-05
Genome sequence	TAA[ATG]A	67.30%	72.30%	60.20%	1.38E-06	4.45E-05
Genome sequence	[AG]TA[ATG]T	76.40%	80.20%	69.00%	1.39E-06	4.45E-05
Genome sequence	[TG]AATA	59.00%	63.70%	51.10%	1.40E-06	4.46E-05
Genome sequence	T[AT][ATG]TA	73.30%	77.70%	66.20%	1.40E-06	4.44E-05
Genome sequence	[AG]TTA[ATG]	77.10%	81.90%	71.10%	1.41E-06	4.46E-05
Genome sequence	AT[AT]T[AT]	74.00%	78.50%	67.20%	1.41E-06	4.45E-05
Genome sequence	TATT[TG]	64.90%	71.60%	59.50%	1.41E-06	4.44E-05
Genome sequence	TA[ATG]CA	74.50%	80.60%	69.60%	1.43E-06	4.48E-05
Genome sequence	A[AT][AT]AT	79.10%	82.90%	72.20%	1.44E-06	4.50E-05
Genome sequence	T[AC]AT[ATC]	92.50%	96.50%	89.80%	1.45E-06	4.50E-05
Genome sequence	TTA[ATC]A	71.30%	76.30%	64.60%	1.46E-06	4.53E-05
Genome sequence	[TG]ATAA	62.80%	68.70%	56.40%	1.47E-06	4.53E-05
Genome sequence	T[AT][AG]TC	77.30%	81.60%	70.70%	1.50E-06	4.61E-05
Genome sequence	GT[AT]A[ATG]	75.60%	79.50%	68.30%	1.54E-06	4.70E-05
Genome sequence	T[AG]TAA	58.80%	63.50%	51.00%	1.54E-06	4.69E-05
Genome sequence	TAA[AT][AC]	67.60%	72.10%	60.10%	1.55E-06	4.70E-05
Genome sequence	TAT[TC][ATC]	87.00%	91.10%	82.40%	1.56E-06	4.71E-05
Genome sequence	A[AT]TA[AT]	76.50%	80.80%	69.80%	1.56E-06	4.69E-05
Genome sequence	TAT[AT][ACG]	79.30%	83.10%	72.40%	1.56E-06	4.69E-05
Genome sequence	TTAT[AT]	56.40%	62.40%	49.90%	1.59E-06	4.76E-05
Genome sequence	TA[AT]TT	58.50%	64.20%	51.70%	1.60E-06	4.76E-05
Genome sequence	ATA[AG]A	62.80%	67.30%	54.90%	1.61E-06	4.77E-05
Genome sequence	T[AT]A[AG]A	73.30%	78.40%	67.00%	1.61E-06	4.76E-05
Genome sequence	[ATG][AT]ATC	88.60%	92.60%	84.30%	1.62E-06	4.77E-05
Genome sequence	[TC]TA[TG][TC]	88.10%	91.30%	82.60%	1.62E-06	4.76E-05
Genome sequence	TA[ATG]TT	61.90%	67.90%	55.60%	1.63E-06	4.75E-05
Genome sequence	[AT]TTAT	64.10%	69.80%	57.70%	1.63E-06	4.75E-05
Genome sequence	[TG]ATT[AC]	80.60%	85.20%	74.90%	1.64E-06	4.75E-05
Genome sequence	[AG]T[AG]TA	76.80%	82.30%	71.50%	1.66E-06	4.80E-05
Genome sequence	[TG][ACG]TAA	82.90%	86.30%	76.30%	1.66E-06	4.79E-05
Genome sequence	A[AT]TAA	61.50%	65.20%	52.70%	1.68E-06	4.80E-05
Genome sequence	TA[AT][AT][AT]	80.20%	84.20%	73.80%	1.69E-06	4.82E-05
Genome sequence	ATTA[ATG]	66.30%	72.60%	60.60%	1.70E-06	4.83E-05
Genome sequence	[AG]TAA[ATC]	77.60%	81.00%	70.00%	1.70E-06	4.82E-05
Genome sequence	TA[AG][AT]A	66.70%	72.30%	60.30%	1.72E-06	4.86E-05
Genome sequence	G[ATCG]TAT	80.90%	85.80%	75.70%	1.72E-06	4.84E-05
Genome sequence	TA[TCG]TT	73.40%	78.50%	67.30%	1.77E-06	4.95E-05
Genome sequence	[AG]AT[AC][TG]	93.80%	96.80%	90.40%	1.77E-06	4.94E-05
Genome sequence	[AG]TAA[TCG]	78.10%	81.90%	71.20%	1.78E-06	4.95E-05
Genome sequence	AAT[AC][ATC]	88.50%	90.60%	81.80%	1.78E-06	4.95E-05
Genome sequence	[AT]AAAA	69.30%	73.70%	61.90%	1.79E-06	4.94E-05
Genome sequence	[AG][AT]TAT	76.80%	82.40%	71.70%	1.80E-06	4.97E-05
Genome sequence	[AT]ATC[ATC]	90.70%	93.40%	85.50%	1.81E-06	4.98E-05
Genome sequence	T[ATG]TAA	69.60%	73.40%	61.60%	1.82E-06	4.98E-05
Genome sequence	TAT[AT][AG]	70.80%	76.30%	64.80%	1.83E-06	4.99E-05
Genome sequence	TAT[AT][ATG]	78.60%	83.40%	72.90%	1.83E-06	4.98E-05
Genome sequence	[TC][AT]AAT	75.00%	78.20%	66.90%	1.84E-06	4.99E-05
Genome sequence	T[AC]AT[TCG]	95.40%	98.20%	92.80%	1.85E-06	4.98E-05
Genome sequence	[TG]ATTA	58.40%	65.30%	53.00%	1.88E-06	5.05E-05
Genome sequence	[ATG]T[AT]AT	77.30%	81.60%	70.80%	1.89E-06	5.08E-05
Genome sequence	AAATG	68.50%	72.40%	60.50%	1.90E-06	5.09E-05
Genome sequence	[AT]T[AT]T[AT]	81.80%	86.60%	76.80%	1.91E-06	5.08E-05
Genome sequence	TTAAA	48.90%	55.20%	42.70%	1.94E-06	5.15E-05
Genome sequence	T[AT]A[AT][ATC]	84.50%	88.50%	79.20%	1.94E-06	5.15E-05
Genome sequence	[AC]ATA[TG]	76.20%	80.80%	69.90%	1.96E-06	5.17E-05
Genome sequence	[TG]A[AT]T[AC]	89.40%	92.30%	84.00%	2.01E-06	5.28E-05
Genome sequence	TAG[AC]A	62.50%	67.90%	55.70%	2.02E-06	5.28E-05
Genome sequence	A[AT]TA[TG]	72.80%	79.20%	68.10%	2.02E-06	5.27E-05
Genome sequence	AATA[AG]	58.40%	62.70%	50.30%	2.02E-06	5.26E-05
Genome sequence	[AG]ATAA	64.70%	69.80%	57.80%	2.02E-06	5.25E-05
Genome sequence	[ACG]TTA[AT]	81.20%	85.60%	75.60%	2.04E-06	5.26E-05
Genome sequence	TAT[ATC][TC]	84.70%	88.70%	79.40%	2.06E-06	5.31E-05
Genome sequence	[AT]AT[AT][AT]	85.10%	88.70%	79.40%	2.06E-06	5.29E-05
Genome sequence	A[ATC]TAA	67.60%	71.60%	59.70%	2.18E-06	5.58E-05
Genome sequence	G[AT]TA[AT]	75.60%	81.50%	70.70%	2.19E-06	5.58E-05
Genome sequence	[TG]GTA[AT]	77.60%	81.50%	70.70%	2.19E-06	5.56E-05
Genome sequence	AT[AT][AT]A	72.00%	75.50%	64.00%	2.19E-06	5.55E-05
Genome sequence	[TG][AT]TTA	74.10%	78.50%	67.40%	2.21E-06	5.58E-05
Genome sequence	TATT[AT]	60.70%	67.10%	54.90%	2.21E-06	5.57E-05
Genome sequence	AAACA	68.30%	73.40%	61.70%	2.26E-06	5.67E-05
Genome sequence	T[AC][ATG]CA	93.70%	96.90%	90.70%	2.28E-06	5.69E-05
Genome sequence	[TCG]GTA[AT]	81.50%	84.80%	74.70%	2.28E-06	5.68E-05
Genome sequence	ATT[AT]A	60.20%	65.00%	52.70%	2.29E-06	5.70E-05
Genome sequence	T[ATCG]TAA	74.40%	78.20%	67.00%	2.30E-06	5.70E-05
Genome sequence	[ATG]TAT[TC]	84.50%	89.00%	79.90%	2.31E-06	5.71E-05
Genome sequence	[TCG][AG]ATA	83.20%	87.10%	77.50%	2.33E-06	5.74E-05
Genome sequence	TA[AT][AT]C	71.20%	76.00%	64.50%	2.34E-06	5.76E-05
Genome sequence	[AT]TA[AG]A	73.60%	77.90%	66.70%	2.39E-06	5.85E-05
Genome sequence	T[AT]TAA	61.70%	66.30%	54.10%	2.41E-06	5.87E-05
Genome sequence	[AG]TAA[TC]	67.30%	71.80%	60.00%	2.41E-06	5.88E-05
Genome sequence	TTAA[AG]	62.30%	66.90%	54.80%	2.45E-06	5.94E-05
Genome sequence	[TC][AG]TAA	69.90%	73.90%	62.20%	2.45E-06	5.92E-05
Genome sequence	ATA[ATCG]G	74.70%	80.80%	70.00%	2.46E-06	5.92E-05
Genome sequence	[AC]T[AC][AG]T	94.50%	97.40%	91.50%	2.46E-06	5.91E-05
Genome sequence	T[AG]T[AT][AT]	88.80%	91.90%	83.60%	2.46E-06	5.90E-05
Genome sequence	TAA[TCG][ACG]	87.50%	90.00%	81.10%	2.47E-06	5.90E-05
Genome sequence	AT[AT]A[TG]	72.30%	77.60%	66.40%	2.48E-06	5.91E-05
Genome sequence	AA[AT][AC]A	85.80%	88.50%	79.30%	2.50E-06	5.93E-05
Genome sequence	TA[ATG]TC	62.60%	68.20%	56.20%	2.50E-06	5.92E-05
Genome sequence	[AT]ATAT	61.80%	68.20%	56.20%	2.50E-06	5.91E-05
Genome sequence	[AT]TATA	50.40%	55.50%	43.10%	2.52E-06	5.93E-05
Genome sequence	ATA[ATG][AT]	76.90%	81.30%	70.60%	2.52E-06	5.92E-05
Genome sequence	TA[TG][AT]C	71.10%	75.00%	63.50%	2.53E-06	5.93E-05
Genome sequence	T[AT]T[AT]A	72.10%	76.10%	64.80%	2.58E-06	6.01E-05
Genome sequence	AAT[AC][ATG]	85.40%	89.40%	80.30%	2.58E-06	6.00E-05
Genome sequence	[ATG]ATCA	86.10%	89.40%	80.30%	2.58E-06	5.99E-05
Genome sequence	[AT]T[AT]TT	75.50%	81.80%	71.20%	2.58E-06	5.97E-05
Genome sequence	[CG]AAT[AC]	83.30%	86.80%	77.10%	2.60E-06	5.99E-05
Genome sequence	[AT]ATTT	68.00%	72.60%	60.90%	2.61E-06	6.00E-05
Genome sequence	T[AC]AT	96.00%	98.50%	93.50%	2.61E-06	5.99E-05
Genome sequence	[AT]T[AG]TA	73.00%	78.10%	66.90%	2.62E-06	5.98E-05
Genome sequence	[TCG]TAA[TG]	79.50%	82.30%	71.70%	2.63E-06	6.00E-05
Genome sequence	TATT[ATC]	70.20%	75.80%	64.40%	2.65E-06	6.02E-05
Genome sequence	T[AT][AT]AA	71.80%	75.80%	64.40%	2.65E-06	6.00E-05
Genome sequence	TA[ATG][AC]A	83.80%	88.10%	78.70%	2.67E-06	6.03E-05
Genome sequence	ATTT[AT]	67.00%	71.90%	60.20%	2.67E-06	6.02E-05
Genome sequence	[TC]A[AT]AT	77.40%	81.00%	70.30%	2.67E-06	6.01E-05
Genome sequence	TAAT[TCG]	62.10%	67.10%	55.00%	2.73E-06	6.12E-05
Genome sequence	[AC]AAAT	77.20%	80.20%	69.30%	2.73E-06	6.10E-05
Genome sequence	AATA	76.80%	81.50%	70.80%	2.74E-06	6.11E-05
Genome sequence	TTTA[AC]	66.00%	70.30%	58.50%	2.77E-06	6.16E-05
Genome sequence	[AT]TAT[ATG]	80.90%	85.80%	76.00%	2.77E-06	6.14E-05
Genome sequence	TT[AT]CT	76.30%	81.90%	71.40%	2.80E-06	6.19E-05
Genome sequence	TA[TC]TT	71.00%	76.30%	65.00%	2.83E-06	6.23E-05
Genome sequence	ATAA[TCG]	67.40%	73.10%	61.40%	2.84E-06	6.25E-05
Genome sequence	[ACG]ATAT	73.10%	78.20%	67.20%	2.87E-06	6.28E-05
Genome sequence	[AT][ATG]TAA	81.40%	84.80%	74.80%	2.88E-06	6.29E-05
Genome sequence	TATA[AT]	56.50%	61.80%	49.50%	2.88E-06	6.28E-05
Genome sequence	T[AT]A[ATG]A	76.90%	81.10%	70.50%	2.91E-06	6.32E-05
Genome sequence	T[TCG]TAA	69.70%	74.20%	62.70%	2.98E-06	6.45E-05
Genome sequence	[AG]AT[AC]T	87.30%	91.60%	83.30%	2.98E-06	6.45E-05
Genome sequence	ATAT	76.10%	80.80%	70.10%	3.07E-06	6.62E-05
Genome sequence	[TG][AT]AT[TC]	89.50%	93.20%	85.50%	3.10E-06	6.66E-05
Genome sequence	TTAA[AC]	59.40%	64.80%	52.70%	3.12E-06	6.69E-05
Genome sequence	T[AT]AT[TCG]	80.80%	84.50%	74.50%	3.13E-06	6.70E-05
Genome sequence	TATT	75.90%	81.30%	70.70%	3.16E-06	6.74E-05
Genome sequence	TAAT[AT]	45.90%	50.80%	38.70%	3.18E-06	6.76E-05
Genome sequence	TAGG[AT]	44.00%	48.50%	36.50%	3.20E-06	6.79E-05
Genome sequence	[CG][ATG]TAT	82.90%	87.90%	78.60%	3.21E-06	6.78E-05
Genome sequence	AAA[AT]C	78.80%	81.80%	71.30%	3.24E-06	6.83E-05
Genome sequence	[AG][TG]TAA	71.60%	74.40%	62.90%	3.28E-06	6.90E-05
Genome sequence	TAT[AT][TG]	72.80%	78.90%	68.00%	3.29E-06	6.90E-05
Genome sequence	ATA[AT][TG]	76.50%	82.30%	71.90%	3.30E-06	6.91E-05
Genome sequence	A[ATC]AAT	79.00%	82.30%	71.90%	3.30E-06	6.89E-05
Genome sequence	TTA[ATG][TC]	78.10%	82.30%	71.90%	3.30E-06	6.87E-05
Genome sequence	AT[AT]AA	62.80%	66.50%	54.50%	3.31E-06	6.88E-05
Genome sequence	T[AT]TTA	58.80%	64.00%	51.90%	3.33E-06	6.89E-05
Genome sequence	CT[AG]CT	92.30%	96.80%	90.60%	3.34E-06	6.89E-05
Genome sequence	AAT[AC][AG]	77.30%	81.00%	70.40%	3.35E-06	6.89E-05
Genome sequence	[AC][ATG]TAA	79.50%	82.70%	72.40%	3.35E-06	6.88E-05
Genome sequence	TTGT[TC]	70.50%	75.50%	64.20%	3.38E-06	6.91E-05
Genome sequence	[ATC]TATT	70.90%	77.70%	66.70%	3.38E-06	6.91E-05
Genome sequence	[AT]T[ATG]TA	80.20%	84.20%	74.10%	3.40E-06	6.92E-05
Genome sequence	ATA[TG][ATG]	79.20%	83.70%	73.60%	3.40E-06	6.91E-05
Genome sequence	[TG][CG]TA[AT]	91.70%	94.40%	87.10%	3.43E-06	6.95E-05
Genome sequence	TA[AT]T[ATC]	76.50%	81.50%	70.90%	3.44E-06	6.95E-05
Genome sequence	TGTA[ATG]	73.20%	77.40%	66.40%	3.51E-06	7.07E-05
Genome sequence	TA[AT]T[AC]	67.90%	73.10%	61.60%	3.52E-06	7.08E-05
Genome sequence	TT[AT][TC]A	81.20%	85.30%	75.50%	3.59E-06	7.20E-05
Genome sequence	[TG][ATG]TTA	81.20%	85.30%	75.50%	3.59E-06	7.18E-05
Genome sequence	[ATG]T[TG]TA	86.10%	88.90%	79.90%	3.60E-06	7.18E-05
Genome sequence	T[AT]TT[ATC]	83.20%	87.60%	78.30%	3.61E-06	7.18E-05
Genome sequence	AAT[AT][AT]	77.20%	81.10%	70.60%	3.64E-06	7.23E-05
Genome sequence	TA[ATG]T[TC]	76.10%	81.10%	70.60%	3.64E-06	7.21E-05
Genome sequence	GATT[ATC]	80.50%	83.90%	73.80%	3.67E-06	7.26E-05
Genome sequence	TAT[TC][ACG]	85.40%	89.70%	80.90%	3.70E-06	7.29E-05
Genome sequence	T[AT]GT[TC]	76.00%	80.30%	69.70%	3.72E-06	7.31E-05
Genome sequence	CTG[TC]T	93.20%	97.30%	91.40%	3.73E-06	7.31E-05
Genome sequence	[AG]T[ACG]TA	88.00%	91.50%	83.20%	3.73E-06	7.30E-05
Genome sequence	[AT]ATCA	72.30%	76.80%	65.70%	3.74E-06	7.30E-05
Genome sequence	[TC]ATA[AT]	72.00%	76.80%	65.70%	3.74E-06	7.29E-05
Genome sequence	[AG]TGTA	67.90%	73.90%	62.50%	3.76E-06	7.30E-05
Genome sequence	T[AG]T[AT]T	82.20%	86.00%	76.30%	3.77E-06	7.31E-05
Genome sequence	TAT[AT]	83.70%	87.10%	77.70%	3.78E-06	7.30E-05
Genome sequence	TAT[ATC][ATC]	89.50%	92.70%	84.90%	3.78E-06	7.29E-05
Genome sequence	TTAA[ATC]	65.40%	70.50%	58.80%	3.80E-06	7.30E-05
Genome sequence	TAT[ATC]T	71.60%	77.60%	66.60%	3.84E-06	7.37E-05
Genome sequence	G[ATG]TAT	71.20%	77.60%	66.60%	3.84E-06	7.35E-05
Genome sequence	AT[AT]T[ATG]	84.10%	88.40%	79.30%	3.85E-06	7.36E-05
Genome sequence	T[AT][AT][TC]A	88.30%	91.60%	83.40%	3.88E-06	7.39E-05
Genome sequence	AATA[ATC]	73.90%	78.40%	67.50%	3.90E-06	7.41E-05
Genome sequence	T[ATG]A[AT]T	83.40%	86.60%	77.10%	3.92E-06	7.43E-05
Genome sequence	[TG][AT]TAT	74.80%	79.20%	68.40%	3.92E-06	7.42E-05
Genome sequence	T[CG]TA[AT]	81.40%	84.50%	74.60%	3.95E-06	7.45E-05
Genome sequence	A[AT]AT[AC]	80.60%	84.00%	74.00%	3.96E-06	7.46E-05
Genome sequence	TA[ATG]T[AT]	70.90%	76.10%	65.00%	3.97E-06	7.45E-05
Genome sequence	A[AT]TA[AG]	70.40%	74.70%	63.40%	3.98E-06	7.45E-05
Genome sequence	TTT[AT]A	60.80%	65.80%	53.90%	4.00E-06	7.47E-05
Genome sequence	TTA[AT]A	58.20%	63.70%	51.70%	4.03E-06	7.51E-05
Genome sequence	[TG]A[AT]TC	83.10%	87.30%	77.90%	4.03E-06	7.50E-05
Genome sequence	T[AG]TA[ATG]	81.60%	85.60%	76.00%	4.14E-06	7.68E-05
Genome sequence	TAA[TC]G	52.90%	58.90%	46.80%	4.18E-06	7.74E-05
Genome sequence	TA[AT]T[TC]	72.20%	77.70%	66.80%	4.20E-06	7.76E-05
Genome sequence	T[AT]A[AT]C	71.90%	76.60%	65.60%	4.23E-06	7.79E-05
Genome sequence	[ACG][TG]TAA	78.30%	80.20%	69.60%	4.26E-06	7.82E-05
Genome sequence	[AT][AT]TCA	87.60%	89.40%	80.50%	4.26E-06	7.81E-05
Genome sequence	[ACG]TAT[AT]	80.40%	84.20%	74.30%	4.28E-06	7.82E-05
Genome sequence	ATAT[ATG]	69.50%	75.20%	64.00%	4.28E-06	7.82E-05
Genome sequence	[TC][AG]TA[AT]	84.90%	87.40%	78.10%	4.30E-06	7.83E-05
Genome sequence	[TG][ATG]TAT	84.20%	87.40%	78.10%	4.30E-06	7.82E-05
Genome sequence	TAAA[TC]	55.20%	60.30%	48.30%	4.32E-06	7.83E-05
Genome sequence	GAATA	52.20%	57.30%	45.20%	4.33E-06	7.83E-05
Genome sequence	[TG]TAA[AG]	73.70%	77.40%	66.50%	4.35E-06	7.85E-05
Genome sequence	TAT[ATC][AT]	83.50%	88.10%	78.90%	4.35E-06	7.84E-05
Genome sequence	[AT]AT[ATC]A	84.40%	88.10%	78.90%	4.35E-06	7.82E-05
Genome sequence	TATT[AG]	59.40%	65.30%	53.40%	4.36E-06	7.80E-05
Genome sequence	TAA[AT][ATG]	78.10%	80.60%	70.10%	4.41E-06	7.88E-05
Genome sequence	T[AT]AA[AG]	75.20%	78.20%	67.40%	4.43E-06	7.91E-05
Genome sequence	T[AC][AT][TC]A	93.20%	95.50%	88.80%	4.44E-06	7.91E-05
Genome sequence	TT[AT]AA	60.60%	66.00%	54.10%	4.46E-06	7.92E-05
Genome sequence	[AC]TT[AT]A	76.20%	79.80%	69.20%	4.46E-06	7.91E-05
Genome sequence	AAT[AG]T	73.70%	79.00%	68.30%	4.47E-06	7.91E-05
Genome sequence	T[ATG]TTA	67.00%	72.10%	60.60%	4.51E-06	7.95E-05
Genome sequence	[AT]AA[AT]C	82.90%	85.30%	75.60%	4.53E-06	7.97E-05
Genome sequence	[TG][TCG]TAA	82.00%	84.80%	75.10%	4.58E-06	8.05E-05
Genome sequence	[ATC][AT]TAA	81.10%	84.80%	75.10%	4.58E-06	8.03E-05
Genome sequence	TATT[ATG]	69.80%	75.60%	64.50%	4.59E-06	8.03E-05
Genome sequence	TA[TG]A[AT]	71.70%	75.60%	64.50%	4.59E-06	8.01E-05
Genome sequence	T[AT][AT]T[AT]	79.40%	84.40%	74.50%	4.61E-06	8.03E-05
Genome sequence	AAT[TC]A	67.30%	71.10%	59.60%	4.63E-06	8.04E-05
Genome sequence	T[ATC][AG]TA	72.70%	76.80%	65.80%	4.64E-06	8.04E-05
Genome sequence	AAAAA	64.10%	67.60%	55.80%	4.65E-06	8.04E-05
Genome sequence	A[TG]TAG	52.00%	57.90%	45.90%	4.65E-06	8.03E-05
Genome sequence	[AG]TAA[AG]	75.00%	78.70%	68.00%	4.66E-06	8.02E-05
Genome sequence	[TG][AC]TAA	76.90%	81.60%	71.30%	4.67E-06	8.02E-05
Genome sequence	[AT]TTT[AT]	74.50%	79.50%	68.90%	4.67E-06	8.01E-05
Genome sequence	TA[AT]TG	62.90%	68.50%	56.90%	4.70E-06	8.05E-05
Genome sequence	[AC][AG]TAA	71.00%	75.30%	64.20%	4.71E-06	8.03E-05
Genome sequence	[TG][AG]TA[AT]	87.90%	90.50%	82.00%	4.77E-06	8.13E-05
Genome sequence	T[AT]A[AC]A	76.50%	80.80%	70.40%	4.79E-06	8.14E-05
Genome sequence	[AG]ATT[AT]	80.10%	82.60%	72.40%	4.86E-06	8.24E-05
Genome sequence	TA[TG]C[AC]	82.60%	87.70%	78.60%	4.89E-06	8.27E-05
Genome sequence	[AT][TC][AG]TA	84.00%	87.70%	78.60%	4.89E-06	8.26E-05
Genome sequence	[AT]TA[AT][TC]	84.40%	88.40%	79.40%	4.92E-06	8.29E-05
Genome sequence	[TG][TC][AG]TA	85.70%	88.40%	79.40%	4.92E-06	8.27E-05
Genome sequence	TAA[AT][AG]	74.70%	78.10%	67.30%	5.03E-06	8.44E-05
Genome sequence	TAA[ATCG]A	73.70%	78.10%	67.30%	5.03E-06	8.42E-05
Genome sequence	T[AG]TAT	62.50%	66.80%	55.00%	5.06E-06	8.46E-05
Genome sequence	T[AG]AT[AT]	74.20%	78.90%	68.20%	5.09E-06	8.48E-05
Genome sequence	ATAA	75.60%	79.70%	69.10%	5.09E-06	8.47E-05
Genome sequence	[TC]AAAT	67.90%	71.30%	59.80%	5.12E-06	8.49E-05
Genome sequence	[TG][AG]TAT	78.20%	82.30%	72.10%	5.17E-06	8.57E-05
Genome sequence	GA[AT]TA	65.50%	70.60%	59.20%	5.18E-06	8.56E-05
Genome sequence	TA[AT]A[AT]	70.50%	73.70%	62.50%	5.20E-06	8.58E-05
Genome sequence	AT[AT]T[AG]	78.00%	82.70%	72.70%	5.26E-06	8.66E-05
Genome sequence	[ATC]TTTA	71.60%	75.20%	64.10%	5.29E-06	8.69E-05
Genome sequence	T[AG]TT[AG]	80.40%	85.20%	75.50%	5.31E-06	8.70E-05
Genome sequence	[AC]TAT[AT]	74.00%	79.40%	68.80%	5.32E-06	8.71E-05
Genome sequence	TAT[AT][ATC]	79.80%	83.20%	73.20%	5.33E-06	8.69E-05
Genome sequence	[AC]TTA[AT]	76.10%	81.50%	71.20%	5.36E-06	8.74E-05
Genome sequence	T[TCG]TA[AC]	93.70%	96.10%	89.80%	5.46E-06	8.87E-05
Genome sequence	[AG]TAAA	61.40%	66.00%	54.20%	5.48E-06	8.89E-05
Genome sequence	T[ATC][AT]TA	76.10%	80.60%	70.30%	5.49E-06	8.89E-05
Genome sequence	[AC]ATA[AG]	74.30%	78.20%	67.50%	5.50E-06	8.88E-05
Genome sequence	T[ATG]ATT	71.20%	76.00%	65.00%	5.53E-06	8.92E-05
Genome sequence	[AC]ATAA	60.00%	63.90%	52.10%	5.54E-06	8.92E-05
Genome sequence	T[CG][ATC]AT	94.70%	97.10%	91.30%	5.54E-06	8.90E-05
Genome sequence	GTAA[AT]	52.20%	56.80%	44.90%	5.59E-06	8.95E-05
Genome sequence	TAAT[ACG]	61.00%	66.60%	54.90%	5.59E-06	8.94E-05
Genome sequence	TA[TG]T[AC]	66.80%	71.80%	60.40%	5.61E-06	8.95E-05
Genome sequence	[TG]T[AT]AT	70.10%	74.20%	63.00%	5.63E-06	8.96E-05
Genome sequence	T[TC]TAA	61.30%	66.90%	55.30%	5.63E-06	8.96E-05
Genome sequence	[CG][TG][AT]AT	88.60%	92.10%	84.20%	5.66E-06	8.98E-05
Genome sequence	TTA[AC][AT]	77.60%	81.10%	70.80%	5.66E-06	8.97E-05
Genome sequence	TA[AT]T[AG]	70.60%	75.60%	64.60%	5.68E-06	8.97E-05
Genome sequence	T[AC][AT]TA	69.00%	73.90%	62.70%	5.73E-06	9.03E-05
Genome sequence	T[AT]TAC	60.10%	62.70%	50.90%	5.74E-06	9.04E-05
Genome sequence	T[AT]TT[AT]	73.40%	78.70%	68.10%	5.78E-06	9.08E-05
Genome sequence	[ATC]TAT[AT]	79.20%	83.90%	74.00%	5.79E-06	9.08E-05
Genome sequence	GTA[ATG][TC]	80.60%	84.40%	74.60%	5.80E-06	9.07E-05
Genome sequence	[ATC]ATA[AG]	80.20%	84.40%	74.60%	5.80E-06	9.05E-05
Genome sequence	T[ATG][AT]AT	84.60%	87.60%	78.50%	5.83E-06	9.08E-05
Genome sequence	[AT]CA[TC]A	87.90%	92.30%	84.40%	5.86E-06	9.12E-05
Genome sequence	AAT[ATC][AT]	86.00%	88.90%	80.10%	5.88E-06	9.13E-05
Genome sequence	[AC][AT]TA[AG]	85.10%	88.20%	79.30%	5.90E-06	9.13E-05
Genome sequence	G[ACG]TAT	77.50%	82.10%	72.00%	5.96E-06	9.21E-05
Genome sequence	[AG]T[AC]A[TC]	95.60%	97.60%	92.10%	5.99E-06	9.24E-05
Genome sequence	G[ACG]TA[AT]	87.90%	91.30%	83.20%	6.01E-06	9.25E-05
Genome sequence	TTA[ATC]T	69.10%	72.60%	61.30%	6.06E-06	9.32E-05
Genome sequence	[ACG]T[AT]AT	77.90%	82.60%	72.50%	6.07E-06	9.32E-05
Genome sequence	AT[ATC][TC]A	92.70%	95.20%	88.40%	6.09E-06	9.33E-05
Genome sequence	A[ATCG]TAA	73.00%	77.30%	66.50%	6.10E-06	9.31E-05
Genome sequence	[CG]TGT[AT]	91.50%	94.80%	88.00%	6.13E-06	9.35E-05
Genome sequence	[ATG]ATTA	67.20%	72.30%	61.00%	6.13E-06	9.33E-05
Genome sequence	[ATC][AT]AAT	83.80%	85.50%	76.00%	6.13E-06	9.32E-05
Genome sequence	[CG][AG]ATA	78.80%	83.10%	73.10%	6.16E-06	9.34E-05
Genome sequence	TA[ATG]AA	68.20%	71.90%	60.60%	6.19E-06	9.37E-05
Genome sequence	A[AT]T[ATC]A	85.60%	87.70%	78.70%	6.21E-06	9.38E-05
Genome sequence	TAT[AC][AT]	78.30%	83.50%	73.70%	6.22E-06	9.38E-05
Genome sequence	TAAA	74.90%	78.10%	67.40%	6.23E-06	9.38E-05
Genome sequence	TA[TG]T[AT]	66.20%	71.60%	60.30%	6.25E-06	9.38E-05
Genome sequence	[ACG]TA[TG]T	80.30%	84.00%	74.30%	6.25E-06	9.37E-05
Genome sequence	TA[TG][TC][AC]	88.50%	91.50%	83.40%	6.27E-06	9.38E-05
Genome sequence	[ACG][TG]ATA	82.50%	86.60%	77.30%	6.29E-06	9.39E-05
Genome sequence	[AG]TA[AT]A	70.00%	74.00%	62.90%	6.30E-06	9.39E-05
Genome sequence	[AT]TAA[AC]	74.40%	78.90%	68.30%	6.31E-06	9.39E-05
Genome sequence	TA[AG]T[ATC]	65.70%	71.00%	59.60%	6.33E-06	9.40E-05
Genome sequence	[TC]TTAA	62.20%	67.70%	56.20%	6.34E-06	9.40E-05
Genome sequence	TGTA[AT]	65.10%	68.10%	56.50%	6.37E-06	9.43E-05
Genome sequence	[ACG]TTAA	66.20%	68.40%	56.90%	6.40E-06	9.44E-05
Genome sequence	[TG]AT[AC]T	84.70%	89.80%	81.40%	6.43E-06	9.47E-05
Genome sequence	ATA[AT][AC]	74.00%	77.70%	67.00%	6.45E-06	9.49E-05
Genome sequence	T[AC]AT[ACG]	94.50%	97.40%	91.90%	6.55E-06	9.62E-05
Genome sequence	[AC]TTAA	59.90%	63.20%	51.50%	6.55E-06	9.60E-05
Genome sequence	[ATG]TA[AT]A	76.50%	80.20%	69.80%	6.58E-06	9.63E-05
Genome sequence	[ACG]TAA[AT]	77.80%	80.20%	69.80%	6.58E-06	9.61E-05
Genome sequence	G[ATG]TTA	68.70%	73.10%	61.90%	6.60E-06	9.62E-05
Genome sequence	TAA[ACG]A	72.00%	76.30%	65.40%	6.66E-06	9.68E-05
Genome sequence	TA[AG][TG][CG]	85.80%	88.50%	79.70%	6.66E-06	9.67E-05
Genome sequence	CA[AT]AT	70.60%	74.80%	63.80%	6.67E-06	9.66E-05
Genome sequence	[AT]TA[AT]C	76.40%	81.50%	71.30%	6.68E-06	9.67E-05
Genome sequence	A[AT]AA[ATG]	87.80%	90.80%	82.60%	6.77E-06	9.77E-05
Genome sequence	T[AT][AT]T[TC]	85.80%	90.80%	82.60%	6.77E-06	9.75E-05
Genome sequence	AATC[ATG]	76.70%	80.60%	70.40%	6.83E-06	9.82E-05
Genome sequence	[TC]TAA[AG]	77.60%	80.60%	70.40%	6.83E-06	9.80E-05
Genome sequence	AG[AT]TA	65.70%	71.10%	59.80%	7.00E-06	1.00E-04
Genome sequence	[TG]AT[AT]T	78.90%	82.40%	72.40%	7.00E-06	1.00E-04
Genome sequence	AAT[AT]A	61.10%	64.50%	52.90%	7.02E-06	1.00E-04
Genome sequence	T[ATCG][AT]AT	90.60%	93.20%	85.80%	7.04E-06	1.00E-04
Genome sequence	ATA[ACG]T	64.00%	67.90%	56.40%	7.04E-06	1.00E-04
Genome sequence	G[ATC]TAT	76.20%	81.10%	70.90%	7.05E-06	1.00E-04
Genome sequence	T[AT]TA[AC]	75.30%	77.90%	67.30%	7.05E-06	1.00E-04
Genome sequence	GA[AT]T[AC]	85.10%	88.70%	80.00%	7.07E-06	1.00E-04
Genome sequence	TA[TG]A[AC]	73.40%	76.80%	66.00%	7.09E-06	1.00E-04
Genome sequence	[AT]TTA[TG]	72.00%	76.80%	66.00%	7.09E-06	1.00E-04
Genome sequence	TTA[TC]T	64.00%	68.50%	57.10%	7.09E-06	9.99E-05
Genome sequence	TAA[ATC]A	65.20%	69.50%	58.10%	7.11E-06	1.00E-04
Genome sequence	TA[AG]T[TC]	59.50%	64.80%	53.20%	7.12E-06	9.99E-05
Genome sequence	CATA[ATG]	68.90%	73.50%	62.50%	7.16E-06	1.00E-04
Genome sequence	[AC]ATA[AT]	76.20%	80.30%	70.00%	7.16E-06	1.00E-04
Genome sequence	TA[TG][AT][AC]	83.10%	85.30%	75.90%	7.18E-06	1.00E-04
Genome sequence	[ATG]T[CG]TA	91.30%	93.40%	86.00%	7.21E-06	1.00E-04
Genome sequence	TAT[TC][AG]	76.60%	81.60%	71.50%	7.25E-06	1.01E-04
Genome sequence	AAT[TC][AT]	81.60%	84.40%	74.70%	7.27E-06	1.01E-04
Genome sequence	[TG]AAT[TC]	80.10%	84.40%	74.70%	7.27E-06	1.01E-04
Genome sequence	T[AT]A[TC]A	73.10%	77.60%	66.90%	7.29E-06	1.01E-04
Genome sequence	T[ATC]TAA	68.70%	72.90%	61.80%	7.36E-06	1.02E-04
Genome sequence	G[AG]T[AT][AT]	90.90%	93.50%	86.30%	7.38E-06	1.02E-04
Genome sequence	[TG]TA[TG][TC]	86.40%	89.50%	81.00%	7.38E-06	1.02E-04
Genome sequence	T[TC][AT]TA	71.80%	76.10%	65.30%	7.49E-06	1.03E-04
Genome sequence	T[AT][AT]CA	84.90%	88.20%	79.40%	7.50E-06	1.03E-04
Genome sequence	[TG]TA[AT][TC]	85.60%	88.90%	80.20%	7.50E-06	1.03E-04
Genome sequence	T[AT]AA[ATC]	75.30%	79.20%	68.80%	7.51E-06	1.03E-04
Genome sequence	[TG][AC]ATA	73.80%	77.30%	66.60%	7.53E-06	1.03E-04
Genome sequence	TA[AT]A[TC]	68.90%	72.30%	61.10%	7.53E-06	1.03E-04
Genome sequence	TCAT	94.40%	97.10%	91.40%	7.62E-06	1.04E-04
Genome sequence	T[AG]T[TG]G	94.80%	97.10%	91.40%	7.62E-06	1.03E-04
Genome sequence	[ATG][TC][AG]TA	91.40%	93.90%	86.70%	7.67E-06	1.04E-04
Genome sequence	T[TC]A[AT]A	80.20%	83.50%	73.80%	7.78E-06	1.05E-04
Genome sequence	[AT]TA[ATG]A	77.00%	80.50%	70.30%	7.79E-06	1.05E-04
Genome sequence	T[TG]A[AT]T	81.20%	85.00%	75.50%	7.80E-06	1.05E-04
Genome sequence	A[AC][AT]CA	91.60%	94.00%	87.00%	7.80E-06	1.05E-04
Genome sequence	[TG]TTAC	64.10%	68.10%	56.60%	7.81E-06	1.05E-04
Genome sequence	[AT][AT]TAA	75.00%	78.90%	68.40%	7.81E-06	1.05E-04
Genome sequence	TAT[AT][TCG]	80.10%	84.50%	74.90%	7.83E-06	1.05E-04
Genome sequence	A[AC]T[AC]A	84.90%	87.70%	78.80%	7.88E-06	1.05E-04
Genome sequence	[AT]AT[AC][AT]	89.60%	92.40%	84.80%	7.90E-06	1.05E-04
Genome sequence	TT[AG]T[AT]	73.30%	77.70%	67.20%	7.97E-06	1.06E-04
Genome sequence	[AC][TG]ATA	73.50%	77.70%	67.20%	7.97E-06	1.06E-04
Genome sequence	[TG][CG]TAA	74.20%	77.70%	67.20%	7.97E-06	1.06E-04
Genome sequence	[AT]T[AT]AG	72.10%	76.60%	65.90%	7.99E-06	1.06E-04
Genome sequence	TAG[ACG]A	68.80%	73.40%	62.40%	8.00E-06	1.06E-04
Genome sequence	TA[AT]T[ACG]	78.30%	82.30%	72.30%	8.05E-06	1.06E-04
Genome sequence	T[ATCG]TA[AC]	94.70%	96.90%	91.20%	8.10E-06	1.07E-04
Genome sequence	[TG][AT][AT]TC	93.50%	96.90%	91.20%	8.10E-06	1.07E-04
Genome sequence	[TC]TT[AT]A	74.60%	78.50%	68.10%	8.12E-06	1.07E-04
Genome sequence	TA[AG]AA	61.40%	65.60%	54.10%	8.14E-06	1.07E-04
Genome sequence	TCAT[ACG]	92.00%	95.20%	88.60%	8.14E-06	1.07E-04
Genome sequence	AAT[AC]T	69.70%	74.80%	64.00%	8.21E-06	1.07E-04
Genome sequence	G[ATG]TA[AT]	82.90%	87.30%	78.30%	8.21E-06	1.07E-04
Genome sequence	[AG][AT]TA[AT]	86.30%	89.80%	81.50%	8.23E-06	1.07E-04
Genome sequence	A[AT]AAT	69.60%	72.40%	61.30%	8.30E-06	1.08E-04
Genome sequence	A[AT]TTA	59.40%	63.90%	52.30%	8.32E-06	1.08E-04
Genome sequence	[ATG]ATA[AG]	80.80%	85.20%	75.70%	8.39E-06	1.09E-04
Genome sequence	TAT[TC][AC]	80.20%	84.70%	75.20%	8.44E-06	1.09E-04
Genome sequence	T[AC]T[ATC]A	88.50%	91.60%	83.80%	8.46E-06	1.09E-04
Genome sequence	AATA[TCG]	72.10%	77.10%	66.50%	8.49E-06	1.10E-04
Genome sequence	[ATG][TC]GTA	82.50%	86.80%	77.70%	8.49E-06	1.09E-04
Genome sequence	TA[AG]A[AT]	70.60%	74.20%	63.30%	8.52E-06	1.10E-04
Genome sequence	[AC][TC]TAA	75.70%	79.80%	69.60%	8.54E-06	1.10E-04
Genome sequence	[AG]ATA[AG]	75.40%	79.80%	69.60%	8.54E-06	1.10E-04
Genome sequence	[ACG]AATA	75.60%	79.80%	69.60%	8.54E-06	1.09E-04
Genome sequence	ATAT[AC]	58.30%	62.70%	51.10%	8.62E-06	1.10E-04
Genome sequence	TT[ATG]TA	66.10%	70.50%	59.30%	8.66E-06	1.11E-04
Genome sequence	[CG][TCG]TTA	84.00%	86.30%	77.10%	8.72E-06	1.11E-04
Genome sequence	[ATC]AAAT	79.20%	81.10%	71.10%	8.76E-06	1.11E-04
Genome sequence	TATTG	48.00%	53.90%	42.20%	8.76E-06	1.11E-04
Genome sequence	[ATG]TTAT	69.90%	75.30%	64.50%	8.82E-06	1.12E-04
Genome sequence	TAAT[CG]	56.20%	61.60%	50.00%	8.83E-06	1.12E-04
Genome sequence	TAA[ATG][AC]	79.90%	82.90%	73.10%	8.88E-06	1.12E-04
Genome sequence	[TG]ATT[AT]	78.90%	82.90%	73.10%	8.88E-06	1.12E-04
Genome sequence	TA[AG][AC]A	75.80%	80.30%	70.10%	8.89E-06	1.12E-04
Genome sequence	[CG][AG]AT[AC]	94.10%	96.60%	90.70%	8.98E-06	1.13E-04
Genome sequence	AT[ATC]TC	85.00%	88.70%	80.10%	8.99E-06	1.13E-04
Genome sequence	[AC]T[AT]AT	72.50%	77.60%	67.00%	9.00E-06	1.13E-04
Genome sequence	GAT[AT][AT]	81.20%	85.30%	76.00%	9.02E-06	1.13E-04
Genome sequence	TA[AG][ATG]A	77.60%	81.60%	71.60%	9.02E-06	1.13E-04
Genome sequence	TT[TG]TA	61.10%	65.80%	54.30%	9.05E-06	1.13E-04
Genome sequence	[ATC]ATA[TG]	80.60%	84.80%	75.40%	9.08E-06	1.13E-04
Genome sequence	A[AT]TA[ATG]	80.10%	84.40%	74.80%	9.10E-06	1.13E-04
Genome sequence	TTA[ATG]T	61.50%	66.10%	54.70%	9.15E-06	1.14E-04
Genome sequence	T[AG]TTG	73.00%	78.40%	68.00%	9.19E-06	1.14E-04
Genome sequence	AAT[TC]T	70.80%	74.70%	63.80%	9.19E-06	1.14E-04
Genome sequence	T[AC][TG]CA	88.00%	93.20%	85.90%	9.21E-06	1.14E-04
Genome sequence	T[AT][AT][AT]A	79.10%	82.10%	72.20%	9.25E-06	1.14E-04
Genome sequence	AT[ATC]TA	72.00%	77.30%	66.70%	9.29E-06	1.14E-04
Genome sequence	T[AT]A[ATC]T	77.10%	80.00%	69.80%	9.30E-06	1.14E-04
Genome sequence	TAA[TG]G	63.50%	67.10%	55.70%	9.39E-06	1.15E-04
Genome sequence	TAT[AC]A	65.80%	71.60%	60.50%	9.40E-06	1.15E-04
Genome sequence	TT[AT]AC	60.90%	64.40%	52.90%	9.42E-06	1.15E-04
Genome sequence	AT[TC][TC]A	90.90%	93.40%	86.20%	9.45E-06	1.16E-04
Genome sequence	[ATG]ATTT	77.90%	81.30%	71.30%	9.51E-06	1.16E-04
Genome sequence	[ATC]AATA	69.60%	74.00%	63.20%	9.52E-06	1.16E-04
Genome sequence	[ATG][AT]ATA	78.20%	83.10%	73.30%	9.60E-06	1.17E-04
Genome sequence	A[AC]TAA	58.70%	62.90%	51.40%	9.62E-06	1.17E-04
Genome sequence	A[TC]AAT	65.80%	70.00%	58.80%	9.63E-06	1.17E-04
Genome sequence	G[ATC]TA[AT]	86.70%	90.30%	82.20%	9.63E-06	1.17E-04
Genome sequence	GAAAA	76.80%	80.50%	70.40%	9.66E-06	1.17E-04
Genome sequence	AA[AT]A[AT]	81.90%	85.00%	75.60%	9.77E-06	1.18E-04
Genome sequence	T[AT]A[TCG]A	81.10%	85.00%	75.60%	9.77E-06	1.18E-04
Genome sequence	G[AG]TT[AT]	82.50%	85.00%	75.60%	9.77E-06	1.18E-04
Genome sequence	[AT][AT]TTT	77.50%	81.80%	71.90%	9.78E-06	1.18E-04
Genome sequence	T[AT]TT[TC]	79.30%	84.00%	74.50%	9.78E-06	1.17E-04
Genome sequence	TAG[ATCG]A	70.90%	75.20%	64.40%	9.88E-06	1.18E-04
Genome sequence	[TG]TA[AT]A	70.50%	75.20%	64.40%	9.88E-06	1.18E-04
Genome sequence	A[ATC]T[AC]A	90.10%	92.30%	84.70%	9.90E-06	1.18E-04
Genome sequence	[AG]T[TCG]TA	89.60%	92.30%	84.70%	9.90E-06	1.18E-04
Genome sequence	TT[AT]T[ATC]	82.60%	87.70%	78.90%	9.98E-06	1.19E-04
Genome sequence	A[AT][AT]AA	78.40%	81.00%	70.90%	1.00E-05	1.19E-04
Genome sequence	[TCG]GAT[AT]	88.10%	91.30%	83.40%	1.00E-05	1.19E-04
Genome sequence	[TG][AC][AT]TA	86.50%	90.50%	82.40%	1.01E-05	1.20E-04
Genome sequence	[ATG]TAT[ATC]	86.90%	90.50%	82.40%	1.01E-05	1.20E-04
Genome sequence	[AT][AC]TAA	72.70%	77.40%	66.90%	1.02E-05	1.20E-04
Genome sequence	ATTA[TG]	56.80%	63.90%	52.40%	1.02E-05	1.20E-04
Genome sequence	TAA[AT]C	52.30%	57.60%	46.00%	1.02E-05	1.20E-04
Genome sequence	[AT][TC]AAT	80.00%	82.70%	73.00%	1.02E-05	1.20E-04
Genome sequence	[AT]AT[AC][ATC]	94.30%	96.00%	89.80%	1.02E-05	1.20E-04
Genome sequence	[TG]ATA[ATG]	81.10%	86.10%	77.00%	1.02E-05	1.20E-04
Genome sequence	T[TCG][AT]AT	89.40%	92.40%	84.90%	1.03E-05	1.20E-04
Genome sequence	ATT[AG]T	67.70%	72.10%	61.10%	1.03E-05	1.20E-04
Genome sequence	[AT]A[AT]AA	77.80%	81.50%	71.50%	1.03E-05	1.20E-04
Genome sequence	TA[AT]AC	54.20%	58.70%	47.10%	1.03E-05	1.20E-04
Genome sequence	T[AT]TAT	60.10%	64.20%	52.70%	1.03E-05	1.20E-04
Genome sequence	[ATG]TATA	59.10%	64.20%	52.70%	1.03E-05	1.20E-04
Genome sequence	[AT]T[AT][AT]A	80.70%	83.20%	73.60%	1.04E-05	1.20E-04
Genome sequence	T[ATC][ATG]TA	81.80%	85.60%	76.40%	1.04E-05	1.21E-04
Genome sequence	T[ATG]AT[AT]	79.50%	83.70%	74.10%	1.05E-05	1.21E-04
Genome sequence	[AT]ATTG	65.20%	71.10%	60.10%	1.05E-05	1.21E-04
Genome sequence	[TCG]TAA[AG]	83.00%	85.20%	75.90%	1.05E-05	1.21E-04
Genome sequence	[AT]GTAA	58.70%	62.70%	51.30%	1.05E-05	1.21E-04
Genome sequence	T[TG]TGT	80.50%	84.20%	74.70%	1.06E-05	1.21E-04
Genome sequence	T[AG]ATT	64.30%	68.20%	57.00%	1.06E-05	1.22E-04
Genome sequence	[TC][AG]ATA	70.50%	75.60%	65.00%	1.06E-05	1.22E-04
Genome sequence	G[AC]TA[AT]	83.40%	87.90%	79.20%	1.06E-05	1.22E-04
Genome sequence	[AG][AG]T[AT]A	86.50%	89.20%	80.80%	1.07E-05	1.23E-04
Genome sequence	[AC]T[AT]AA	75.70%	77.90%	67.50%	1.07E-05	1.23E-04
Genome sequence	TT[AG]T[ATC]	85.30%	88.50%	80.00%	1.08E-05	1.23E-04
Genome sequence	[TG][AT]AT[ATC]	92.20%	95.30%	88.90%	1.08E-05	1.23E-04
Genome sequence	T[ACG]TA[AC]	92.40%	95.20%	88.70%	1.08E-05	1.23E-04
Genome sequence	TTAT[TCG]	73.60%	78.70%	68.40%	1.09E-05	1.24E-04
Genome sequence	TTTTA	48.30%	52.60%	41.10%	1.10E-05	1.24E-04
Genome sequence	[TCG][AG]TAT	83.30%	86.30%	77.20%	1.10E-05	1.24E-04
Genome sequence	[TG]AAAA	79.70%	82.90%	73.20%	1.11E-05	1.25E-04
Genome sequence	[TC][TG]TAA	72.90%	76.50%	65.90%	1.11E-05	1.25E-04
Genome sequence	T[ACG]TA[AT]	84.80%	87.40%	78.60%	1.11E-05	1.25E-04
Genome sequence	[AT][AT]TT[AT]	84.10%	87.40%	78.60%	1.11E-05	1.25E-04
Genome sequence	[AT]CATA	58.90%	63.70%	52.30%	1.11E-05	1.25E-04
Genome sequence	[TG]ATA[ATC]	82.70%	85.80%	76.70%	1.12E-05	1.25E-04
Genome sequence	A[AT]A[TC]C	87.60%	90.80%	82.80%	1.12E-05	1.25E-04
Genome sequence	C[ATCG]TTA	77.60%	81.60%	71.70%	1.12E-05	1.25E-04
Genome sequence	[AG][TG]ATA	76.70%	81.60%	71.70%	1.12E-05	1.25E-04
Genome sequence	T[AG]A[AT]T	80.40%	83.40%	73.80%	1.12E-05	1.25E-04
Genome sequence	T[ACG]T[AT]A	79.40%	83.40%	73.80%	1.12E-05	1.25E-04
Genome sequence	[ATC]TT[AT]A	80.50%	83.40%	73.80%	1.12E-05	1.25E-04
Genome sequence	[TC]AATA	55.00%	58.50%	47.00%	1.12E-05	1.25E-04
Genome sequence	[AG]TAT[AT]	70.70%	74.70%	64.00%	1.13E-05	1.25E-04
Genome sequence	TA[ATG]T[ATC]	80.00%	83.90%	74.40%	1.13E-05	1.26E-04
Genome sequence	[AG]AAAA	80.40%	83.90%	74.40%	1.13E-05	1.25E-04
Genome sequence	[AG]T[AT]TT	79.10%	83.90%	74.40%	1.13E-05	1.25E-04
Genome sequence	AATC[ATC]	81.30%	84.40%	74.90%	1.14E-05	1.26E-04
Genome sequence	A[TG]ATA	61.90%	66.80%	55.50%	1.14E-05	1.25E-04
Genome sequence	A[ATG]TAG	61.60%	66.80%	55.50%	1.14E-05	1.25E-04
Genome sequence	ATT[TG]T	72.00%	77.30%	66.80%	1.14E-05	1.26E-04
Genome sequence	[AC][TG]TTA	73.80%	77.30%	66.80%	1.14E-05	1.26E-04
Genome sequence	TA[AT]T[CG]	74.60%	79.20%	69.00%	1.15E-05	1.26E-04
Genome sequence	[AT][AT]AAA	76.40%	80.00%	69.90%	1.15E-05	1.26E-04
Genome sequence	[TG][AT]TAC	77.00%	80.00%	69.90%	1.15E-05	1.26E-04
Genome sequence	TAA[TG][AG]	75.20%	78.10%	67.70%	1.17E-05	1.28E-04
Genome sequence	TATT[CG]	64.30%	70.30%	59.30%	1.17E-05	1.28E-04
Genome sequence	ATTG[TC]	73.30%	76.90%	66.50%	1.18E-05	1.28E-04
Genome sequence	T[AT]TA[TC]	74.30%	76.90%	66.50%	1.18E-05	1.28E-04
Genome sequence	[TC]TATT	62.80%	69.00%	57.90%	1.18E-05	1.28E-04
Genome sequence	TAG[ATC]A	65.40%	69.70%	58.60%	1.18E-05	1.28E-04
Genome sequence	G[AT]AT[ATC]	88.60%	91.90%	84.30%	1.19E-05	1.28E-04
Genome sequence	[ACG]TA[AG][TG]	89.20%	91.90%	84.30%	1.19E-05	1.28E-04
Genome sequence	AAT[ATC]T	77.00%	80.50%	70.50%	1.20E-05	1.29E-04
Genome sequence	TA[TG][AT][TC]	82.90%	86.00%	76.90%	1.20E-05	1.29E-04
Genome sequence	[AT][AT]AT[AC]	86.40%	89.50%	81.20%	1.20E-05	1.29E-04
Genome sequence	[CG]TAA[TG]	69.20%	73.40%	62.60%	1.20E-05	1.29E-04
Genome sequence	[AT]ATC[AC]	85.90%	88.20%	79.60%	1.20E-05	1.29E-04
Genome sequence	[AG]TAT[ATC]	81.60%	85.00%	75.70%	1.22E-05	1.31E-04
Genome sequence	[ACG]G[AT]TA	83.20%	87.10%	78.30%	1.22E-05	1.31E-04
Genome sequence	AATCA	57.00%	59.50%	48.10%	1.23E-05	1.31E-04
Genome sequence	[AC]TA[AG][AG]	88.60%	91.10%	83.30%	1.23E-05	1.31E-04
Genome sequence	[TCG][ACG]ATA	89.40%	92.10%	84.60%	1.23E-05	1.32E-04
Genome sequence	T[AT]AT[TG]	74.40%	78.50%	68.30%	1.24E-05	1.32E-04
Genome sequence	AT[TCG]TA	77.20%	81.00%	71.10%	1.24E-05	1.32E-04
Genome sequence	[AG]TATT	61.90%	66.30%	55.00%	1.24E-05	1.32E-04
Genome sequence	TTA[ACG]A	71.60%	76.30%	65.80%	1.24E-05	1.32E-04
Genome sequence	[AT]TT[AT]A	72.70%	76.30%	65.80%	1.24E-05	1.32E-04
Genome sequence	GTAA	68.90%	72.40%	61.60%	1.25E-05	1.32E-04
Genome sequence	ATAT[TCG]	74.60%	79.40%	69.20%	1.25E-05	1.32E-04
Genome sequence	T[TG]TAA	62.70%	66.60%	55.40%	1.25E-05	1.32E-04
Genome sequence	ATA[TG][TCG]	82.80%	86.60%	77.70%	1.26E-05	1.33E-04
Genome sequence	TT[AG]TC	70.20%	74.50%	63.80%	1.26E-05	1.33E-04
Genome sequence	TA[ATG]TA	54.20%	59.80%	48.40%	1.26E-05	1.33E-04
Genome sequence	TAA[ACG]C	67.30%	71.80%	60.90%	1.27E-05	1.33E-04
Genome sequence	TA[ATG][ATC]A	85.90%	89.70%	81.50%	1.27E-05	1.33E-04
Genome sequence	T[AC]TA[AC]	85.50%	89.70%	81.50%	1.27E-05	1.33E-04
Genome sequence	[AC]TAA[AT]	72.90%	76.00%	65.40%	1.27E-05	1.33E-04
Genome sequence	TTAA[ATG]	67.90%	71.50%	60.50%	1.28E-05	1.33E-04
Genome sequence	[TG]TATT	60.80%	64.50%	53.20%	1.28E-05	1.33E-04
Genome sequence	TAA[TG][CG]	75.20%	78.20%	68.00%	1.28E-05	1.33E-04
Genome sequence	TT[AG][TC]T	84.40%	86.10%	77.10%	1.29E-05	1.34E-04
Genome sequence	[TC][AG]AT[AT]	85.90%	89.00%	80.70%	1.29E-05	1.34E-04
Genome sequence	[AG]TTA[AG]	66.60%	70.50%	59.50%	1.30E-05	1.34E-04
Genome sequence	[TG]AT[AT][AT]	87.40%	90.50%	82.50%	1.30E-05	1.34E-04
Genome sequence	[ACG]TA[ATG]T	84.50%	87.30%	78.50%	1.31E-05	1.35E-04
Genome sequence	[TG][ACG]TA[AT]	94.20%	96.30%	90.40%	1.31E-05	1.35E-04
Genome sequence	[AC][AT]TAT	77.40%	81.90%	72.20%	1.31E-05	1.36E-04
Genome sequence	ATA[AC]T	57.80%	61.60%	50.20%	1.32E-05	1.36E-04
Genome sequence	[AT]AAT[AG]	81.20%	84.20%	74.80%	1.32E-05	1.35E-04
Genome sequence	ACAGA	79.60%	84.70%	75.40%	1.32E-05	1.36E-04
Genome sequence	TA[ATG][TC]A	80.00%	84.70%	75.40%	1.32E-05	1.35E-04
Genome sequence	ATT[AT]T	68.00%	73.50%	62.80%	1.32E-05	1.35E-04
Genome sequence	T[CG][TC]AT	91.10%	93.90%	87.00%	1.32E-05	1.36E-04
Genome sequence	TAT[AT][AC]	72.40%	75.30%	64.80%	1.33E-05	1.36E-04
Genome sequence	A[ATC]TA[AG]	77.50%	81.10%	71.30%	1.34E-05	1.37E-04
Genome sequence	T[ATC][AT]CA	93.90%	96.10%	90.20%	1.35E-05	1.37E-04
Genome sequence	AT[AT]T[AC]	78.90%	82.40%	72.80%	1.35E-05	1.37E-04
Genome sequence	A[AT]AA[AT]	80.20%	82.40%	72.80%	1.35E-05	1.37E-04
Genome sequence	TA[AT]T[TG]	74.00%	78.70%	68.50%	1.35E-05	1.37E-04
Genome sequence	[AT][AC]ACA	91.10%	94.00%	87.20%	1.35E-05	1.37E-04
Genome sequence	[AC]TAA[TC]	69.10%	75.00%	64.40%	1.36E-05	1.37E-04
Genome sequence	TAT[ATC]A	71.20%	76.50%	66.00%	1.36E-05	1.37E-04
Genome sequence	TA[ATG]AT	62.70%	66.10%	54.90%	1.36E-05	1.38E-04
Genome sequence	T[AT]AT[AC]	67.50%	72.30%	61.40%	1.38E-05	1.40E-04
Genome sequence	[CG]T[AT]AT	70.10%	76.10%	65.70%	1.39E-05	1.40E-04
Genome sequence	[CG]TAT[TC]	80.50%	83.40%	73.90%	1.39E-05	1.40E-04
Genome sequence	[AT]TTTT	65.50%	71.60%	60.80%	1.41E-05	1.41E-04
Genome sequence	ATA[TG][AT]	69.60%	74.40%	63.70%	1.41E-05	1.41E-04
Genome sequence	AT[AT][AG]T	75.50%	79.20%	69.10%	1.41E-05	1.42E-04
Genome sequence	TAA[ATG][TC]	76.20%	79.20%	69.10%	1.41E-05	1.42E-04
Genome sequence	TATA[ATG]	62.50%	67.70%	56.60%	1.42E-05	1.42E-04
Genome sequence	TGTA[ATC]	81.40%	84.40%	75.10%	1.42E-05	1.42E-04
Genome sequence	T[AT]TCA	76.60%	80.00%	70.00%	1.42E-05	1.42E-04
Genome sequence	TA[ATG]T[CG]	81.20%	84.80%	75.60%	1.42E-05	1.42E-04
Genome sequence	[AT]TA[AG]T	64.10%	68.40%	57.30%	1.43E-05	1.42E-04
Genome sequence	AA[AT]AA	71.30%	74.00%	63.40%	1.43E-05	1.42E-04
Genome sequence	[AG]TA[TCG]T	84.20%	88.10%	79.50%	1.43E-05	1.42E-04
Genome sequence	AA[ATC]CA	89.00%	90.80%	83.00%	1.43E-05	1.42E-04
Genome sequence	[AT]ATC[ATG]	88.00%	90.80%	83.00%	1.43E-05	1.42E-04
Genome sequence	[ATG]GTAA	66.10%	70.00%	59.00%	1.44E-05	1.42E-04
Genome sequence	TATT[AC]	59.40%	65.00%	53.80%	1.44E-05	1.42E-04
Genome sequence	A[AT]TCA	74.80%	76.90%	66.60%	1.45E-05	1.43E-04
Genome sequence	TAAA[ACG]	71.90%	75.50%	65.00%	1.46E-05	1.44E-04
Genome sequence	A[AT]TTT	68.70%	73.40%	62.70%	1.47E-05	1.45E-04
Genome sequence	TTTA[ACG]	70.40%	73.40%	62.70%	1.47E-05	1.45E-04
Genome sequence	T[AT][AT]AT	70.30%	73.40%	62.70%	1.47E-05	1.44E-04
Genome sequence	ATA[ATC][TG]	82.30%	86.50%	77.60%	1.48E-05	1.45E-04
Genome sequence	TA[AG]T[TCG]	75.40%	79.70%	69.70%	1.48E-05	1.45E-04
Genome sequence	[TCG]GATT	79.30%	83.10%	73.60%	1.48E-05	1.45E-04
Genome sequence	[TC]AT[AT]A	73.70%	77.70%	67.50%	1.49E-05	1.46E-04
Genome sequence	ATAA[AC]	61.80%	66.00%	54.80%	1.49E-05	1.46E-04
Genome sequence	AT[ATC]TT	82.20%	86.00%	77.00%	1.50E-05	1.46E-04
Genome sequence	[AT]AAT[AC]	77.80%	81.80%	72.10%	1.50E-05	1.46E-04
Genome sequence	A[TG][AT]GT	88.60%	91.00%	83.20%	1.50E-05	1.46E-04
Genome sequence	T[ATC]TCA	87.30%	91.00%	83.20%	1.50E-05	1.46E-04
Genome sequence	TAA[TG][AC]	71.40%	74.80%	64.30%	1.52E-05	1.47E-04
Genome sequence	[AG]T[AT]A[AG]	83.70%	85.50%	76.40%	1.52E-05	1.47E-04
Genome sequence	G[AG]AT[AC]	89.90%	93.10%	85.90%	1.52E-05	1.47E-04
Genome sequence	A[AT]AT[ATC]	85.90%	88.20%	79.70%	1.52E-05	1.47E-04
Genome sequence	[AG]TA[AT][TC]	85.70%	88.20%	79.70%	1.52E-05	1.47E-04
Genome sequence	[ATG]AT[AT]T	85.10%	88.20%	79.70%	1.52E-05	1.47E-04
Genome sequence	G[AT]TAT	62.10%	66.60%	55.50%	1.52E-05	1.47E-04
Genome sequence	[ATC]TAT[ATC]	88.70%	91.90%	84.40%	1.53E-05	1.47E-04
Genome sequence	ATA[TG]T	57.50%	62.40%	51.10%	1.53E-05	1.47E-04
Genome sequence	GT[AT]AA	54.90%	58.70%	47.40%	1.54E-05	1.47E-04
Genome sequence	[AT][AT][AT]TT	84.70%	88.90%	80.50%	1.54E-05	1.47E-04
Genome sequence	[AC]TTTT	74.60%	79.40%	69.30%	1.54E-05	1.47E-04
Genome sequence	TA[AT]TA	49.60%	55.20%	43.80%	1.55E-05	1.48E-04
Genome sequence	[TCG]ATAA	69.70%	74.20%	63.60%	1.57E-05	1.50E-04
Genome sequence	[ACG]TAA[TG]	79.30%	82.70%	73.20%	1.58E-05	1.50E-04
Genome sequence	ATA[ATG]G	71.10%	77.10%	66.80%	1.58E-05	1.50E-04
Genome sequence	T[AT]A[ATCG]A	84.40%	87.70%	79.20%	1.59E-05	1.51E-04
Genome sequence	G[AT]AT[TC]	84.60%	87.70%	79.20%	1.59E-05	1.51E-04
Genome sequence	[ACG][AT]TAT	83.30%	87.70%	79.20%	1.59E-05	1.51E-04
Genome sequence	T[AT]TC[AT]	88.40%	92.10%	84.70%	1.59E-05	1.51E-04
Genome sequence	A[AT]T[AT]A	72.60%	75.60%	65.20%	1.59E-05	1.51E-04
Genome sequence	[TC][AT]TAA	74.20%	77.90%	67.70%	1.63E-05	1.54E-04
Genome sequence	T[AT]A[ATG]C	80.60%	83.70%	74.40%	1.63E-05	1.53E-04
Genome sequence	[AG]T[TG]TA	80.70%	83.70%	74.40%	1.63E-05	1.53E-04
Genome sequence	[CG]A[AT]TA	79.50%	83.70%	74.40%	1.63E-05	1.53E-04
Genome sequence	TA[AG][AT][TC]	79.00%	81.90%	72.30%	1.63E-05	1.53E-04
Genome sequence	[TG]GAT[AT]	85.30%	89.00%	80.80%	1.63E-05	1.53E-04
Genome sequence	TAT[ATC][AG]	81.60%	85.60%	76.70%	1.63E-05	1.53E-04
Genome sequence	TTCTT	68.80%	73.20%	62.60%	1.64E-05	1.53E-04
Genome sequence	T[AT][TG]TA	69.10%	73.20%	62.60%	1.64E-05	1.53E-04
Genome sequence	TAA[AC]A	62.00%	65.80%	54.70%	1.64E-05	1.53E-04
Genome sequence	[TG][AT]AAA	82.80%	85.20%	76.10%	1.64E-05	1.53E-04
Genome sequence	[AG]TAA	84.80%	87.30%	78.60%	1.65E-05	1.54E-04
Genome sequence	[AT]T[AT][AT]T	83.10%	87.30%	78.60%	1.65E-05	1.53E-04
Genome sequence	[ATG]AT[AC]T	90.00%	93.50%	86.60%	1.66E-05	1.54E-04
Genome sequence	AAT[CG]T	74.70%	78.70%	68.60%	1.66E-05	1.54E-04
Genome sequence	ATT[TC]A	70.30%	72.60%	61.90%	1.67E-05	1.55E-04
Genome sequence	TTAC[AT]	68.90%	72.60%	61.90%	1.67E-05	1.55E-04
Genome sequence	[AT][AT]ATT	74.70%	79.50%	69.60%	1.68E-05	1.55E-04
Genome sequence	AT[AT]TG	72.10%	77.60%	67.40%	1.68E-05	1.55E-04
Genome sequence	[AT]A[AT]TT	76.40%	80.30%	70.50%	1.68E-05	1.55E-04
Genome sequence	A[TG]TAA	59.70%	64.00%	52.90%	1.68E-05	1.55E-04
Genome sequence	AAT[AT]T	68.30%	72.30%	61.60%	1.69E-05	1.56E-04
Genome sequence	TAAG[ACG]	72.40%	74.70%	64.20%	1.69E-05	1.56E-04
Genome sequence	[AG]TA[TG]T	71.30%	74.70%	64.20%	1.69E-05	1.56E-04
Genome sequence	TAA[TG]	84.40%	86.80%	78.00%	1.69E-05	1.55E-04
Genome sequence	GAT[AT][AC]	82.80%	86.80%	78.00%	1.69E-05	1.55E-04
Genome sequence	TAG[AT][AC]	67.90%	71.90%	61.20%	1.70E-05	1.56E-04
Genome sequence	T[ATC]T[AT]A	79.30%	82.90%	73.50%	1.70E-05	1.56E-04
Genome sequence	TAA[AG]C	57.10%	62.60%	51.40%	1.71E-05	1.56E-04
Genome sequence	GATA[AT]	66.50%	71.60%	60.90%	1.72E-05	1.57E-04
Genome sequence	[TG]ATTT	70.60%	74.40%	63.80%	1.72E-05	1.57E-04
Genome sequence	[ATC]TAAA	71.10%	74.40%	63.80%	1.72E-05	1.57E-04
Genome sequence	A[AT]AA[TG]	85.60%	88.50%	80.20%	1.72E-05	1.57E-04
Genome sequence	[TCG]TAA[TCG]	86.50%	88.50%	80.20%	1.72E-05	1.57E-04
Genome sequence	T[ATG]T[AT]T	86.30%	89.20%	81.00%	1.73E-05	1.57E-04
Genome sequence	[TG]ATAT	60.70%	64.70%	53.50%	1.73E-05	1.57E-04
Genome sequence	[ATG]AATC	79.20%	83.40%	74.00%	1.73E-05	1.57E-04
Genome sequence	T[ATC]T[TC]A	91.00%	93.90%	87.10%	1.74E-05	1.57E-04
Genome sequence	[TG]TAA[ATC]	77.20%	80.00%	70.10%	1.75E-05	1.58E-04
Genome sequence	[ACG]ATA[AG]	82.90%	85.80%	76.90%	1.75E-05	1.58E-04
Genome sequence	TA[AT][AT][AC]	81.20%	83.90%	74.60%	1.75E-05	1.58E-04
Genome sequence	[AG]G[AT]TA	79.80%	83.90%	74.60%	1.75E-05	1.58E-04
Genome sequence	[TG]A[AT]AA	84.70%	87.40%	78.80%	1.76E-05	1.58E-04
Genome sequence	[TG]AAT[AC]	77.50%	82.10%	72.50%	1.76E-05	1.58E-04
Genome sequence	[ACG]T[AT]AA	80.60%	82.10%	72.50%	1.76E-05	1.58E-04
Genome sequence	[ATC]ATA[AT]	81.00%	84.40%	75.20%	1.77E-05	1.58E-04
Genome sequence	TATA[AC]	55.30%	59.20%	47.90%	1.77E-05	1.59E-04
Genome sequence	[AC]TA[AG][ATG]	91.50%	94.00%	87.30%	1.77E-05	1.59E-04
Genome sequence	[CG]TAA[AG]	74.90%	78.10%	68.00%	1.77E-05	1.58E-04
Genome sequence	[AT]TA[TG]T	68.70%	73.70%	63.20%	1.77E-05	1.58E-04
Genome sequence	TT[AT]T[AT]	71.40%	76.90%	66.70%	1.77E-05	1.58E-04
Genome sequence	[AT]TTA[AG]	71.10%	75.50%	65.10%	1.78E-05	1.59E-04
Genome sequence	TAAA[TCG]	70.30%	73.40%	62.80%	1.80E-05	1.60E-04
Genome sequence	[ATG]AAT[AC]	86.90%	90.00%	82.00%	1.80E-05	1.60E-04
Genome sequence	[TG]A[ATG]TC	91.40%	94.20%	87.50%	1.80E-05	1.60E-04
Genome sequence	[TCG]AAT[AC]	85.30%	88.10%	79.60%	1.81E-05	1.60E-04
Genome sequence	T[AG]TTT	73.80%	78.90%	68.90%	1.81E-05	1.60E-04
Genome sequence	[CG][TG]TAT	73.30%	78.90%	68.90%	1.81E-05	1.60E-04
Genome sequence	AAAT[CG]	79.40%	82.60%	73.10%	1.81E-05	1.60E-04
Genome sequence	T[AC]A[AT]A	79.50%	82.60%	73.10%	1.81E-05	1.59E-04
Genome sequence	CAAAT	61.60%	66.00%	54.90%	1.82E-05	1.60E-04
Genome sequence	ATATT	49.10%	54.80%	43.60%	1.82E-05	1.60E-04
Genome sequence	[TG]ATA[AC]	76.20%	80.50%	70.70%	1.82E-05	1.60E-04
Genome sequence	TT[AT]CA	75.60%	79.70%	69.80%	1.82E-05	1.60E-04
Genome sequence	AT[AT][AT][AG]	86.40%	89.40%	81.20%	1.83E-05	1.61E-04
Genome sequence	[ATC]T[AT]TT	84.60%	89.40%	81.20%	1.83E-05	1.61E-04
Genome sequence	A[AT]T[TC]A	81.60%	83.10%	73.70%	1.84E-05	1.61E-04
Genome sequence	[AC]ATA[ATG]	82.70%	86.50%	77.70%	1.85E-05	1.62E-04
Genome sequence	T[TC]A[ATC]A	90.80%	92.70%	85.60%	1.85E-05	1.62E-04
Genome sequence	[ATG]AT[TC]A	90.40%	92.70%	85.60%	1.85E-05	1.62E-04
Genome sequence	A[AC]TA[AG]	70.70%	74.80%	64.40%	1.85E-05	1.62E-04
Genome sequence	TA[AT]A[AC]	71.40%	74.80%	64.40%	1.85E-05	1.61E-04
Genome sequence	[AT][ATC]ATA	77.50%	81.80%	72.20%	1.86E-05	1.62E-04
Genome sequence	T[ACG]TAT	75.00%	78.50%	68.50%	1.87E-05	1.62E-04
Genome sequence	[AT]TAT[TG]	78.40%	83.50%	74.30%	1.87E-05	1.62E-04
Genome sequence	T[ATC]AAT	71.30%	72.10%	61.40%	1.87E-05	1.62E-04
Genome sequence	ACA[TG]A	83.50%	87.60%	79.10%	1.88E-05	1.62E-04
Genome sequence	[ATG][AT]TAT	81.80%	86.00%	77.10%	1.88E-05	1.63E-04
Genome sequence	[ATG]CATA	67.70%	71.80%	61.10%	1.89E-05	1.63E-04
Genome sequence	[ATC]TTTT	76.20%	81.00%	71.30%	1.89E-05	1.63E-04
Genome sequence	TT[AT]TA	56.80%	61.30%	50.10%	1.90E-05	1.64E-04
Genome sequence	[AG]AT[AT]A	76.70%	80.20%	70.40%	1.90E-05	1.64E-04
Genome sequence	TA[TG]C[AT]	80.10%	84.50%	75.40%	1.90E-05	1.64E-04
Genome sequence	TC[ATC]AT	86.60%	90.20%	82.30%	1.90E-05	1.64E-04
Genome sequence	[ACG][AG]ATA	87.00%	90.20%	82.30%	1.90E-05	1.63E-04
Genome sequence	G[AG]TA[AT]	77.90%	82.30%	72.80%	1.91E-05	1.64E-04
Genome sequence	G[TC]TA[AT]	78.90%	82.30%	72.80%	1.91E-05	1.64E-04
Genome sequence	[AC]T[AT]TC	88.30%	91.00%	83.30%	1.93E-05	1.65E-04
Genome sequence	T[ACG]ATA	64.80%	69.50%	58.70%	1.93E-05	1.65E-04
Genome sequence	[AT]TA[ATG]T	74.30%	78.20%	68.20%	1.93E-05	1.65E-04
Genome sequence	TAA[AG][AT]	73.00%	77.10%	66.90%	1.94E-05	1.65E-04
Genome sequence	[TC]TAA[TG]	73.90%	77.10%	66.90%	1.94E-05	1.65E-04
Genome sequence	TAAA[ATG]	71.10%	73.90%	63.40%	1.94E-05	1.66E-04
Genome sequence	TAA[AT][TG]	74.00%	75.60%	65.30%	1.95E-05	1.66E-04
Genome sequence	ATA[AG][AG]	75.00%	79.00%	69.10%	1.97E-05	1.67E-04
Genome sequence	A[TCG]ATA	69.60%	73.50%	63.00%	1.97E-05	1.67E-04
Genome sequence	[ACG]TAAA	70.20%	73.50%	63.00%	1.97E-05	1.67E-04
Genome sequence	TAT[ATC][ACG]	88.80%	91.90%	84.60%	1.97E-05	1.67E-04
Genome sequence	T[CG]TA[AC]	90.20%	93.10%	86.00%	1.98E-05	1.67E-04
Genome sequence	TA[ATCG]TT	76.30%	80.60%	70.90%	1.98E-05	1.67E-04
Genome sequence	[AG]TTAA	56.80%	59.40%	48.20%	1.98E-05	1.67E-04
Genome sequence	TGT[AT][AT]	83.00%	86.60%	77.90%	1.98E-05	1.67E-04
Genome sequence	G[AT]AT[AC]	81.60%	86.60%	77.90%	1.98E-05	1.67E-04
Genome sequence	[TG]TAT[ATC]	82.30%	86.60%	77.90%	1.98E-05	1.67E-04
Genome sequence	TA[TG]T[ATC]	75.70%	79.80%	70.00%	1.98E-05	1.67E-04
Genome sequence	TA[TG][AT][AT]	80.80%	83.20%	73.90%	1.99E-05	1.67E-04
Genome sequence	[ACG][AG]TAA	80.40%	83.20%	73.90%	1.99E-05	1.67E-04
Genome sequence	T[AT][AG]T[AC]	84.80%	87.70%	79.30%	2.00E-05	1.68E-04
Genome sequence	TAA[TCG][AC]	81.00%	83.70%	74.50%	2.02E-05	1.69E-04
Genome sequence	TA[AG][AT]C	67.70%	72.90%	62.40%	2.02E-05	1.69E-04
Genome sequence	T[TCG]TGT	88.70%	91.10%	83.50%	2.02E-05	1.69E-04
Genome sequence	TA[AG]T[AT]	55.50%	59.70%	48.50%	2.03E-05	1.70E-04
Genome sequence	TA[AG][TG][AC]	81.90%	85.60%	76.80%	2.04E-05	1.70E-04
Genome sequence	TT[AT]A[CG]	74.60%	76.50%	66.20%	2.04E-05	1.70E-04
Genome sequence	[ACG]TATT	71.70%	76.50%	66.20%	2.04E-05	1.69E-04
Genome sequence	T[AT]TT[AG]	79.40%	84.20%	75.10%	2.04E-05	1.69E-04
Genome sequence	TG[AT][AG]T	90.80%	93.20%	86.30%	2.04E-05	1.69E-04
Genome sequence	T[AT][AT]TC	79.80%	85.20%	76.20%	2.05E-05	1.70E-04
Genome sequence	[ATG][AT]TAA	81.90%	84.70%	75.60%	2.05E-05	1.70E-04
Genome sequence	[ATC]GTAA	62.70%	66.80%	55.80%	2.05E-05	1.70E-04
Genome sequence	[ATG][ATG]TAA	87.30%	89.70%	81.70%	2.05E-05	1.70E-04
Genome sequence	GAT[AT][ATC]	88.90%	92.10%	84.80%	2.06E-05	1.70E-04
Genome sequence	AA[TG]AT	85.30%	89.00%	80.90%	2.06E-05	1.70E-04
Genome sequence	[TG][ATCG]ATA	86.10%	89.00%	80.90%	2.06E-05	1.70E-04
Genome sequence	A[AT]ATG	77.20%	80.30%	70.60%	2.07E-05	1.70E-04
Genome sequence	[TG]GATT	76.10%	80.30%	70.60%	2.07E-05	1.70E-04
Genome sequence	CATA[AT]	58.80%	64.40%	53.30%	2.07E-05	1.70E-04
Genome sequence	T[AC]TAA	57.40%	62.60%	51.50%	2.07E-05	1.70E-04
Genome sequence	[AT]TAA[TG]	72.80%	76.10%	65.90%	2.09E-05	1.71E-04
Genome sequence	AT[AC][AC]T	91.00%	93.40%	86.50%	2.10E-05	1.72E-04
Genome sequence	T[ATG]T[AT]A	79.60%	82.90%	73.60%	2.11E-05	1.73E-04
Genome sequence	[AG][AT]TAA	74.70%	77.30%	67.20%	2.11E-05	1.73E-04
Genome sequence	GTA[TG][ATC]	82.70%	86.80%	78.10%	2.12E-05	1.73E-04
Genome sequence	ATTAT	48.20%	54.50%	43.40%	2.13E-05	1.73E-04
Genome sequence	TTTAA	49.80%	54.50%	43.40%	2.13E-05	1.73E-04
Genome sequence	ATAT[TC]	64.50%	69.70%	58.90%	2.13E-05	1.73E-04
Genome sequence	T[AT]T[AC]T	83.20%	87.90%	79.50%	2.13E-05	1.73E-04
Genome sequence	[ATG]TA[AT][AT]	86.00%	87.90%	79.50%	2.13E-05	1.73E-04
Genome sequence	T[AT]AAC	54.70%	60.30%	49.20%	2.14E-05	1.74E-04
Genome sequence	TA[AG][ATG]C	78.60%	83.40%	74.10%	2.15E-05	1.74E-04
Genome sequence	GAAT[TC]	76.10%	80.00%	70.30%	2.15E-05	1.74E-04
Genome sequence	T[ATC]TA[AC]	90.80%	93.50%	86.70%	2.16E-05	1.75E-04
Genome sequence	T[TC]TGT	82.80%	86.30%	77.60%	2.16E-05	1.74E-04
Genome sequence	[TCG][AC]ATA	83.50%	86.30%	77.60%	2.16E-05	1.74E-04
Genome sequence	ATA[AC][TG]	73.00%	76.90%	66.80%	2.17E-05	1.75E-04
Genome sequence	TTTT[AC]	70.20%	75.50%	65.20%	2.18E-05	1.75E-04
Genome sequence	[AT]TAA[ATC]	78.60%	82.10%	72.70%	2.18E-05	1.75E-04
Genome sequence	GAAT[ATC]	81.50%	85.80%	77.00%	2.19E-05	1.76E-04
Genome sequence	T[AC]T[AC]A	85.30%	89.20%	81.10%	2.19E-05	1.76E-04
Genome sequence	T[ATCG]ATA	69.10%	73.40%	62.90%	2.19E-05	1.76E-04
Genome sequence	[ATG][CG]TAA	81.30%	84.40%	75.30%	2.20E-05	1.76E-04
Genome sequence	TAA[ATCG][TC]	82.50%	85.30%	76.40%	2.20E-05	1.76E-04
Genome sequence	AAA[ATC]C	84.80%	87.40%	78.90%	2.21E-05	1.76E-04
Genome sequence	G[AT][AG]TA	83.30%	87.40%	78.90%	2.21E-05	1.76E-04
Genome sequence	[TG]TGT[AG]	91.30%	93.70%	87.00%	2.22E-05	1.77E-04
Genome sequence	TA[ATC]TT	74.50%	78.90%	69.00%	2.22E-05	1.77E-04
Genome sequence	T[AT]A[TC]T	72.40%	76.60%	66.50%	2.23E-05	1.77E-04
Genome sequence	[TCG][AG]TAA	79.90%	82.60%	73.20%	2.23E-05	1.78E-04
Genome sequence	TAG[AG]A	58.50%	62.40%	51.40%	2.26E-05	1.79E-04
Genome sequence	ATA[ATCG]T	71.10%	74.80%	64.50%	2.26E-05	1.79E-04
Genome sequence	[TC]GTA[AT]	72.30%	74.80%	64.50%	2.26E-05	1.79E-04
Genome sequence	TATA[ATC]	63.80%	66.90%	56.10%	2.27E-05	1.80E-04
Genome sequence	[TC]ATA[AG]	71.80%	76.30%	66.10%	2.28E-05	1.80E-04
Genome sequence	TT[AG]T[AC]	79.80%	83.10%	73.80%	2.28E-05	1.80E-04
Genome sequence	TA[AG]T[ACG]	74.40%	78.50%	68.60%	2.29E-05	1.81E-04
Genome sequence	TA[AT]T[ATG]	77.60%	81.80%	72.30%	2.29E-05	1.81E-04
Genome sequence	TAAA[AC]	59.60%	64.50%	53.50%	2.30E-05	1.81E-04
Genome sequence	TAG[AG][AT]	67.80%	71.80%	61.20%	2.30E-05	1.81E-04
Genome sequence	A[ACG]TAA	67.10%	71.50%	60.90%	2.31E-05	1.82E-04
Genome sequence	AT[AT][TC][TG]	90.70%	94.00%	87.40%	2.32E-05	1.82E-04
Genome sequence	TA[ATG][AT][AC]	87.20%	89.40%	81.40%	2.32E-05	1.82E-04
Genome sequence	TT[ATG]CT	86.30%	89.40%	81.40%	2.32E-05	1.82E-04
Genome sequence	[ATC]TAA[AT]	78.60%	81.00%	71.40%	2.33E-05	1.82E-04
Genome sequence	[AC][TG][AT]TA	85.40%	87.60%	79.20%	2.36E-05	1.84E-04
Genome sequence	T[TC][ATG]TA	78.50%	82.30%	72.90%	2.36E-05	1.84E-04
Genome sequence	[TCG]T[AT]AT	78.50%	82.30%	72.90%	2.36E-05	1.84E-04
Genome sequence	[AT]T[AT]A[AG]	82.60%	85.00%	76.10%	2.37E-05	1.85E-04
Genome sequence	[ACG]T[AC]AT	93.60%	96.30%	90.60%	2.38E-05	1.85E-04
Genome sequence	TA[TG][ATC][AT]	90.30%	92.70%	85.70%	2.39E-05	1.87E-04
Genome sequence	T[AT]AC[AT]	78.30%	81.50%	72.00%	2.41E-05	1.87E-04
Genome sequence	AT[AC]T[AT]	84.90%	88.20%	80.00%	2.42E-05	1.88E-04
Genome sequence	[TC]TAT[ATC]	84.70%	88.20%	80.00%	2.42E-05	1.88E-04
Genome sequence	TGT[AG][TC]	93.20%	96.10%	90.40%	2.43E-05	1.88E-04
Genome sequence	[AT]GT[AT]A	73.80%	77.90%	68.00%	2.44E-05	1.89E-04
Genome sequence	T[AC]A[TC][AT]	93.10%	94.50%	88.10%	2.45E-05	1.89E-04
Genome sequence	T[AT][AT]CT	84.40%	88.90%	80.80%	2.46E-05	1.90E-04
Genome sequence	A[AT][AT]A[AG]	88.10%	91.00%	83.40%	2.46E-05	1.90E-04
Genome sequence	TAAT[ATC]	54.80%	59.70%	48.60%	2.47E-05	1.91E-04
Genome sequence	T[ATG]TAT	72.10%	75.00%	64.80%	2.47E-05	1.91E-04
Genome sequence	[ATG]TA[AG]T	71.40%	75.00%	64.80%	2.47E-05	1.91E-04
Genome sequence	[ATC][AT]TAT	82.80%	86.60%	78.00%	2.48E-05	1.91E-04
Genome sequence	[ATG]T[AC]AT	92.80%	94.70%	88.30%	2.48E-05	1.91E-04
Genome sequence	TAT[TC]T	67.20%	72.60%	62.10%	2.48E-05	1.91E-04
Genome sequence	TA[TG][ATC]T	80.30%	83.70%	74.60%	2.50E-05	1.92E-04
Genome sequence	T[AC][ATG]TA	73.50%	77.60%	67.60%	2.51E-05	1.93E-04
Genome sequence	TAT[ATC][AC]	84.60%	87.70%	79.40%	2.51E-05	1.93E-04
Genome sequence	[TG]TAA	84.60%	86.10%	77.50%	2.52E-05	1.93E-04
Genome sequence	[AT][AC]T[ATC]A	95.50%	97.30%	92.10%	2.52E-05	1.92E-04
Genome sequence	AATA[TC]	67.30%	71.90%	61.40%	2.52E-05	1.93E-04
Genome sequence	TAA[TC][TG]	67.00%	71.90%	61.40%	2.52E-05	1.92E-04
Genome sequence	A[AT]A[AT]A	78.20%	81.10%	71.60%	2.52E-05	1.92E-04
Genome sequence	[ATG]TAA[TG]	78.40%	81.10%	71.60%	2.52E-05	1.92E-04
Genome sequence	[ATG][TC]ATA	77.30%	81.10%	71.60%	2.52E-05	1.92E-04
Genome sequence	G[ATG]T[AT][AT]	93.30%	95.60%	89.70%	2.52E-05	1.92E-04
Genome sequence	[ATC]TAA[TG]	81.20%	84.20%	75.20%	2.53E-05	1.92E-04
Genome sequence	TATA[AG]	53.30%	58.90%	47.80%	2.53E-05	1.92E-04
Genome sequence	[ATG]T[ACG]TA	93.10%	95.20%	89.00%	2.54E-05	1.92E-04
Genome sequence	CT[ATC][AG]T	92.40%	95.50%	89.50%	2.54E-05	1.92E-04
Genome sequence	G[ATG]AT[AC]	92.20%	95.50%	89.50%	2.54E-05	1.92E-04
Genome sequence	[AT]TA[TG]A	67.80%	71.60%	61.10%	2.54E-05	1.92E-04
Genome sequence	C[AT]TA[AT]	74.90%	80.30%	70.70%	2.54E-05	1.92E-04
Genome sequence	AAGA[TC]	91.50%	95.30%	89.20%	2.54E-05	1.92E-04
Genome sequence	T[ATC]A[AT]A	82.80%	85.20%	76.30%	2.55E-05	1.92E-04
Genome sequence	TA[AG][ATC]A	78.10%	82.40%	73.10%	2.55E-05	1.92E-04
Genome sequence	G[AT]AAA	79.60%	82.40%	73.10%	2.55E-05	1.92E-04
Genome sequence	T[TCG]ATA	66.80%	71.30%	60.80%	2.55E-05	1.92E-04
Genome sequence	TA[AG][ATG][TC]	87.30%	90.30%	82.60%	2.55E-05	1.92E-04
Genome sequence	[TG]AATC	65.70%	71.00%	60.40%	2.56E-05	1.92E-04
Genome sequence	AATA[AC]	65.00%	68.40%	57.70%	2.56E-05	1.92E-04
Genome sequence	T[AC][TG]AA	75.10%	78.40%	68.50%	2.58E-05	1.93E-04
Genome sequence	TAAA[AG]	66.90%	70.30%	59.70%	2.58E-05	1.93E-04
Genome sequence	TT[AT]A[AC]	74.00%	77.30%	67.30%	2.58E-05	1.93E-04
Genome sequence	[TCG][AT]ATC	88.20%	91.10%	83.60%	2.58E-05	1.93E-04
Genome sequence	T[AT]A[AC]T	71.70%	74.00%	63.70%	2.60E-05	1.94E-04
Genome sequence	[AG]TA[ATCG]T	86.40%	89.70%	81.80%	2.60E-05	1.94E-04
Genome sequence	[TC]A[AT]TA	72.30%	75.80%	65.70%	2.60E-05	1.94E-04
Genome sequence	A[AC]ACA	83.60%	89.00%	81.00%	2.61E-05	1.94E-04
Genome sequence	TAA[AT][ACG]	79.20%	81.60%	72.20%	2.61E-05	1.94E-04
Genome sequence	CT[AT]AT	57.90%	65.30%	54.50%	2.61E-05	1.94E-04
Genome sequence	TA[TG]A[TC]	69.80%	73.70%	63.40%	2.63E-05	1.95E-04
Genome sequence	TA[ATG]A[TC]	77.70%	80.80%	71.30%	2.64E-05	1.96E-04
Genome sequence	T[AT][AT]T[ATC]	88.50%	92.10%	84.90%	2.64E-05	1.96E-04
Genome sequence	AAAT[AG]	76.80%	80.00%	70.40%	2.64E-05	1.96E-04
Genome sequence	G[AT]TA[AC]	77.30%	82.10%	72.80%	2.69E-05	1.99E-04
Genome sequence	TAA[TCG][AG]	81.10%	83.90%	74.80%	2.70E-05	1.99E-04
Genome sequence	TAA[ATC][AT]	75.00%	78.90%	69.10%	2.72E-05	2.00E-04
Genome sequence	[CG]TA[AT]T	71.90%	76.60%	66.60%	2.72E-05	2.00E-04
Genome sequence	[TG]TA[AT][AT]	81.60%	84.40%	75.40%	2.72E-05	2.00E-04
Genome sequence	T[AT]AT	82.70%	85.80%	77.10%	2.72E-05	2.00E-04
Genome sequence	[AC][ATC]TAA	82.70%	85.80%	77.10%	2.72E-05	2.00E-04
Genome sequence	[TG][AG]ATA	77.50%	81.30%	71.90%	2.74E-05	2.01E-04
Genome sequence	[CG]TAT[ATC]	85.50%	88.50%	80.40%	2.74E-05	2.01E-04
Genome sequence	TAGAA	48.10%	52.70%	41.80%	2.75E-05	2.01E-04
Genome sequence	[AT]TAT	86.50%	89.80%	82.00%	2.75E-05	2.01E-04
Genome sequence	T[ATC]A[TC]A	87.50%	89.80%	82.00%	2.75E-05	2.01E-04
Genome sequence	G[TG]T[AT][AT]	87.10%	89.80%	82.00%	2.75E-05	2.01E-04
Genome sequence	C[TCG]TTA	70.40%	74.80%	64.60%	2.75E-05	2.01E-04
Genome sequence	[AG][AT]ATC	85.50%	89.20%	81.20%	2.77E-05	2.02E-04
Genome sequence	T[AT]A[AC][AT]	84.80%	87.40%	79.10%	2.77E-05	2.02E-04
Genome sequence	ATAAA	50.90%	56.00%	45.00%	2.78E-05	2.02E-04
Genome sequence	ATA[TG][AG]	72.80%	76.30%	66.20%	2.78E-05	2.02E-04
Genome sequence	[TG]ATTG	71.60%	76.30%	66.20%	2.78E-05	2.02E-04
Genome sequence	TTA[ATCG]T	71.40%	74.50%	64.30%	2.80E-05	2.03E-04
Genome sequence	[TG]T[AT]AA	70.60%	74.50%	64.30%	2.80E-05	2.03E-04
Genome sequence	TCAT[ATC]	90.10%	93.50%	86.80%	2.81E-05	2.04E-04
Genome sequence	ATTT[TC]	74.40%	77.40%	67.50%	2.82E-05	2.04E-04
Genome sequence	A[TG]TTA	59.90%	64.80%	54.00%	2.82E-05	2.04E-04
Genome sequence	TAGA[AC]	60.40%	64.80%	54.00%	2.82E-05	2.04E-04
Genome sequence	GT[AT]A[AG]	67.40%	70.80%	60.30%	2.83E-05	2.04E-04
Genome sequence	A[TG]T[AG]T	87.70%	90.60%	83.10%	2.83E-05	2.04E-04
Genome sequence	TA[TG][AC][AT]	87.60%	90.60%	83.10%	2.83E-05	2.04E-04
Genome sequence	TA[AG][AG][TC]	83.30%	86.90%	78.50%	2.84E-05	2.04E-04
Genome sequence	[ACG]TTAT	69.90%	76.00%	65.90%	2.84E-05	2.05E-04
Genome sequence	TT[AG]CT	76.90%	79.40%	69.70%	2.85E-05	2.05E-04
Genome sequence	T[AG]TA	90.40%	92.40%	85.40%	2.87E-05	2.06E-04
Genome sequence	[AT]TA[AG][AT]	80.90%	83.50%	74.50%	2.87E-05	2.06E-04
Genome sequence	A[AC]AAT	76.80%	80.20%	70.60%	2.87E-05	2.06E-04
Genome sequence	G[TG][AT]AT	81.20%	86.50%	77.90%	2.89E-05	2.07E-04
Genome sequence	[AT][AG]T[AT]A	83.90%	86.50%	77.90%	2.89E-05	2.07E-04
Genome sequence	TAA[AC][TG]	72.70%	75.60%	65.60%	2.90E-05	2.07E-04
Genome sequence	[TG][ATC]ATA	79.30%	82.30%	73.00%	2.91E-05	2.08E-04
Genome sequence	TGT[ATG]T	85.90%	88.70%	80.70%	2.91E-05	2.08E-04
Genome sequence	T[AG]T[AC]T	86.50%	89.40%	81.50%	2.93E-05	2.09E-04
Genome sequence	[TG]ATT[AG]	80.70%	84.50%	75.60%	2.93E-05	2.09E-04
Genome sequence	[ATG]AAAA	82.10%	85.00%	76.20%	2.94E-05	2.10E-04
Genome sequence	[TC][AG]TAT	73.80%	76.80%	66.80%	2.97E-05	2.11E-04
Genome sequence	[CG][AC]ATA	79.70%	83.20%	74.10%	3.04E-05	2.16E-04
Genome sequence	ATA[ACG]G	62.50%	67.40%	56.80%	3.06E-05	2.17E-04
Genome sequence	TA[TG]A[ATC]	79.30%	81.90%	72.70%	3.06E-05	2.17E-04
Genome sequence	[TG]T[TG]TA	79.20%	81.90%	72.70%	3.06E-05	2.17E-04
Genome sequence	[ATC]T[AT]TA	79.50%	81.90%	72.70%	3.06E-05	2.16E-04
Genome sequence	[ATG]TTTA	68.60%	71.90%	61.60%	3.06E-05	2.16E-04
Genome sequence	[ACG]ATAA	71.00%	74.70%	64.50%	3.06E-05	2.16E-04
Genome sequence	ATA[ATC]T	67.70%	71.60%	61.20%	3.08E-05	2.17E-04
Genome sequence	T[AT]A[ACG]A	82.70%	86.60%	78.10%	3.09E-05	2.18E-04
Genome sequence	[AC]T[AT]TT	82.30%	86.60%	78.10%	3.09E-05	2.18E-04
Genome sequence	[ATG]ATCT	84.10%	88.90%	80.90%	3.10E-05	2.18E-04
Genome sequence	T[AT]AT[CG]	76.70%	79.50%	69.90%	3.10E-05	2.18E-04
Genome sequence	[ACG]TAA[TC]	75.60%	79.50%	69.90%	3.10E-05	2.18E-04
Genome sequence	[ATG]T[AT]AA	78.30%	81.10%	71.70%	3.10E-05	2.18E-04
Genome sequence	[AG][TC]TAA	73.20%	76.10%	66.10%	3.10E-05	2.18E-04
Genome sequence	TT[AT][AT]A	70.50%	74.40%	64.20%	3.11E-05	2.18E-04
Genome sequence	[TG]AT[AT][AC]	89.40%	91.80%	84.60%	3.11E-05	2.18E-04
Genome sequence	[AC]TATT	64.20%	70.30%	59.80%	3.13E-05	2.19E-04
Genome sequence	[AG]ATCT	78.60%	84.20%	75.30%	3.13E-05	2.19E-04
Genome sequence	[CG]TA[ATG]T	78.40%	82.40%	73.20%	3.14E-05	2.19E-04
Genome sequence	TAT[AT]G	56.80%	63.20%	52.40%	3.15E-05	2.20E-04
Genome sequence	TGTA	85.20%	87.70%	79.50%	3.15E-05	2.20E-04
Genome sequence	TA[AT][ATC]A	80.40%	84.70%	75.90%	3.16E-05	2.20E-04
Genome sequence	C[ATG][AT]TA	82.10%	84.70%	75.90%	3.16E-05	2.20E-04
Genome sequence	[AC]TAT[TC]	80.90%	84.70%	75.90%	3.16E-05	2.19E-04
Genome sequence	TT[TG]AT	70.10%	74.00%	63.80%	3.16E-05	2.19E-04
Genome sequence	T[AC]A[TC]A	82.20%	85.20%	76.40%	3.17E-05	2.20E-04
Genome sequence	G[AT]TT[AT]	81.30%	85.20%	76.40%	3.17E-05	2.19E-04
Genome sequence	A[AG]T[CG]T	90.60%	92.90%	86.00%	3.20E-05	2.22E-04
Genome sequence	[ATG]AT[AC]A	91.10%	92.90%	86.00%	3.20E-05	2.22E-04
Genome sequence	AT[ATCG]TA	79.60%	82.90%	73.80%	3.22E-05	2.23E-04
Genome sequence	[TC]TAA[AT]	72.10%	75.50%	65.40%	3.23E-05	2.23E-04
Genome sequence	A[AG]TA[AG]	73.30%	76.90%	67.00%	3.23E-05	2.23E-04
Genome sequence	[TCG]TAT[TC]	86.80%	89.70%	81.90%	3.29E-05	2.27E-04
Genome sequence	TA[TC]T[TG]	87.40%	91.10%	83.80%	3.30E-05	2.27E-04
Genome sequence	TT[ACG]TC	86.90%	91.10%	83.80%	3.30E-05	2.27E-04
Genome sequence	[CG]TA[TG][TC]	89.00%	91.10%	83.80%	3.30E-05	2.27E-04
Genome sequence	AT[TC]TA	67.30%	72.70%	62.50%	3.30E-05	2.27E-04
Genome sequence	TAA[TC][AG]	68.10%	72.70%	62.50%	3.30E-05	2.27E-04
Genome sequence	C[AT]TAA	57.60%	62.40%	51.60%	3.31E-05	2.27E-04
Genome sequence	AAAA[AC]	75.80%	78.90%	69.20%	3.32E-05	2.28E-04
Genome sequence	TA[AG][AG]A	75.30%	78.90%	69.20%	3.32E-05	2.28E-04
Genome sequence	T[AT]T[AT]T	74.60%	78.90%	69.20%	3.32E-05	2.27E-04
Genome sequence	TA[TG][TC][ATC]	92.80%	95.00%	88.90%	3.33E-05	2.28E-04
Genome sequence	TTA[ATC][AT]	81.60%	83.90%	74.90%	3.33E-05	2.28E-04
Genome sequence	[TC]T[AT]TA	74.60%	77.70%	68.00%	3.34E-05	2.28E-04
Genome sequence	AT[AC]C[AT]	93.30%	95.60%	89.80%	3.36E-05	2.29E-04
Genome sequence	[TG][ACG]ATA	83.50%	86.30%	77.80%	3.36E-05	2.29E-04
Genome sequence	TA[AG]T	77.80%	81.30%	72.00%	3.36E-05	2.29E-04
Genome sequence	AATG[TG]	81.80%	84.40%	75.50%	3.37E-05	2.29E-04
Genome sequence	TAA[ATC][AC]	78.20%	80.50%	71.10%	3.38E-05	2.30E-04
Genome sequence	GATAT	50.70%	55.20%	44.30%	3.38E-05	2.30E-04
Genome sequence	TAA[CG][ACG]	83.70%	85.80%	77.20%	3.39E-05	2.30E-04
Genome sequence	[AT]TT[TC]A	84.10%	85.80%	77.20%	3.39E-05	2.30E-04
Genome sequence	GTTA[AT]	54.20%	57.90%	47.00%	3.39E-05	2.30E-04
Genome sequence	AAT[AC][AC]	83.60%	85.30%	76.70%	3.40E-05	2.30E-04
Genome sequence	[ATC][AT]ATC	88.30%	90.50%	83.00%	3.42E-05	2.31E-04
Genome sequence	TTTT[ATC]	73.10%	78.50%	68.90%	3.43E-05	2.32E-04
Genome sequence	[AT][TG]TAA	75.10%	78.50%	68.90%	3.43E-05	2.32E-04
Genome sequence	A[TG]ATT	74.10%	77.40%	67.60%	3.44E-05	2.32E-04
Genome sequence	CAAT[ATC]	74.30%	77.40%	67.60%	3.44E-05	2.32E-04
Genome sequence	[ATC]TA[AG]T	73.20%	77.40%	67.60%	3.44E-05	2.31E-04
Genome sequence	AT[TCG][TC]A	95.30%	97.30%	92.20%	3.44E-05	2.31E-04
Genome sequence	T[AT]AAG	67.70%	70.50%	60.10%	3.44E-05	2.31E-04
Genome sequence	TT[TG][TC]A	85.70%	88.50%	80.50%	3.45E-05	2.31E-04
Genome sequence	GT[AT]A[AC]	71.90%	74.20%	64.10%	3.45E-05	2.32E-04
Genome sequence	AT[AT]TC	71.70%	76.00%	66.00%	3.46E-05	2.32E-04
Genome sequence	A[AG]TA[AT]	79.80%	83.10%	74.00%	3.48E-05	2.33E-04
Genome sequence	[TC]ATA[ATG]	79.50%	83.10%	74.00%	3.48E-05	2.33E-04
Genome sequence	T[CG]TA[ATG]	86.70%	89.80%	82.20%	3.48E-05	2.33E-04
Genome sequence	AA[AT]TG	75.90%	79.40%	69.80%	3.49E-05	2.33E-04
Genome sequence	[ATC]TAGA	69.70%	73.90%	63.70%	3.50E-05	2.34E-04
Genome sequence	[TC][AT]TTA	76.80%	80.20%	70.70%	3.52E-05	2.35E-04
Genome sequence	[CG]TTA[AT]	73.30%	77.10%	67.30%	3.53E-05	2.35E-04
Genome sequence	A[AT]ATC	72.50%	75.60%	65.70%	3.53E-05	2.35E-04
Genome sequence	[AT][TG]ATA	73.50%	78.20%	68.50%	3.54E-05	2.35E-04
Genome sequence	[AC][TG]TAA	71.10%	73.50%	63.40%	3.54E-05	2.36E-04
Genome sequence	[AT]A[AT][AT]T	86.10%	88.10%	80.00%	3.58E-05	2.38E-04
Genome sequence	AT[AT][AT]G	79.80%	84.00%	75.20%	3.59E-05	2.39E-04
Genome sequence	[AG]ATTT	72.30%	75.30%	65.30%	3.60E-05	2.39E-04
Genome sequence	TGT[AT]T	74.90%	79.00%	69.50%	3.61E-05	2.39E-04
Genome sequence	T[TG]T[AG]C	94.30%	97.10%	92.00%	3.63E-05	2.40E-04
Genome sequence	[TG][AG]TA[ATC]	95.60%	97.10%	92.00%	3.63E-05	2.40E-04
Genome sequence	GAA[AT]A	81.70%	84.50%	75.70%	3.63E-05	2.40E-04
Genome sequence	A[AT][AT]AG	82.20%	86.00%	77.50%	3.64E-05	2.40E-04
Genome sequence	[TCG][AT]TAT	82.50%	86.00%	77.50%	3.64E-05	2.40E-04
Genome sequence	[TCG][TG]TAA	79.50%	81.50%	72.20%	3.64E-05	2.40E-04
Genome sequence	TATC[AC]	70.00%	75.00%	65.00%	3.66E-05	2.41E-04
Genome sequence	T[AT][AG]T[TC]	85.70%	88.70%	80.80%	3.66E-05	2.41E-04
Genome sequence	[TG]TA[AT][AC]	85.80%	88.70%	80.80%	3.66E-05	2.41E-04
Genome sequence	[ATC][TG]TAA	80.60%	82.70%	73.70%	3.67E-05	2.41E-04
Genome sequence	T[AT][AT][AC]T	89.40%	92.40%	85.50%	3.69E-05	2.42E-04
Genome sequence	G[ATCG]TA[AT]	89.80%	92.40%	85.50%	3.69E-05	2.42E-04
Genome sequence	[ATG]TCAT	90.20%	92.40%	85.50%	3.69E-05	2.42E-04
Genome sequence	[AC]G[AT]TA	72.50%	76.50%	66.60%	3.70E-05	2.42E-04
Genome sequence	[CG][ACG]ATA	86.00%	89.40%	81.60%	3.70E-05	2.42E-04
Genome sequence	GTA[TG][TC]	74.70%	78.70%	69.10%	3.73E-05	2.44E-04
Genome sequence	T[AT][AT][ATC]A	91.00%	93.70%	87.20%	3.75E-05	2.45E-04
Genome sequence	T[ATC]AC[AT]	92.10%	93.70%	87.20%	3.75E-05	2.45E-04
Genome sequence	[TG]GT[AT][AT]	91.80%	93.70%	87.20%	3.75E-05	2.45E-04
Genome sequence	TAA[AT]	81.70%	83.20%	74.30%	3.75E-05	2.44E-04
Genome sequence	[AT][ACG]TAA	79.90%	83.20%	74.30%	3.75E-05	2.44E-04
Genome sequence	[AG]TTTT	70.90%	76.10%	66.20%	3.78E-05	2.46E-04
Genome sequence	[AT]TAA[AG]	76.90%	79.50%	70.00%	3.79E-05	2.46E-04
Genome sequence	[ATC]T[AC]AT	93.90%	96.90%	91.80%	3.79E-05	2.46E-04
Genome sequence	[ATC][ATG]TAA	86.30%	88.20%	80.20%	3.82E-05	2.48E-04
Genome sequence	TA[AT][ATC]T	79.90%	83.70%	74.80%	3.82E-05	2.48E-04
Genome sequence	[AT]GT[AG]T	89.90%	92.60%	85.70%	3.83E-05	2.48E-04
Genome sequence	ATA[AT][TC]	74.40%	78.40%	68.80%	3.85E-05	2.49E-04
Genome sequence	[TG]TA[ATG]T	75.50%	78.40%	68.80%	3.85E-05	2.49E-04
Genome sequence	TAA[AC]T	53.90%	57.30%	46.50%	3.85E-05	2.49E-04
Genome sequence	[AT]AAT[CG]	83.80%	86.60%	78.30%	3.85E-05	2.49E-04
Genome sequence	TTA[TG][ATC]	77.80%	82.40%	73.30%	3.87E-05	2.50E-04
Genome sequence	C[ATG]TTA	69.60%	73.70%	63.60%	3.88E-05	2.50E-04
Genome sequence	AAT[CG][TG]	88.00%	90.20%	82.60%	3.89E-05	2.51E-04
Genome sequence	T[AT]T[ATC]A	86.20%	88.90%	81.00%	3.89E-05	2.51E-04
Genome sequence	[AT]A[AT]A[AT]	86.20%	88.90%	81.00%	3.89E-05	2.50E-04
Genome sequence	[AT]TAT[TCG]	85.20%	88.90%	81.00%	3.89E-05	2.50E-04
Genome sequence	[TG][AG]T[AT]A	85.90%	88.90%	81.00%	3.89E-05	2.50E-04
Genome sequence	AT[TC]TC	80.90%	84.70%	76.00%	3.91E-05	2.51E-04
Genome sequence	CT[AT]A[AT]	75.00%	79.20%	69.70%	3.92E-05	2.52E-04
Genome sequence	[ATC][AT]ATA	79.10%	81.60%	72.40%	3.94E-05	2.52E-04
Genome sequence	[AC]AAA[AT]	85.60%	87.70%	79.60%	3.94E-05	2.52E-04
Genome sequence	[ACG][ATG]TAA	86.30%	87.70%	79.60%	3.94E-05	2.52E-04
Genome sequence	T[TC]T[AT]A	73.80%	78.10%	68.40%	3.96E-05	2.53E-04
Genome sequence	[AG]TA[AT][AT]	81.10%	82.90%	73.90%	3.96E-05	2.53E-04
Genome sequence	[ATC]TA[AG][TG]	89.10%	91.80%	84.70%	3.98E-05	2.54E-04
Genome sequence	ATA[ATG][TCG]	88.20%	91.00%	83.60%	3.99E-05	2.54E-04
Genome sequence	TA[TG]C[ATC]	87.90%	91.00%	83.60%	3.99E-05	2.54E-04
Genome sequence	TAA[TG][TG]	72.30%	75.20%	65.20%	4.00E-05	2.55E-04
Genome sequence	T[AC]AT[TC]	90.70%	94.20%	87.90%	4.04E-05	2.57E-04
Genome sequence	[TC][AT]T[AT]A	85.20%	87.30%	79.10%	4.05E-05	2.57E-04
Genome sequence	[TG][AG]ATT	85.10%	88.40%	80.40%	4.06E-05	2.58E-04
Genome sequence	A[TG]TA[TG]	77.40%	82.10%	73.00%	4.07E-05	2.58E-04
Genome sequence	TAA[ACG][TC]	79.40%	82.10%	73.00%	4.07E-05	2.58E-04
Genome sequence	T[AT]A[CG]A	78.00%	82.10%	73.00%	4.07E-05	2.57E-04
Genome sequence	AA[TG]A[TC]	94.30%	96.60%	91.30%	4.08E-05	2.58E-04
Genome sequence	T[CG]T[ATG]T	95.00%	96.60%	91.30%	4.08E-05	2.58E-04
Genome sequence	T[ATC]TTA	67.30%	71.80%	61.60%	4.09E-05	2.59E-04
Genome sequence	[TCG]TTAA	68.00%	71.80%	61.60%	4.09E-05	2.58E-04
Genome sequence	T[ATG]TA[TC]	88.50%	90.30%	82.80%	4.11E-05	2.59E-04
Genome sequence	TTA[TCG]T	67.50%	71.50%	61.20%	4.12E-05	2.59E-04
Genome sequence	T[ATC]AT[AT]	80.90%	83.90%	75.10%	4.12E-05	2.59E-04
Genome sequence	C[AT][AT]AT	79.30%	83.90%	75.10%	4.12E-05	2.59E-04
Genome sequence	T[ATG]TAC	79.30%	81.30%	72.10%	4.12E-05	2.59E-04
Genome sequence	TA[ATG]T[ACG]	83.90%	86.80%	78.50%	4.13E-05	2.59E-04
Genome sequence	[AT][AT]TA[TG]	82.40%	86.80%	78.50%	4.13E-05	2.59E-04
Genome sequence	T[AG]CTA	71.10%	74.50%	64.50%	4.13E-05	2.59E-04
Genome sequence	[AT]AT[AC][AC]	91.50%	92.90%	86.20%	4.13E-05	2.59E-04
Genome sequence	G[AT][AT]TA	75.90%	80.50%	71.20%	4.14E-05	2.59E-04
Genome sequence	[ATC]ATA[ATG]	86.80%	89.70%	82.00%	4.15E-05	2.60E-04
Genome sequence	TAA[TCG]G	67.00%	70.50%	60.20%	4.16E-05	2.60E-04
Genome sequence	T[AG]TA[AC]	82.40%	84.40%	75.60%	4.17E-05	2.60E-04
Genome sequence	[AT][TCG]ATA	80.50%	84.40%	75.60%	4.17E-05	2.60E-04
Genome sequence	ATA[AT][ATC]	79.60%	82.60%	73.60%	4.18E-05	2.61E-04
Genome sequence	[AT]ATA[AC]	75.30%	77.40%	67.70%	4.19E-05	2.61E-04
Genome sequence	GT[ATG][AT]A	91.30%	94.50%	88.30%	4.20E-05	2.62E-04
Genome sequence	T[AT]A[TG]C	73.10%	76.00%	66.10%	4.21E-05	2.62E-04
Genome sequence	[ATC]TTAA	70.20%	73.90%	63.80%	4.24E-05	2.64E-04
Genome sequence	A[AT]TT[AT]	76.60%	79.40%	69.90%	4.26E-05	2.65E-04
Genome sequence	TTGT[ATC]	76.50%	79.40%	69.90%	4.26E-05	2.65E-04
Genome sequence	TA[AG][ATG][CG]	92.70%	94.70%	88.60%	4.27E-05	2.65E-04
Genome sequence	TAA[ATC]T	60.20%	63.70%	53.10%	4.29E-05	2.66E-04
Genome sequence	[AG]GT[AT]A	72.60%	75.60%	65.80%	4.29E-05	2.66E-04
Genome sequence	[TCG]TATT	70.80%	75.60%	65.80%	4.29E-05	2.66E-04
Genome sequence	AAAA[AG]	77.70%	81.00%	71.70%	4.31E-05	2.66E-04
Genome sequence	CTA[AT]T	58.00%	64.00%	53.40%	4.35E-05	2.69E-04
Genome sequence	GT[AT][AG]T	71.20%	75.30%	65.40%	4.37E-05	2.70E-04
Genome sequence	A[AT]ATT	68.20%	72.90%	62.80%	4.39E-05	2.71E-04
Genome sequence	G[TG]AAT	71.50%	76.80%	67.00%	4.39E-05	2.71E-04
Genome sequence	[AT][AT]AAT	75.10%	76.80%	67.00%	4.39E-05	2.71E-04
Genome sequence	TAA[TG][TCG]	79.90%	82.30%	73.20%	4.40E-05	2.71E-04
Genome sequence	[TC][ATG]TAA	79.90%	82.30%	73.20%	4.40E-05	2.70E-04
Genome sequence	[CG]TA[TG][ATC]	93.60%	96.00%	90.40%	4.40E-05	2.71E-04
Genome sequence	[ACG]ATA[ATG]	88.90%	91.30%	84.10%	4.41E-05	2.71E-04
Genome sequence	[AG]T[ATG]TA	84.00%	86.90%	78.70%	4.41E-05	2.71E-04
Genome sequence	G[TCG][AT]AT	89.70%	93.20%	86.60%	4.43E-05	2.72E-04
Genome sequence	[TG]TA[TG][ATC]	90.90%	93.20%	86.60%	4.43E-05	2.72E-04
Genome sequence	[AG]AT[AC][AG]	93.80%	95.30%	89.50%	4.45E-05	2.72E-04
Genome sequence	T[AC]AAT	66.00%	67.40%	57.00%	4.46E-05	2.73E-04
Genome sequence	ATAT[TG]	66.60%	72.30%	62.10%	4.46E-05	2.72E-04
Genome sequence	[CG]TA[AG][ACG]	93.10%	95.50%	89.70%	4.46E-05	2.72E-04
Genome sequence	T[AT]AT[ATG]	77.70%	81.50%	72.30%	4.46E-05	2.72E-04
Genome sequence	[AG][AT]AAA	84.30%	86.50%	78.10%	4.48E-05	2.73E-04
Genome sequence	[TCG][TG]TAT	84.20%	86.50%	78.10%	4.48E-05	2.73E-04
Genome sequence	[CG]TA[AG][CG]	85.90%	88.10%	80.10%	4.48E-05	2.73E-04
Genome sequence	TTT[ATC]A	77.40%	80.60%	71.40%	4.49E-05	2.73E-04
Genome sequence	[AT]ATA[ATC]	81.80%	84.50%	75.90%	4.49E-05	2.73E-04
Genome sequence	TAT[ATC][CG]	82.70%	86.00%	77.60%	4.51E-05	2.74E-04
Genome sequence	T[CG]TAA	57.80%	61.50%	50.80%	4.52E-05	2.74E-04
Genome sequence	AT[AT]T[TC]	82.30%	85.50%	77.00%	4.53E-05	2.75E-04
Genome sequence	ATA[TCG]T	67.10%	71.30%	61.10%	4.53E-05	2.75E-04
Genome sequence	TATA[TC]	53.00%	56.10%	45.40%	4.55E-05	2.75E-04
Genome sequence	[AT]ATA[TC]	75.40%	78.70%	69.20%	4.55E-05	2.75E-04
Genome sequence	TAA[TCG]A	67.10%	71.00%	60.80%	4.55E-05	2.75E-04
Genome sequence	TAA[AT]T	51.30%	54.50%	43.80%	4.58E-05	2.77E-04
Genome sequence	T[ATC]ATA	59.90%	63.20%	52.60%	4.59E-05	2.77E-04
Genome sequence	AAT[TCG]T	81.10%	83.20%	74.40%	4.62E-05	2.79E-04
Genome sequence	[ATG][TG]TAA	80.80%	83.20%	74.40%	4.62E-05	2.78E-04
Genome sequence	G[ATG]T[AT]T	87.90%	91.50%	84.30%	4.63E-05	2.79E-04
Genome sequence	T[CG]TA[AG]	73.90%	79.50%	70.10%	4.63E-05	2.79E-04
Genome sequence	G[ATCG]TTA	76.00%	79.50%	70.10%	4.63E-05	2.78E-04
Genome sequence	TA[TG][TC][AG]	86.40%	89.40%	81.70%	4.66E-05	2.80E-04
Genome sequence	T[AC]A[TG]A	86.40%	89.40%	81.70%	4.66E-05	2.80E-04
Genome sequence	A[AT]AT[AT]	76.70%	80.30%	71.10%	4.67E-05	2.80E-04
Genome sequence	[AT]TA[TC]T	76.70%	80.30%	71.10%	4.67E-05	2.80E-04
Genome sequence	TA[AT]TC	57.10%	62.10%	51.50%	4.71E-05	2.82E-04
Genome sequence	AAT[AC]	90.50%	92.40%	85.60%	4.73E-05	2.83E-04
Genome sequence	A[TG]AT[AT]	81.40%	84.20%	75.50%	4.78E-05	2.86E-04
Genome sequence	TA[AG][AT][AC]	80.40%	84.20%	75.50%	4.78E-05	2.86E-04
Genome sequence	[AT]T[AC]TA	80.70%	84.20%	75.50%	4.78E-05	2.85E-04
Genome sequence	TA[ATCG]TG	84.40%	88.20%	80.30%	4.78E-05	2.85E-04
Genome sequence	ATC[TC]A	83.30%	86.60%	78.40%	4.79E-05	2.86E-04
Genome sequence	TTA[TG]T	53.80%	58.70%	48.10%	4.84E-05	2.88E-04
Genome sequence	[CG]AAT[AT]	82.00%	86.10%	77.80%	4.84E-05	2.88E-04
Genome sequence	[TG]TAA[AC]	72.30%	75.20%	65.30%	4.85E-05	2.89E-04
Genome sequence	AAAA[ATG]	83.00%	85.60%	77.20%	4.86E-05	2.89E-04
Genome sequence	AA[ATG]CT	91.90%	93.70%	87.30%	4.87E-05	2.89E-04
Genome sequence	[AG][TG][AG]TA	90.90%	93.70%	87.30%	4.87E-05	2.89E-04
Genome sequence	G[AC][AT]TA	78.60%	82.90%	74.00%	4.87E-05	2.89E-04
Genome sequence	TA[TG]TA	47.30%	52.70%	42.10%	4.88E-05	2.89E-04
Genome sequence	T[AT]A[TG]A	69.30%	72.40%	62.40%	4.88E-05	2.89E-04
Genome sequence	ATTT[TG]	73.10%	76.60%	66.90%	4.90E-05	2.90E-04
Genome sequence	[TCG]TAT[ATC]	90.00%	92.60%	85.80%	4.92E-05	2.91E-04
Genome sequence	AAA[AT][AC]	85.60%	87.70%	79.70%	4.93E-05	2.91E-04
Genome sequence	T[AT]A[AG][AC]	84.90%	87.70%	79.70%	4.93E-05	2.91E-04
Genome sequence	[AT][TG]TTA	73.60%	77.70%	68.20%	4.96E-05	2.93E-04
Genome sequence	TA[TG]TC	55.50%	60.20%	49.50%	4.96E-05	2.93E-04
Genome sequence	[ATG]GT[AT]A	80.90%	83.40%	74.60%	4.98E-05	2.94E-04
Genome sequence	[ACG][AT]TAA	81.30%	83.40%	74.60%	4.98E-05	2.93E-04
Genome sequence	C[ATC]AAT	80.00%	82.10%	73.10%	4.99E-05	2.93E-04
Genome sequence	[AC]TA[ATG]T	78.60%	82.10%	73.10%	4.99E-05	2.93E-04
Genome sequence	G[AG]TAT	64.40%	70.50%	60.30%	5.02E-05	2.95E-04
Genome sequence	TAAAC	40.00%	46.10%	35.70%	5.02E-05	2.95E-04
Genome sequence	A[AT]ACA	76.50%	79.70%	70.40%	5.02E-05	2.95E-04
Genome sequence	TTA[TC][AT]	77.00%	79.70%	70.40%	5.02E-05	2.94E-04
Genome sequence	[TG][AT]T[AT]A	84.70%	87.30%	79.20%	5.04E-05	2.95E-04
Genome sequence	[TG]T[AT]A[AG]	81.30%	83.90%	75.20%	5.07E-05	2.97E-04
Genome sequence	TA[AG]A[TC]	70.50%	74.20%	64.30%	5.07E-05	2.97E-04
Genome sequence	[AG]TTAT	59.80%	65.50%	55.00%	5.08E-05	2.97E-04
Genome sequence	AT[AC][TC]A	89.10%	91.80%	84.80%	5.08E-05	2.97E-04
Genome sequence	A[TG]T[TC]A	85.70%	88.40%	80.50%	5.09E-05	2.97E-04
Genome sequence	TAT[AC][ATC]	84.90%	88.40%	80.50%	5.09E-05	2.97E-04
Genome sequence	TGTA[TC]	75.10%	78.50%	69.10%	5.10E-05	2.97E-04
Genome sequence	[TCG]T[AC]AT	94.00%	96.90%	91.90%	5.13E-05	2.99E-04
Genome sequence	T[CG]ATA	61.20%	65.80%	55.40%	5.14E-05	2.99E-04
Genome sequence	GAT[AT]T	70.50%	73.90%	64.00%	5.14E-05	2.99E-04
Genome sequence	[TC]AAT[AT]	70.90%	73.90%	64.00%	5.14E-05	2.99E-04
Genome sequence	TC[AC]AT	80.90%	84.40%	75.70%	5.14E-05	2.99E-04
Genome sequence	[AG]AT[AT]T	81.60%	84.40%	75.70%	5.14E-05	2.98E-04
Genome sequence	[TG]TA[TC]T	81.10%	84.40%	75.70%	5.14E-05	2.98E-04
Genome sequence	AT[AT][AT][AT]	83.70%	86.30%	78.00%	5.19E-05	3.01E-04
Genome sequence	TTTT[AT]	60.70%	66.10%	55.70%	5.19E-05	3.00E-04
Genome sequence	TT[AT]T[TC]	79.10%	84.80%	76.30%	5.19E-05	3.00E-04
Genome sequence	[TG]ATT[ATC]	87.70%	90.30%	83.00%	5.19E-05	3.00E-04
Genome sequence	TAA[AT][CG]	75.10%	77.10%	67.50%	5.21E-05	3.01E-04
Genome sequence	G[AT]TTT	72.10%	77.10%	67.50%	5.21E-05	3.01E-04
Genome sequence	T[AG]T[AT]G	80.60%	85.80%	77.50%	5.22E-05	3.01E-04
Genome sequence	TAT[TC][TCG]	86.40%	89.70%	82.20%	5.23E-05	3.02E-04
Genome sequence	[AG][TC]GTA	75.10%	80.20%	70.90%	5.26E-05	3.03E-04
Genome sequence	T[AT]T[TC][AT]	91.70%	94.20%	88.00%	5.26E-05	3.03E-04
Genome sequence	[CG][AT]AT[AC]	91.70%	94.20%	88.00%	5.26E-05	3.03E-04
Genome sequence	TA[AT]A[TG]	72.90%	75.30%	65.60%	5.30E-05	3.04E-04
Genome sequence	[AT][AT]A[AT]C	90.10%	91.90%	85.00%	5.32E-05	3.05E-04
Genome sequence	[TC]TGCT	93.50%	96.80%	91.60%	5.32E-05	3.05E-04
Genome sequence	[AG]TA[AG][ATG]	88.90%	91.10%	84.00%	5.33E-05	3.06E-04
Genome sequence	[TCG]ATAT	69.20%	72.60%	62.60%	5.35E-05	3.06E-04
Genome sequence	TT[AT]T[AC]	78.80%	83.50%	74.80%	5.37E-05	3.08E-04
Genome sequence	ATA[TG]A	55.10%	58.90%	48.30%	5.38E-05	3.08E-04
Genome sequence	T[CG]T[TG]T	92.70%	94.40%	88.20%	5.38E-05	3.08E-04
Genome sequence	TA[ATCG]TA	68.10%	72.30%	62.20%	5.39E-05	3.08E-04
Genome sequence	AT[AT][AG]G	77.90%	82.30%	73.30%	5.39E-05	3.08E-04
Genome sequence	AT[AT][TG]T	78.80%	82.30%	73.30%	5.39E-05	3.08E-04
Genome sequence	[TCG]TA[AT]T	78.60%	82.30%	73.30%	5.39E-05	3.07E-04
Genome sequence	[AG]AAT[AC]	85.60%	88.50%	80.80%	5.42E-05	3.09E-04
Genome sequence	[TG][ATCG]TAA	86.90%	88.50%	80.80%	5.42E-05	3.08E-04
Genome sequence	[AT]AAAT	69.60%	71.90%	61.90%	5.42E-05	3.08E-04
Genome sequence	TAA[AT][TCG]	78.90%	79.80%	70.60%	5.45E-05	3.10E-04
Genome sequence	TAA[ATG][AT]	76.10%	79.80%	70.60%	5.45E-05	3.10E-04
Genome sequence	TA[TG]C[AG]	75.00%	79.80%	70.60%	5.45E-05	3.09E-04
Genome sequence	[TC]TA[AT]T	72.10%	76.50%	66.80%	5.45E-05	3.09E-04
Genome sequence	[CG]TAA[ATG]	79.60%	81.50%	72.40%	5.46E-05	3.10E-04
Genome sequence	A[TC][AT]TA	71.20%	74.70%	64.90%	5.47E-05	3.10E-04
Genome sequence	AT[AG]TA	60.30%	65.00%	54.60%	5.47E-05	3.09E-04
Genome sequence	T[TC]A[ATCG]A	95.00%	96.60%	91.40%	5.48E-05	3.10E-04
Genome sequence	[TC]TTTA	65.20%	68.70%	58.50%	5.48E-05	3.10E-04
Genome sequence	[AG][TC][AG]TA	87.00%	90.50%	83.20%	5.48E-05	3.10E-04
Genome sequence	[TC]AA[AT][AT]	88.70%	90.50%	83.20%	5.48E-05	3.09E-04
Genome sequence	[CG]TA[AG][AG]	87.80%	90.50%	83.20%	5.48E-05	3.09E-04
Genome sequence	[TG]TA[ATC]T	84.40%	86.90%	78.80%	5.49E-05	3.09E-04
Genome sequence	[ATG]ATT[AT]	84.40%	86.90%	78.80%	5.49E-05	3.09E-04
Genome sequence	[TC]TA[TG][ATC]	92.50%	94.50%	88.40%	5.49E-05	3.09E-04
Genome sequence	[TCG]TAAG	68.30%	70.60%	60.50%	5.50E-05	3.10E-04
Genome sequence	TTTA[TC]	65.80%	69.40%	59.20%	5.51E-05	3.10E-04
Genome sequence	TAG[TG][AT]	57.00%	60.30%	49.80%	5.51E-05	3.09E-04
Genome sequence	AAT[AG][TG]	87.00%	89.20%	81.60%	5.52E-05	3.09E-04
Genome sequence	TA[AG][TG][ATC]	86.20%	89.20%	81.60%	5.52E-05	3.09E-04
Genome sequence	TA[TG][TC][AT]	86.40%	89.20%	81.60%	5.52E-05	3.09E-04
Genome sequence	TTT[TC][AT]	85.60%	89.20%	81.60%	5.52E-05	3.09E-04
Genome sequence	[CG]TA[AG][ATG]	91.10%	93.10%	86.50%	5.52E-05	3.09E-04
Genome sequence	[ATG]ATA[TG]	80.50%	84.50%	76.00%	5.54E-05	3.10E-04
Genome sequence	[ATC]TATA	62.30%	65.30%	54.90%	5.54E-05	3.09E-04
Genome sequence	TT[AT]A[AG]	71.20%	74.40%	64.50%	5.54E-05	3.09E-04
Genome sequence	[TCG]ATA[AT]	81.80%	85.00%	76.50%	5.58E-05	3.11E-04
Genome sequence	T[TC]A[TCG]A	92.70%	94.70%	88.70%	5.59E-05	3.12E-04
Genome sequence	AAA[AT]G	83.20%	86.00%	77.70%	5.60E-05	3.12E-04
Genome sequence	TA[TCG]TG	80.70%	86.00%	77.70%	5.60E-05	3.12E-04
Genome sequence	[TC][AG]T[AT]A	83.30%	85.50%	77.10%	5.60E-05	3.12E-04
Genome sequence	[AC]TTT[TC]	89.30%	91.30%	84.20%	5.60E-05	3.12E-04
Genome sequence	TT[AT][ATC]A	85.10%	88.10%	80.20%	5.60E-05	3.11E-04
Genome sequence	[TC]TA[TG]C	78.20%	81.90%	73.00%	5.65E-05	3.14E-04
Genome sequence	[AT][CG]TAA	71.90%	75.80%	66.10%	5.67E-05	3.15E-04
Genome sequence	[AT]AT[AC]T	79.70%	83.20%	74.50%	5.68E-05	3.15E-04
Genome sequence	[AT]TTA[ATG]	80.00%	83.20%	74.50%	5.68E-05	3.14E-04
Genome sequence	T[ATC]ATT	74.20%	77.30%	67.70%	5.68E-05	3.14E-04
Genome sequence	T[ATCG]TTA	72.80%	77.30%	67.70%	5.68E-05	3.14E-04
Genome sequence	GT[AT][AT]A	71.10%	73.70%	63.80%	5.68E-05	3.14E-04
Genome sequence	[ATG]A[AT]TC	90.40%	93.20%	86.70%	5.72E-05	3.16E-04
Genome sequence	[AT][AC]A[TC]A	94.00%	96.30%	91.00%	5.72E-05	3.16E-04
Genome sequence	G[AT]ATA	61.40%	66.30%	55.90%	5.72E-05	3.16E-04
Genome sequence	A[ATC]ATA	69.10%	73.40%	63.50%	5.74E-05	3.17E-04
Genome sequence	[AT]AT[ATC]T	85.90%	88.70%	81.00%	5.76E-05	3.17E-04
Genome sequence	[AG]TTG[TC]	86.50%	88.70%	81.00%	5.76E-05	3.17E-04
Genome sequence	[TCG]TA[TG]C	86.10%	88.70%	81.00%	5.76E-05	3.17E-04
Genome sequence	[TG][AG][AT]TA	87.00%	90.60%	83.40%	5.78E-05	3.18E-04
Genome sequence	[CG][ATCG]TTA	88.70%	90.60%	83.40%	5.78E-05	3.18E-04
Genome sequence	G[AG][AT]TA	80.00%	83.70%	75.10%	5.79E-05	3.18E-04
Genome sequence	G[AT]T[AT][AT]	89.10%	92.30%	85.50%	5.81E-05	3.19E-04
Genome sequence	[AG][AT]TA[ATG]	89.80%	92.30%	85.50%	5.81E-05	3.18E-04
Genome sequence	TA[TG]C[ACG]	86.00%	90.00%	82.60%	5.86E-05	3.21E-04
Genome sequence	[TC][TG]TA[AT]	87.70%	90.00%	82.60%	5.86E-05	3.21E-04
Genome sequence	[AT][AC]ATA	73.90%	78.10%	68.60%	5.87E-05	3.21E-04
Genome sequence	TAA[ATC]C	64.00%	67.30%	57.00%	5.87E-05	3.21E-04
Genome sequence	[AG]ATA	88.70%	91.50%	84.40%	5.88E-05	3.21E-04
Genome sequence	[TG][AT][AG]TA	88.50%	91.50%	84.40%	5.88E-05	3.21E-04
Genome sequence	[ATG]ATC[AT]	94.20%	95.80%	90.30%	5.89E-05	3.21E-04
Genome sequence	[TCG][AT]AT[AC]	93.50%	95.50%	89.80%	5.89E-05	3.21E-04
Genome sequence	T[AT]AAT	53.30%	55.20%	44.60%	5.94E-05	3.24E-04
Genome sequence	ATA[AT][ACG]	83.40%	86.60%	78.50%	5.95E-05	3.24E-04
Genome sequence	[TG]AA[AT]A	84.20%	86.60%	78.50%	5.95E-05	3.24E-04
Genome sequence	[TG]AAT[ATC]	84.50%	88.20%	80.40%	5.97E-05	3.25E-04
Genome sequence	[TC]AAT[ATC]	80.20%	82.90%	74.10%	5.98E-05	3.25E-04
Genome sequence	[AC][ATG]ATA	83.40%	86.10%	77.90%	6.00E-05	3.26E-04
Genome sequence	TA[ATCG]TC	75.70%	78.90%	69.60%	6.02E-05	3.26E-04
Genome sequence	ATA[TCG]G	66.50%	71.10%	61.10%	6.02E-05	3.26E-04
Genome sequence	TAA[AT]G	67.60%	70.20%	60.10%	6.05E-05	3.28E-04
Genome sequence	GTTA[ATC]	66.30%	69.80%	59.70%	6.05E-05	3.28E-04
Genome sequence	TCA[AT]A	73.40%	76.30%	66.70%	6.06E-05	3.28E-04
Genome sequence	[AT]A[TG]AT	88.20%	90.80%	83.60%	6.10E-05	3.30E-04
Genome sequence	AT[TC]T[TC]	91.40%	93.50%	87.20%	6.11E-05	3.30E-04
Genome sequence	T[AC][AT]AT	80.30%	82.10%	73.20%	6.11E-05	3.30E-04
Genome sequence	T[TG]TA[AT]	79.50%	82.10%	73.20%	6.11E-05	3.30E-04
Genome sequence	[TC][ACG]TAA	80.80%	83.40%	74.70%	6.12E-05	3.30E-04
Genome sequence	TA[TG][AT][TG]	85.30%	88.90%	81.20%	6.13E-05	3.30E-04
Genome sequence	[ATC]T[AG]TA	86.50%	88.90%	81.20%	6.13E-05	3.30E-04
Genome sequence	ATAT[ACG]	70.90%	74.20%	64.40%	6.13E-05	3.30E-04
Genome sequence	[AC]T[AT]A[AT]	85.30%	87.70%	79.90%	6.14E-05	3.30E-04
Genome sequence	T[AT]TCT	76.50%	81.30%	72.30%	6.17E-05	3.32E-04
Genome sequence	AT[ATC]T[AT]	89.30%	91.60%	84.70%	6.17E-05	3.32E-04
Genome sequence	GT[AT]A[ATC]	78.30%	80.50%	71.40%	6.17E-05	3.31E-04
Genome sequence	[AG]AATC	76.60%	80.50%	71.40%	6.17E-05	3.31E-04
Genome sequence	TAA[CG][AG]	75.20%	77.40%	68.00%	6.18E-05	3.31E-04
Genome sequence	G[ACG]ATT	85.50%	89.50%	82.00%	6.21E-05	3.32E-04
Genome sequence	[TG][ATG]TAA	81.70%	83.90%	75.30%	6.24E-05	3.34E-04
Genome sequence	[CG][ATCG]TAT	90.90%	93.70%	87.40%	6.30E-05	3.37E-04
Genome sequence	[AT]TACT	63.40%	66.50%	56.20%	6.30E-05	3.37E-04
Genome sequence	G[TG][TCG]TA	90.80%	92.60%	85.90%	6.31E-05	3.37E-04
Genome sequence	C[AT]TA[AG]	74.30%	77.10%	67.60%	6.32E-05	3.38E-04
Genome sequence	[AT][ATG]ATA	79.90%	84.40%	75.90%	6.33E-05	3.38E-04
Genome sequence	T[AT][AG]TA	63.30%	66.80%	56.50%	6.36E-05	3.39E-04
Genome sequence	[TG][AT]TAA	75.30%	78.20%	68.90%	6.38E-05	3.40E-04
Genome sequence	TAA[AG][AG]	80.00%	81.80%	72.90%	6.39E-05	3.40E-04
Genome sequence	ATG[TC]A	79.90%	84.80%	76.40%	6.40E-05	3.41E-04
Genome sequence	A[AT]TAG	49.80%	55.00%	44.50%	6.40E-05	3.40E-04
Genome sequence	TAA[CG]A	63.40%	67.10%	56.90%	6.41E-05	3.41E-04
Genome sequence	TA[AT]AT	54.80%	57.70%	47.30%	6.42E-05	3.41E-04
Genome sequence	[AG]TA[TG][TC]	87.70%	91.00%	83.90%	6.42E-05	3.41E-04
Genome sequence	[TG][ATG]ATA	81.70%	85.30%	77.00%	6.44E-05	3.42E-04
Genome sequence	[AC]TA[AT]A	73.90%	76.80%	67.30%	6.47E-05	3.43E-04
Genome sequence	A[AG]TC[AT]	89.30%	91.80%	84.90%	6.47E-05	3.43E-04
Genome sequence	ATC[ATC]A	91.60%	93.90%	87.60%	6.49E-05	3.43E-04
Genome sequence	G[AC]ATA	64.10%	67.70%	57.60%	6.50E-05	3.44E-04
Genome sequence	[CG]ATAT	63.90%	67.70%	57.60%	6.50E-05	3.43E-04
Genome sequence	TAA[AC][AT]	71.70%	75.00%	65.30%	6.51E-05	3.44E-04
Genome sequence	AT[AC]T[AC]	85.70%	89.00%	81.50%	6.51E-05	3.44E-04
Genome sequence	[TG]T[AG]TA	75.10%	79.00%	69.80%	6.53E-05	3.44E-04
Genome sequence	[AT]TA[AT][AC]	84.60%	87.90%	80.10%	6.55E-05	3.45E-04
Genome sequence	[AG]TA[AG][AG]	85.80%	87.90%	80.10%	6.55E-05	3.45E-04
Genome sequence	[ATG]A[AT]AA	87.60%	90.30%	83.10%	6.55E-05	3.45E-04
Genome sequence	T[AC][AG]TA	61.10%	65.00%	54.70%	6.57E-05	3.46E-04
Genome sequence	TAT[TC][AT]	79.70%	83.50%	74.90%	6.60E-05	3.47E-04
Genome sequence	[ATG]ATTG	78.60%	82.30%	73.50%	6.60E-05	3.47E-04
Genome sequence	TA[AG]TT	43.80%	47.70%	37.40%	6.63E-05	3.48E-04
Genome sequence	TA[AT][TC]T	75.10%	79.80%	70.70%	6.64E-05	3.48E-04
Genome sequence	[AT]TTCA	78.40%	79.80%	70.70%	6.64E-05	3.48E-04
Genome sequence	A[TCG]TAA	66.40%	70.00%	60.00%	6.64E-05	3.48E-04
Genome sequence	[TG]TTTA	61.10%	65.30%	55.00%	6.65E-05	3.48E-04
Genome sequence	[ATC]A[AT]A[AT]	92.30%	94.00%	87.90%	6.67E-05	3.49E-04
Genome sequence	TTAT	76.20%	80.60%	71.60%	6.69E-05	3.50E-04
Genome sequence	A[AG]TCT	75.60%	80.60%	71.60%	6.69E-05	3.49E-04
Genome sequence	TA[AG]T[CG]	70.80%	74.40%	64.60%	6.70E-05	3.50E-04
Genome sequence	A[AT]T[AG]G	84.90%	87.40%	79.50%	6.70E-05	3.50E-04
Genome sequence	G[ATC][AT]TA	83.90%	87.40%	79.50%	6.70E-05	3.50E-04
Genome sequence	G[TCG]TA[AT]	85.20%	87.40%	79.50%	6.70E-05	3.49E-04
Genome sequence	[ATG][AT]AAA	85.70%	87.40%	79.50%	6.70E-05	3.49E-04
Genome sequence	TAG[ATG]A	62.10%	65.60%	55.40%	6.73E-05	3.50E-04
Genome sequence	T[TC][TG]TA	72.00%	76.10%	66.60%	6.74E-05	3.50E-04
Genome sequence	TT[AT]AT	60.10%	63.50%	53.20%	6.74E-05	3.50E-04
Genome sequence	[TG]TTAA	59.40%	63.50%	53.20%	6.74E-05	3.50E-04
Genome sequence	T[TC]TA[AC]	88.30%	91.10%	84.10%	6.76E-05	3.51E-04
Genome sequence	T[ACG]TA[ATG]	89.30%	91.90%	85.10%	6.78E-05	3.52E-04
Genome sequence	[CG][AT]GTA	90.00%	91.90%	85.10%	6.78E-05	3.51E-04
Genome sequence	[TG][AT]ATA	70.10%	74.00%	64.30%	6.78E-05	3.51E-04
Genome sequence	[AT]TA[TG][AT]	79.40%	82.70%	74.00%	6.79E-05	3.52E-04
Genome sequence	[ATG]T[AT]TT	82.50%	86.90%	78.90%	6.82E-05	3.53E-04
Genome sequence	[TG][ACG]TTA	82.30%	86.50%	78.40%	6.89E-05	3.56E-04
Genome sequence	[ATG]TAA[ATG]	85.30%	86.50%	78.40%	6.89E-05	3.56E-04
Genome sequence	T[AT]A[TG][AC]	83.80%	86.00%	77.80%	6.92E-05	3.57E-04
Genome sequence	[CG]T[AT]A[AT]	84.00%	86.00%	77.80%	6.92E-05	3.57E-04
Genome sequence	[AC]TAA[TG]	74.20%	78.40%	69.10%	6.93E-05	3.57E-04
Genome sequence	G[AG]TTA	58.50%	62.40%	52.10%	6.94E-05	3.58E-04
Genome sequence	TAA[TG][ATC]	77.10%	80.30%	71.30%	6.94E-05	3.58E-04
Genome sequence	TA[AT][AC]A	77.30%	81.10%	72.20%	6.96E-05	3.58E-04
Genome sequence	[ATG]T[AT]AG	78.40%	81.10%	72.20%	6.96E-05	3.58E-04
Genome sequence	AAT[ACG]T	80.40%	83.20%	74.60%	6.96E-05	3.58E-04
Genome sequence	T[TCG]TA[AT]	87.10%	89.80%	82.50%	6.97E-05	3.58E-04
Genome sequence	CTA[TG][ATC]	86.10%	89.80%	82.50%	6.97E-05	3.58E-04
Genome sequence	[TC]T[AG]TT	85.30%	89.80%	82.50%	6.97E-05	3.57E-04
Genome sequence	[AT]TA[AC]T	73.50%	75.50%	65.90%	6.98E-05	3.58E-04
Genome sequence	AA[AT]A[TG]	85.60%	88.10%	80.30%	6.99E-05	3.58E-04
Genome sequence	A[AT][AT]CA	86.90%	88.10%	80.30%	6.99E-05	3.58E-04
Genome sequence	[AT]ATC	92.40%	94.40%	88.30%	7.01E-05	3.58E-04
Genome sequence	[TCG]TA[TG][TC]	92.80%	94.40%	88.30%	7.01E-05	3.58E-04
Genome sequence	[AC]T[AT]TA	74.40%	76.90%	67.50%	7.04E-05	3.60E-04
Genome sequence	GGAT[AT]	74.30%	79.20%	70.00%	7.09E-05	3.62E-04
Genome sequence	TA[AG][TG][ACG]	90.20%	92.10%	85.40%	7.09E-05	3.62E-04
Genome sequence	T[AG][AT][AT]T	91.20%	93.10%	86.60%	7.09E-05	3.62E-04
Genome sequence	AT[AT]CA	72.80%	75.20%	65.60%	7.10E-05	3.62E-04
Genome sequence	TTTCA	64.60%	67.60%	57.40%	7.10E-05	3.62E-04
Genome sequence	A[TC]TA[AG]	68.40%	72.40%	62.60%	7.10E-05	3.62E-04
Genome sequence	[TC]A[AT]A[AT]	89.20%	91.30%	84.30%	7.11E-05	3.61E-04
Genome sequence	TG[AT]AT	74.50%	78.10%	68.80%	7.12E-05	3.62E-04
Genome sequence	[AT]TA[TC]A	75.00%	78.10%	68.80%	7.12E-05	3.62E-04
Genome sequence	[TC][TG]TTA	73.90%	78.10%	68.80%	7.12E-05	3.61E-04
Genome sequence	[ACG]GATA	73.90%	78.10%	68.80%	7.12E-05	3.61E-04
Genome sequence	GT[AT][AT][AT]	85.20%	87.60%	79.70%	7.16E-05	3.63E-04
Genome sequence	TGT[TG][TG]	95.20%	96.80%	91.80%	7.16E-05	3.63E-04
Genome sequence	AAT[TG]T	74.60%	76.60%	67.20%	7.19E-05	3.64E-04
Genome sequence	TA[ATG]TG	71.80%	76.60%	67.20%	7.19E-05	3.64E-04
Genome sequence	GA[AT]TC	76.00%	80.00%	70.90%	7.19E-05	3.64E-04
Genome sequence	[CG][ATC]TTA	86.20%	88.70%	81.10%	7.20E-05	3.64E-04
Genome sequence	TAAA[CG]	65.10%	68.50%	58.50%	7.21E-05	3.64E-04
Genome sequence	A[TC]TTT	77.80%	81.60%	72.80%	7.22E-05	3.64E-04
Genome sequence	[TC]TAA[TCG]	81.20%	84.20%	75.70%	7.23E-05	3.65E-04
Genome sequence	[TCG][AG]TTA	80.80%	84.20%	75.70%	7.23E-05	3.65E-04
Genome sequence	TA[TCG]TA	64.00%	68.90%	58.80%	7.24E-05	3.65E-04
Genome sequence	A[TC]AGA	83.90%	87.10%	79.20%	7.29E-05	3.67E-04
Genome sequence	T[TC]AAA	73.80%	77.70%	68.40%	7.30E-05	3.67E-04
Genome sequence	T[CG]TAT	70.40%	74.50%	64.90%	7.31E-05	3.67E-04
Genome sequence	[AT]TA[CG]T	71.40%	74.50%	64.90%	7.31E-05	3.67E-04
Genome sequence	[TCG]AATC	75.20%	78.90%	69.70%	7.31E-05	3.67E-04
Genome sequence	TA[TG]T[ACG]	79.20%	82.90%	74.30%	7.33E-05	3.68E-04
Genome sequence	[AG][TCG]TAA	80.70%	82.90%	74.30%	7.33E-05	3.68E-04
Genome sequence	T[TC]TTA	61.20%	65.50%	55.30%	7.33E-05	3.67E-04
Genome sequence	TT[AT]A[AT]	72.60%	76.30%	66.80%	7.34E-05	3.68E-04
Genome sequence	[ACG]ATA[TG]	83.80%	86.60%	78.60%	7.37E-05	3.69E-04
Genome sequence	AA[AT]A[AG]	82.80%	86.10%	78.00%	7.42E-05	3.71E-04
Genome sequence	TT[AT][AC]T	83.00%	86.10%	78.00%	7.42E-05	3.71E-04
Genome sequence	AAT[AT][ATG]	82.50%	85.60%	77.50%	7.43E-05	3.71E-04
Genome sequence	[TC][AT]TTT	82.00%	85.60%	77.50%	7.43E-05	3.71E-04
Genome sequence	C[AT]ATA	60.90%	63.70%	53.40%	7.44E-05	3.71E-04
Genome sequence	TA[AG][AT][AT]	76.20%	79.70%	70.60%	7.44E-05	3.71E-04
Genome sequence	[AT]A[AT]CA	85.60%	88.20%	80.50%	7.45E-05	3.71E-04
Genome sequence	AT[AT][AC]A	81.10%	82.10%	73.30%	7.47E-05	3.72E-04
Genome sequence	T[AT]A[AG]C	71.70%	76.00%	66.50%	7.48E-05	3.72E-04
Genome sequence	[AT]AACA	74.70%	77.40%	68.10%	7.48E-05	3.72E-04
Genome sequence	[TC]T[AT]AT	73.30%	77.40%	68.10%	7.48E-05	3.72E-04
Genome sequence	ATATA	36.30%	40.30%	30.40%	7.48E-05	3.72E-04
Genome sequence	[AG]TTA[TG]	69.00%	73.90%	64.20%	7.49E-05	3.72E-04
Genome sequence	T[AT]G[TC]T	81.00%	83.40%	74.80%	7.51E-05	3.72E-04
Genome sequence	TAA[AG][CG]	78.80%	80.50%	71.50%	7.52E-05	3.73E-04
Genome sequence	TA[AC]TG	74.60%	78.50%	69.30%	7.52E-05	3.73E-04
Genome sequence	TTA[ATCG]A	74.60%	78.50%	69.30%	7.52E-05	3.73E-04
Genome sequence	[AC][TC]TTA	78.60%	81.30%	72.40%	7.53E-05	3.73E-04
Genome sequence	A[TC]AG[AG]	92.80%	95.20%	89.50%	7.64E-05	3.78E-04
Genome sequence	[ATG]TAA[AG]	82.10%	83.90%	75.40%	7.66E-05	3.79E-04
Genome sequence	ATA[TG]	86.00%	88.90%	81.40%	7.66E-05	3.78E-04
Genome sequence	[AT]T[ATC]TA	85.90%	88.90%	81.40%	7.66E-05	3.78E-04
Genome sequence	[AG]AT[AC]A	87.40%	88.90%	81.40%	7.66E-05	3.78E-04
Genome sequence	[ATC][AT]TTT	86.30%	88.90%	81.40%	7.66E-05	3.78E-04
Genome sequence	GTAA[ATC]	61.20%	64.40%	54.10%	7.67E-05	3.78E-04
Genome sequence	[ATC]T[AT]AT	79.60%	82.60%	73.90%	7.70E-05	3.79E-04
Genome sequence	[ATG]T[ATG]TA	88.40%	90.80%	83.80%	7.70E-05	3.79E-04
Genome sequence	AATA[ACG]	70.20%	72.90%	63.20%	7.71E-05	3.79E-04
Genome sequence	AT[CG][TC]A	92.90%	95.30%	89.70%	7.71E-05	3.79E-04
Genome sequence	[TCG]TGT[AT]	94.00%	96.10%	90.80%	7.72E-05	3.79E-04
Genome sequence	[AT]AT[AT][ATG]	89.60%	92.40%	85.80%	7.74E-05	3.80E-04
Genome sequence	[TG]GTA[ATC]	91.00%	92.40%	85.80%	7.74E-05	3.80E-04
Genome sequence	[TG][TG]TA[TC]	93.80%	95.50%	89.90%	7.77E-05	3.81E-04
Genome sequence	AT[AC][TCG]T	93.80%	96.00%	90.60%	7.77E-05	3.81E-04
Genome sequence	T[ATC]GG[AT]	93.50%	96.00%	90.60%	7.77E-05	3.81E-04
Genome sequence	[AT]TA[AG][TG]	81.00%	84.40%	76.00%	7.79E-05	3.81E-04
Genome sequence	[AT][ATC]TAA	80.80%	84.40%	76.00%	7.79E-05	3.81E-04
Genome sequence	G[ATG]TT[AT]	86.90%	89.50%	82.20%	7.79E-05	3.81E-04
Genome sequence	[AG]G[ATG]TA	87.10%	89.50%	82.20%	7.79E-05	3.80E-04
Genome sequence	TGT[AG][TG]	94.00%	95.60%	90.20%	7.79E-05	3.81E-04
Genome sequence	[TC]GAT[AT]	76.30%	80.20%	71.20%	7.80E-05	3.80E-04
Genome sequence	AAAAT	64.90%	67.70%	57.70%	7.80E-05	3.80E-04
Genome sequence	TAT[TC][CG]	78.70%	81.80%	73.00%	7.80E-05	3.80E-04
Genome sequence	AA[AG]TG	86.90%	90.20%	83.00%	7.81E-05	3.80E-04
Genome sequence	GAAT[AC]	72.50%	76.80%	67.40%	7.83E-05	3.81E-04
Genome sequence	[CG][AT]ATA	76.90%	81.00%	72.10%	7.84E-05	3.81E-04
Genome sequence	[CG][AT]TAT	76.60%	81.00%	72.10%	7.84E-05	3.81E-04
Genome sequence	[TCG][TG]TA[AT]	92.00%	93.50%	87.30%	7.88E-05	3.83E-04
Genome sequence	TA[ATG][AT][AT]	84.80%	86.80%	78.80%	7.89E-05	3.83E-04
Genome sequence	TTA[ATC][TC]	84.40%	86.80%	78.80%	7.89E-05	3.83E-04
Genome sequence	AT[ATC]AT	79.90%	83.10%	74.50%	7.90E-05	3.83E-04
Genome sequence	TA[AT]T	82.50%	85.30%	77.10%	7.94E-05	3.85E-04
Genome sequence	TA[AT][AT][TC]	82.20%	85.30%	77.10%	7.94E-05	3.85E-04
Genome sequence	TT[ACG]TT	81.50%	85.30%	77.10%	7.94E-05	3.84E-04
Genome sequence	[ATC][AC]TAA	82.00%	85.30%	77.10%	7.94E-05	3.84E-04
Genome sequence	[TCG]A[AT]TA	82.30%	85.80%	77.70%	7.97E-05	3.85E-04
Genome sequence	TA[AG][AT]T	62.80%	65.30%	55.10%	7.98E-05	3.85E-04
Genome sequence	T[TG]TTA	61.00%	65.60%	55.50%	8.07E-05	3.90E-04
Genome sequence	TAT[TC]	89.90%	92.60%	86.00%	8.07E-05	3.90E-04
Genome sequence	TAT[ATC]C	72.20%	74.40%	64.80%	8.08E-05	3.89E-04
Genome sequence	[AT]GTA[AC]	89.10%	91.00%	84.00%	8.12E-05	3.91E-04
Genome sequence	AT[ATC]T[AC]	91.30%	93.70%	87.50%	8.14E-05	3.92E-04
Genome sequence	CT[TG]T[AT]	90.80%	93.70%	87.50%	8.14E-05	3.92E-04
Genome sequence	AT[AT][TC]A	78.90%	80.60%	71.70%	8.14E-05	3.92E-04
Genome sequence	[AG]TAA[AC]	73.20%	76.10%	66.70%	8.14E-05	3.91E-04
Genome sequence	AA[AC]CA	85.60%	87.90%	80.20%	8.15E-05	3.92E-04
Genome sequence	C[AT]AA[TC]	83.80%	87.90%	80.20%	8.15E-05	3.91E-04
Genome sequence	T[AT]TC[AC]	89.40%	91.80%	85.00%	8.23E-05	3.95E-04
Genome sequence	[TC]TGT[AT]	88.80%	91.80%	85.00%	8.23E-05	3.94E-04
Genome sequence	[TCG]TAA[CG]	82.00%	84.00%	75.60%	8.25E-05	3.95E-04
Genome sequence	TG[AT]A[AT]	87.80%	90.30%	83.20%	8.25E-05	3.95E-04
Genome sequence	TTTAC	50.00%	53.20%	42.90%	8.25E-05	3.95E-04
Genome sequence	GAT[AT][TC]	84.70%	87.40%	79.60%	8.32E-05	3.98E-04
Genome sequence	[TCG]AAT[AT]	83.50%	87.40%	79.60%	8.32E-05	3.98E-04
Genome sequence	T[AT][AT]TT	71.90%	77.30%	68.00%	8.33E-05	3.98E-04
Genome sequence	[AC]TA[TG]T	73.20%	77.30%	68.00%	8.33E-05	3.98E-04
Genome sequence	T[AT]A[TG]G	77.00%	79.50%	70.50%	8.34E-05	3.98E-04
Genome sequence	TA[AT][TC]A	74.00%	78.40%	69.20%	8.40E-05	4.00E-04
Genome sequence	TTG[TC]T	76.00%	78.40%	69.20%	8.40E-05	4.00E-04
Genome sequence	T[AG]TA[TG]	74.40%	78.40%	69.20%	8.40E-05	4.00E-04
Genome sequence	CTA[AG]	90.00%	92.70%	86.30%	8.41E-05	4.00E-04
Genome sequence	[AT][TG]CTA	89.70%	92.70%	86.30%	8.41E-05	4.00E-04
Genome sequence	ATA[ATC]A	69.70%	73.10%	63.40%	8.42E-05	4.00E-04
Genome sequence	[AT][CG]ATA	77.70%	81.90%	73.20%	8.43E-05	4.01E-04
Genome sequence	[ATC]GT[AT]A	77.80%	80.30%	71.40%	8.44E-05	4.01E-04
Genome sequence	AT[AT][ATC]G	85.20%	88.50%	81.00%	8.45E-05	4.01E-04
Genome sequence	A[AT]AT[AG]	82.30%	85.00%	76.80%	8.47E-05	4.02E-04
Genome sequence	GTA[AT][AT]	70.00%	72.70%	63.00%	8.49E-05	4.02E-04
Genome sequence	TA[AT]A[AG]	74.50%	76.90%	67.60%	8.51E-05	4.03E-04
Genome sequence	TAA[TCG][CG]	81.30%	83.20%	74.70%	8.52E-05	4.04E-04
Genome sequence	GTA[AT][ATC]	80.40%	83.20%	74.70%	8.52E-05	4.03E-04
Genome sequence	[ATC]AT[AT]A	80.60%	83.20%	74.70%	8.52E-05	4.03E-04
Genome sequence	GATT[ACG]	81.80%	85.50%	77.30%	8.53E-05	4.03E-04
Genome sequence	G[TC][AT]AA	83.20%	85.50%	77.30%	8.53E-05	4.03E-04
Genome sequence	[AT]AT[TC]T	82.70%	85.50%	77.30%	8.53E-05	4.03E-04
Genome sequence	[AT][AT]AA[AT]	84.00%	85.50%	77.30%	8.53E-05	4.02E-04
Genome sequence	[AT][AT]T[AT]A	82.70%	85.50%	77.30%	8.53E-05	4.02E-04
Genome sequence	T[AC][TG][AT]A	83.30%	86.00%	77.90%	8.54E-05	4.03E-04
Genome sequence	[ATG][TG]ATA	82.10%	86.00%	77.90%	8.54E-05	4.02E-04
Genome sequence	T[AC]AT[TG]	88.40%	91.10%	84.20%	8.55E-05	4.02E-04
Genome sequence	G[AC]TAT	71.10%	75.20%	65.70%	8.56E-05	4.03E-04
Genome sequence	TA[AT]A[ATC]	77.20%	79.20%	70.10%	8.60E-05	4.04E-04
Genome sequence	T[AC]AT[AT]	75.80%	79.20%	70.10%	8.60E-05	4.04E-04
Genome sequence	[TG]TA[ATG][TC]	90.20%	91.90%	85.20%	8.62E-05	4.05E-04
Genome sequence	[AC]TA[AG]G	74.00%	78.10%	68.90%	8.62E-05	4.05E-04
Genome sequence	T[AT][AT][ATC]T	91.70%	94.00%	88.00%	8.63E-05	4.05E-04
Genome sequence	T[TC][AG]TA	68.80%	71.80%	62.00%	8.64E-05	4.05E-04
Genome sequence	A[ATCG]AAT	86.80%	89.20%	81.80%	8.65E-05	4.05E-04
Genome sequence	TAT[ATG]T	72.80%	76.60%	67.30%	8.69E-05	4.07E-04
Genome sequence	TTT[TCG]A	86.60%	88.10%	80.40%	8.70E-05	4.07E-04
Genome sequence	TATC[ATC]	78.30%	82.40%	73.80%	8.71E-05	4.07E-04
Genome sequence	AT[AT][AG][TG]	87.80%	90.50%	83.40%	8.72E-05	4.07E-04
Genome sequence	A[ATC]AA[AT]	89.40%	90.50%	83.40%	8.72E-05	4.07E-04
Genome sequence	[AT]T[AC]AT	87.60%	90.50%	83.40%	8.72E-05	4.07E-04
Genome sequence	[AC][AT][AT]AT	88.90%	90.50%	83.40%	8.72E-05	4.07E-04
Genome sequence	TAT[TC]A	64.30%	70.20%	60.30%	8.74E-05	4.08E-04
Genome sequence	G[AG]AT[AT]	86.50%	89.80%	82.60%	8.75E-05	4.08E-04
Genome sequence	TGTA[TCG]	81.50%	84.20%	75.90%	8.88E-05	4.13E-04
Genome sequence	[AT]TA[ATG][AT]	85.20%	87.60%	79.90%	8.89E-05	4.14E-04
Genome sequence	G[CG]ATT	77.90%	82.90%	74.40%	8.96E-05	4.17E-04
Genome sequence	[TG]G[AT]AT	87.70%	91.30%	84.40%	9.00E-05	4.18E-04
Genome sequence	TA[AT][TC]G	71.70%	76.00%	66.60%	9.03E-05	4.19E-04
Genome sequence	[AC][AT]TGT	90.60%	92.10%	85.50%	9.03E-05	4.19E-04
Genome sequence	GATA[ATC]	75.00%	79.70%	70.70%	9.04E-05	4.19E-04
Genome sequence	[TG]TTA[TC]	77.00%	79.70%	70.70%	9.04E-05	4.19E-04
Genome sequence	A[ATC]T[ATC]A	92.50%	94.40%	88.40%	9.10E-05	4.22E-04
Genome sequence	AT[ATC][AT]T	91.10%	93.10%	86.70%	9.10E-05	4.21E-04
Genome sequence	TTT[TC][ATG]	90.30%	93.10%	86.70%	9.10E-05	4.21E-04
Genome sequence	[AT]T[AT]T[TC]	89.40%	93.10%	86.70%	9.10E-05	4.21E-04
Genome sequence	[TG]AT[ATC]T	90.20%	93.10%	86.70%	9.10E-05	4.21E-04
Genome sequence	T[AG]TT[AT]	80.80%	85.20%	77.00%	9.10E-05	4.20E-04
Genome sequence	[AG]TA[ACG]T	81.50%	85.20%	77.00%	9.10E-05	4.20E-04
Genome sequence	A[AT][AT]TT	78.80%	82.10%	73.50%	9.11E-05	4.21E-04
Genome sequence	[TG]AA[AT]T	82.30%	85.60%	77.60%	9.15E-05	4.22E-04
Genome sequence	[CG][TG]T[AT]A	83.90%	85.60%	77.60%	9.15E-05	4.22E-04
Genome sequence	[ATG]TAT[AC]	81.20%	85.60%	77.60%	9.15E-05	4.22E-04
Genome sequence	AAAA[ACG]	83.40%	86.10%	78.10%	9.16E-05	4.22E-04
Genome sequence	[TG][TG]ATT	83.30%	86.10%	78.10%	9.16E-05	4.22E-04
Genome sequence	AGTAA	42.40%	47.40%	37.30%	9.17E-05	4.22E-04
Genome sequence	[AG]ATA[ATC]	86.10%	89.40%	82.00%	9.18E-05	4.22E-04
Genome sequence	[ATG]TA[TC]T	86.30%	89.40%	82.00%	9.18E-05	4.22E-04
Genome sequence	T[AT]A[AG][AT]	80.70%	83.40%	74.90%	9.19E-05	4.22E-04
Genome sequence	AA[AT]A[ATG]	87.90%	90.60%	83.60%	9.21E-05	4.22E-04
Genome sequence	TC[AT][TC]A	88.80%	90.60%	83.60%	9.21E-05	4.22E-04
Genome sequence	TG[AT][AT]T	88.20%	90.60%	83.60%	9.21E-05	4.22E-04
Genome sequence	T[ACG]A[AT]T	89.30%	90.60%	83.60%	9.21E-05	4.22E-04
Genome sequence	[AC][AT]A[AT]T	89.00%	90.60%	83.60%	9.21E-05	4.22E-04
Genome sequence	[TC][AT]AT[TC]	88.40%	90.60%	83.60%	9.21E-05	4.21E-04
Genome sequence	TT[AT]A[TC]	74.60%	77.10%	67.80%	9.26E-05	4.23E-04
Genome sequence	AA[AT]C[AT]	88.60%	90.00%	82.80%	9.26E-05	4.23E-04
Genome sequence	T[TG]T[AG]T	87.90%	90.00%	82.80%	9.26E-05	4.23E-04
Genome sequence	[TG]AT[AC]A	87.10%	90.00%	82.80%	9.26E-05	4.23E-04
Genome sequence	A[AT]TC[AT]	86.50%	88.20%	80.70%	9.27E-05	4.23E-04
Genome sequence	[AC]TAAA	64.20%	67.40%	57.40%	9.29E-05	4.24E-04
Genome sequence	[TG][TG]TAA	73.20%	75.30%	65.90%	9.33E-05	4.25E-04
Genome sequence	TAAG	76.00%	78.20%	69.10%	9.36E-05	4.26E-04
Genome sequence	TAT[TC]G	57.50%	61.50%	51.30%	9.38E-05	4.27E-04
Genome sequence	TAGA[AT]	58.00%	61.50%	51.30%	9.38E-05	4.27E-04
Genome sequence	A[AT][AT]A[TG]	90.00%	92.30%	85.70%	9.44E-05	4.29E-04
Genome sequence	T[AG]TT[ATG]	88.60%	92.30%	85.70%	9.44E-05	4.29E-04
Genome sequence	CTGCT	87.30%	92.30%	85.70%	9.44E-05	4.29E-04
Genome sequence	[ATG]TA[AT][TC]	90.10%	92.30%	85.70%	9.44E-05	4.29E-04
Genome sequence	ATAA[ACG]	71.20%	75.00%	65.60%	9.47E-05	4.30E-04
Genome sequence	GT[AT]T[AT]	76.70%	80.20%	71.30%	9.47E-05	4.29E-04
Genome sequence	A[TG]A[AT]T	85.90%	87.70%	80.10%	9.49E-05	4.30E-04
Genome sequence	TCA[ATC]A	85.80%	87.70%	80.10%	9.49E-05	4.30E-04
Genome sequence	[CG][ATG]GTA	92.60%	94.70%	88.90%	9.51E-05	4.31E-04
Genome sequence	[AC]TA[AG]A	78.20%	81.00%	72.20%	9.53E-05	4.31E-04
Genome sequence	A[AT][AT]A[AT]	87.00%	88.90%	81.50%	9.56E-05	4.32E-04
Genome sequence	G[TG][ATG]TA	86.50%	88.90%	81.50%	9.56E-05	4.32E-04
Genome sequence	C[AG][AT]TA	71.10%	74.70%	65.20%	9.60E-05	4.33E-04
Genome sequence	[TC][AC]TAA	75.00%	77.90%	68.80%	9.60E-05	4.33E-04
Genome sequence	C[ATC]TTA	75.50%	79.00%	70.00%	9.61E-05	4.33E-04
Genome sequence	TTTT[AG]	71.60%	76.50%	67.20%	9.64E-05	4.35E-04
Genome sequence	A[TG][ATG]TA	84.50%	87.30%	79.50%	9.65E-05	4.35E-04
Genome sequence	T[AT]TT[ATG]	83.00%	87.30%	79.50%	9.65E-05	4.35E-04
Genome sequence	ATA[AG][TCG]	79.40%	83.10%	74.60%	9.66E-05	4.35E-04
Genome sequence	TC[AC]A[AT]	94.00%	94.80%	89.10%	9.70E-05	4.36E-04
Genome sequence	A[TC]TAA	57.20%	60.60%	50.50%	9.72E-05	4.37E-04
Genome sequence	TT[AC]CA	86.40%	89.50%	82.30%	9.75E-05	4.38E-04
Genome sequence	T[ATG][AT]TT	86.20%	89.50%	82.30%	9.75E-05	4.38E-04
Genome sequence	CT[ATG]TT	85.40%	89.50%	82.30%	9.75E-05	4.37E-04
Genome sequence	A[AT]A[AT]C	85.20%	86.80%	78.90%	9.76E-05	4.38E-04
Genome sequence	[AG]T[AT]A[TG]	82.20%	85.30%	77.20%	9.77E-05	4.38E-04
Genome sequence	TAT[AC][TC]	76.90%	79.80%	70.90%	9.79E-05	4.39E-04
Genome sequence	T[TC][AC]AT	90.80%	93.40%	87.20%	9.79E-05	4.38E-04
Genome sequence	CTGT[AT]	82.30%	85.80%	77.80%	9.82E-05	4.39E-04
Genome sequence	[TG]T[AT]AC	74.90%	77.60%	68.40%	9.83E-05	4.40E-04
Genome sequence	AAT[ATG]T	80.00%	82.30%	73.70%	9.84E-05	4.40E-04
Genome sequence	[AC]T[ATC]AT	92.30%	95.00%	89.40%	9.86E-05	4.41E-04
Genome sequence	[AG]T[ATC]AT	90.40%	92.40%	85.90%	9.87E-05	4.41E-04
Genome sequence	A[AT]A[AG]A	86.30%	88.40%	80.90%	9.87E-05	4.41E-04
Genome sequence	G[TG]TA[AT]	72.00%	75.80%	66.50%	1.00E-04	4.46E-04
Genome sequence	[CG][TG]TTA	73.60%	75.80%	66.50%	1.00E-04	4.45E-04
Genome sequence	GTG[ATG]G	92.50%	96.50%	91.40%	1.00E-04	4.46E-04
Genome sequence	[TCG]TGTG	94.30%	96.50%	91.40%	1.00E-04	4.46E-04
Genome sequence	AAAA[AT]	75.00%	77.30%	68.10%	1.01E-04	4.48E-04
Genome sequence	TA[ATC]TG	80.50%	84.00%	75.70%	1.01E-04	4.49E-04
Genome sequence	AA[AT]AG	75.90%	79.50%	70.60%	1.01E-04	4.49E-04
Genome sequence	[TCG]TAA[AT]	77.40%	79.50%	70.60%	1.01E-04	4.49E-04
Genome sequence	TT[ATG]CA	84.70%	87.90%	80.30%	1.01E-04	4.49E-04
Genome sequence	T[AT]TT[AC]	78.90%	82.70%	74.30%	1.01E-04	4.50E-04
Genome sequence	[ATG][TCG]GTA	91.70%	93.50%	87.40%	1.01E-04	4.50E-04
Genome sequence	T[TC]AC[AC]	94.10%	96.30%	91.20%	1.02E-04	4.50E-04
Genome sequence	T[AT][AT]T[AC]	85.30%	89.00%	81.70%	1.02E-04	4.50E-04
Genome sequence	[AC]TTTA	64.60%	67.60%	57.70%	1.02E-04	4.51E-04
Genome sequence	G[ATG]TA[TC]	88.00%	91.00%	84.10%	1.02E-04	4.53E-04
Genome sequence	T[CG]TA[ACG]	93.30%	96.10%	91.00%	1.02E-04	4.53E-04
Genome sequence	T[AT]AA[ATG]	79.00%	80.30%	71.50%	1.03E-04	4.53E-04
Genome sequence	[AG]ATA[TG]	76.40%	80.30%	71.50%	1.03E-04	4.53E-04
Genome sequence	ATT[AC]A	70.20%	72.40%	62.80%	1.03E-04	4.53E-04
Genome sequence	[ACG]TA[AT]T	79.10%	81.90%	73.30%	1.03E-04	4.53E-04
Genome sequence	TA[AT]A[ATG]	79.20%	81.10%	72.40%	1.03E-04	4.55E-04
Genome sequence	G[AT]ATC	70.40%	75.20%	65.80%	1.03E-04	4.55E-04
Genome sequence	[TCG][CG]TTA	82.50%	85.00%	76.90%	1.04E-04	4.58E-04
Genome sequence	TTA[TC][TC]	80.60%	83.20%	74.80%	1.04E-04	4.59E-04
Genome sequence	CAAA[TC]	78.90%	83.20%	74.80%	1.04E-04	4.58E-04
Genome sequence	A[AT]TCT	74.30%	78.10%	69.00%	1.04E-04	4.58E-04
Genome sequence	AT[TG][TC]A	88.90%	91.80%	85.10%	1.04E-04	4.58E-04
Genome sequence	AGTA[AT]	66.40%	71.10%	61.40%	1.04E-04	4.59E-04
Genome sequence	C[AT]TTA	66.60%	70.50%	60.80%	1.05E-04	4.60E-04
Genome sequence	[ATG]AT[AT][AT]	91.40%	93.70%	87.60%	1.05E-04	4.60E-04
Genome sequence	C[AT]TA[ATG]	82.70%	85.50%	77.50%	1.05E-04	4.60E-04
Genome sequence	[ACG][TC]TAA	83.10%	85.50%	77.50%	1.05E-04	4.60E-04
Genome sequence	AT[AC][AG]T	83.20%	86.50%	78.60%	1.05E-04	4.60E-04
Genome sequence	TA[AG][ACG]A	83.10%	86.50%	78.60%	1.05E-04	4.60E-04
Genome sequence	ATA[ATCG][AG]	86.50%	88.50%	81.10%	1.05E-04	4.60E-04
Genome sequence	[AT][TG]ATT	83.20%	86.00%	78.00%	1.05E-04	4.60E-04
Genome sequence	[AG][AT]TA[AG]	83.40%	86.00%	78.00%	1.05E-04	4.60E-04
Genome sequence	[AC]TATA	54.60%	58.20%	48.10%	1.05E-04	4.60E-04
Genome sequence	[TC]ATTT	71.00%	74.50%	65.10%	1.06E-04	4.63E-04
Genome sequence	AT[AC]TT	76.00%	80.00%	71.20%	1.06E-04	4.63E-04
Genome sequence	T[ATCG]AAT	81.10%	82.40%	73.90%	1.06E-04	4.63E-04
Genome sequence	G[TC]AT[AT]	79.60%	82.40%	73.90%	1.06E-04	4.63E-04
Genome sequence	[ATG][AT]TTA	80.10%	82.40%	73.90%	1.06E-04	4.62E-04
Genome sequence	ATA[TC][TG]	76.10%	80.80%	72.10%	1.07E-04	4.66E-04
Genome sequence	[TG]TAT[AT]	71.20%	74.20%	64.80%	1.07E-04	4.67E-04
Genome sequence	TTTA	76.40%	78.90%	69.90%	1.07E-04	4.66E-04
Genome sequence	A[AC]AGA	90.40%	92.70%	86.40%	1.07E-04	4.67E-04
Genome sequence	T[AC]TA[ACG]	89.20%	92.70%	86.40%	1.07E-04	4.67E-04
Genome sequence	TAT[ATC][ATG]	88.10%	91.10%	84.30%	1.08E-04	4.69E-04
Genome sequence	TA[AG][TG][TCG]	89.00%	91.10%	84.30%	1.08E-04	4.68E-04
Genome sequence	T[TG]TA[TCG]	89.60%	91.10%	84.30%	1.08E-04	4.68E-04
Genome sequence	G[ACG][AT]TA	86.20%	89.20%	81.90%	1.08E-04	4.68E-04
Genome sequence	[TG][TG][AT]AT	91.20%	93.90%	87.90%	1.08E-04	4.69E-04
Genome sequence	[ATC][TG]ATA	80.30%	84.20%	76.00%	1.09E-04	4.71E-04
Genome sequence	AT[AC]AT	74.20%	77.40%	68.30%	1.09E-04	4.73E-04
Genome sequence	[AG][CG]TAA	73.20%	77.40%	68.30%	1.09E-04	4.73E-04
Genome sequence	[TG][TG]TTA	74.20%	77.40%	68.30%	1.09E-04	4.72E-04
Genome sequence	T[ATCG]TAC	89.70%	91.90%	85.40%	1.09E-04	4.73E-04
Genome sequence	AAA[ACG]A	87.90%	89.80%	82.70%	1.10E-04	4.73E-04
Genome sequence	T[AG]TT[TG]	86.20%	89.80%	82.70%	1.10E-04	4.73E-04
Genome sequence	[TC]TA[AT][TC]	87.60%	89.80%	82.70%	1.10E-04	4.73E-04
Genome sequence	T[AT]T[ATC]T	86.80%	90.50%	83.50%	1.10E-04	4.73E-04
Genome sequence	[AT]ATA	84.60%	87.60%	80.00%	1.10E-04	4.75E-04
Genome sequence	TA[AT][AT][AG]	83.50%	84.70%	76.50%	1.10E-04	4.76E-04
Genome sequence	[AT][AT]A[AT]A	82.70%	84.70%	76.50%	1.10E-04	4.75E-04
Genome sequence	[TG][AT]TTT	80.30%	84.70%	76.50%	1.10E-04	4.75E-04
Genome sequence	ATA[ATC]G	70.90%	75.60%	66.40%	1.11E-04	4.75E-04
Genome sequence	TA[AG]A[ATC]	79.00%	82.10%	73.60%	1.11E-04	4.77E-04
Genome sequence	[ATC]TA[AT]T	78.30%	82.10%	73.60%	1.11E-04	4.76E-04
Genome sequence	AAT[AT]G	61.30%	64.70%	54.70%	1.11E-04	4.78E-04
Genome sequence	[AG]ATTA	60.70%	64.70%	54.70%	1.11E-04	4.77E-04
Genome sequence	GTA[TG][AC]	75.80%	81.30%	72.70%	1.11E-04	4.78E-04
Genome sequence	A[AT][AT]A[ATG]	91.90%	94.00%	88.10%	1.12E-04	4.78E-04
Genome sequence	[AG][AC]TA[AT]	91.50%	94.00%	88.10%	1.12E-04	4.78E-04
Genome sequence	[ATG]ATC[AG]	92.40%	94.00%	88.10%	1.12E-04	4.77E-04
Genome sequence	TT[AT]C[TG]	82.90%	87.10%	79.40%	1.12E-04	4.78E-04
Genome sequence	T[ACG]TTG	83.70%	87.10%	79.40%	1.12E-04	4.77E-04
Genome sequence	[TG]A[ATG]TA	83.70%	87.10%	79.40%	1.12E-04	4.77E-04
Genome sequence	AAAT[AC]	73.90%	77.10%	68.00%	1.12E-04	4.77E-04
Genome sequence	[AC]TA[AT]T	72.90%	77.10%	68.00%	1.12E-04	4.77E-04
Genome sequence	[TCG]TTAC	74.50%	77.10%	68.00%	1.12E-04	4.76E-04
Genome sequence	[TCG]TAAT	58.80%	62.90%	52.90%	1.12E-04	4.76E-04
Genome sequence	T[AT][AG]CT	83.40%	85.20%	77.10%	1.12E-04	4.76E-04
Genome sequence	[AG]TA[AG][AT]	82.60%	85.20%	77.10%	1.12E-04	4.76E-04
Genome sequence	[CG]TA[AG][TG]	82.50%	85.20%	77.10%	1.12E-04	4.76E-04
Genome sequence	ATA[ATG]	90.90%	92.90%	86.60%	1.12E-04	4.76E-04
Genome sequence	T[AT][AT]C[AG]	90.70%	92.90%	86.60%	1.12E-04	4.76E-04
Genome sequence	[AT]TG[TC]A	89.80%	92.90%	86.60%	1.12E-04	4.76E-04
Genome sequence	[AG]AT[TC]A	86.70%	88.70%	81.40%	1.12E-04	4.75E-04
Genome sequence	TAT[AT]C	58.50%	61.50%	51.40%	1.12E-04	4.76E-04
Genome sequence	[TC]TAAT	52.50%	56.90%	46.80%	1.12E-04	4.76E-04
Genome sequence	G[TG]ATT	71.20%	75.30%	66.00%	1.12E-04	4.76E-04
Genome sequence	TA[ATC]T[AT]	83.80%	86.60%	78.80%	1.13E-04	4.77E-04
Genome sequence	CTAAT	35.30%	42.70%	33.00%	1.13E-04	4.77E-04
Genome sequence	T[AG][AT]TT	83.10%	86.10%	78.30%	1.13E-04	4.78E-04
Genome sequence	[AT]TTT[AC]	83.00%	86.10%	78.30%	1.13E-04	4.77E-04
Genome sequence	TA[TG]T[TG]	75.20%	79.40%	70.50%	1.13E-04	4.78E-04
Genome sequence	C[AT]T[AT]A	77.20%	79.40%	70.50%	1.13E-04	4.77E-04
Genome sequence	[AG][AT]ATA	74.90%	79.40%	70.50%	1.13E-04	4.77E-04
Genome sequence	TTA[ATG][AT]	74.70%	78.20%	69.20%	1.13E-04	4.78E-04
Genome sequence	T[AT]TTT	63.90%	68.70%	58.90%	1.14E-04	4.79E-04
Genome sequence	AT[TC]T[AC]	88.90%	91.30%	84.60%	1.14E-04	4.79E-04
Genome sequence	A[AT]T[AC][AG]	88.60%	91.30%	84.60%	1.14E-04	4.79E-04
Genome sequence	TCA[TCG]A	89.20%	91.30%	84.60%	1.14E-04	4.79E-04
Genome sequence	T[ATG]TCT	87.90%	91.30%	84.60%	1.14E-04	4.79E-04
Genome sequence	[AG]TTTA	59.70%	63.20%	53.20%	1.14E-04	4.78E-04
Genome sequence	TTA[TG][AT]	67.00%	71.00%	61.30%	1.14E-04	4.81E-04
Genome sequence	T[AT]ACA	66.00%	69.70%	60.00%	1.15E-04	4.82E-04
Genome sequence	TAT[AC][AC]	79.30%	82.60%	74.10%	1.15E-04	4.81E-04
Genome sequence	GAT[AC]T	77.30%	82.60%	74.10%	1.15E-04	4.81E-04
Genome sequence	[AT]GT[CG]T	92.60%	94.20%	88.30%	1.15E-04	4.82E-04
Genome sequence	T[TG]AAA	76.80%	80.20%	71.40%	1.15E-04	4.82E-04
Genome sequence	[AT]AA[TG]A	85.90%	88.20%	80.80%	1.15E-04	4.83E-04
Genome sequence	A[AT]ATA	61.10%	65.60%	55.70%	1.15E-04	4.84E-04
Genome sequence	[AG]TT[AG]T	79.40%	81.80%	73.20%	1.16E-04	4.85E-04
Genome sequence	[TCG][ATC]ATA	88.20%	90.60%	83.80%	1.16E-04	4.85E-04
Genome sequence	A[TC]A[TG]A	87.30%	90.00%	83.00%	1.16E-04	4.86E-04
Genome sequence	TTAA	74.00%	76.50%	67.30%	1.16E-04	4.86E-04
Genome sequence	[AT]T[AT]AA	73.40%	76.50%	67.30%	1.16E-04	4.86E-04
Genome sequence	ATT[AT][AG]	75.80%	79.00%	70.10%	1.16E-04	4.86E-04
Genome sequence	TAA[TC][ATG]	75.00%	79.00%	70.10%	1.16E-04	4.86E-04
Genome sequence	TGT[AG]T	77.20%	79.00%	70.10%	1.16E-04	4.85E-04
Genome sequence	TCA[TG]A	81.30%	84.40%	76.20%	1.17E-04	4.88E-04
Genome sequence	T[TG][AT]AT	81.80%	84.40%	76.20%	1.17E-04	4.88E-04
Genome sequence	AT[AC][TG]T	84.70%	87.70%	80.20%	1.18E-04	4.90E-04
Genome sequence	T[CG][AC]AT	92.10%	94.40%	88.60%	1.18E-04	4.91E-04
Genome sequence	[AT]AT[ATC][AT]	92.60%	94.40%	88.60%	1.18E-04	4.91E-04
Genome sequence	C[ATG]TA[AT]	79.50%	83.10%	74.70%	1.18E-04	4.91E-04
Genome sequence	TAA[AG][AC]	76.60%	79.80%	71.10%	1.19E-04	4.93E-04
Genome sequence	[CG]TT[AT]A	75.40%	77.60%	68.50%	1.19E-04	4.93E-04
Genome sequence	[AT]ATT[TC]	81.60%	84.80%	76.80%	1.19E-04	4.93E-04
Genome sequence	AT[ATG]TC	85.50%	88.90%	81.60%	1.19E-04	4.94E-04
Genome sequence	A[AG]T[AC]A	84.80%	87.30%	79.60%	1.19E-04	4.95E-04
Genome sequence	GG[ATCG]TA	84.50%	87.30%	79.60%	1.19E-04	4.95E-04
Genome sequence	[ATG][TC]AAT	85.80%	87.30%	79.60%	1.19E-04	4.95E-04
Genome sequence	[TG]ATA[AG]	73.90%	78.70%	69.80%	1.20E-04	4.95E-04
Genome sequence	[ATG][TG]GTA	89.10%	91.50%	84.80%	1.20E-04	4.95E-04
Genome sequence	G[AG]ATT	77.70%	82.30%	73.80%	1.20E-04	4.96E-04
Genome sequence	[AT]TA[ATC]T	80.20%	82.30%	73.80%	1.20E-04	4.95E-04
Genome sequence	T[ATG]TA[AT]	83.30%	85.30%	77.30%	1.20E-04	4.96E-04
Genome sequence	[AC][TCG]TTA	83.20%	85.30%	77.30%	1.20E-04	4.96E-04
Genome sequence	T[AC]AT[ATG]	90.30%	92.30%	85.80%	1.20E-04	4.96E-04
Genome sequence	T[CG]T[AG]T	90.30%	92.30%	85.80%	1.20E-04	4.95E-04
Genome sequence	[AT]AT[TC][AT]	90.40%	92.30%	85.80%	1.20E-04	4.95E-04
Genome sequence	[ACG][ATG]ATA	89.70%	92.30%	85.80%	1.20E-04	4.95E-04
Genome sequence	TTT[AC]T	75.80%	80.60%	72.00%	1.20E-04	4.95E-04
Genome sequence	A[AT]AA[AG]	84.00%	86.80%	79.10%	1.20E-04	4.96E-04
Genome sequence	[CG][TG]TA[AT]	84.60%	86.80%	79.10%	1.20E-04	4.96E-04
Genome sequence	T[TCG]TA[AG]	81.50%	85.80%	77.90%	1.21E-04	4.97E-04
Genome sequence	[AC]TC[TG]T	91.50%	94.50%	88.80%	1.21E-04	4.97E-04
Genome sequence	CTA[AG][ATG]	83.10%	86.30%	78.50%	1.21E-04	4.97E-04
Genome sequence	TA[AT]T[TCG]	80.40%	83.50%	75.30%	1.21E-04	4.97E-04
Genome sequence	[AT]ATA[TCG]	80.00%	83.50%	75.30%	1.21E-04	4.97E-04
Genome sequence	[TCG]TAT[AT]	80.80%	83.50%	75.30%	1.21E-04	4.96E-04
Genome sequence	TA[AG]T[AC]	57.80%	62.70%	52.70%	1.21E-04	4.96E-04
Genome sequence	TTTA[AG]	59.20%	62.70%	52.70%	1.21E-04	4.96E-04
Genome sequence	CATA[AG]	58.50%	62.70%	52.70%	1.21E-04	4.96E-04
Genome sequence	[TCG]GTAA	59.80%	62.70%	52.70%	1.21E-04	4.95E-04
Genome sequence	T[AT][TG][TC]A	91.30%	93.20%	87.10%	1.21E-04	4.95E-04
Genome sequence	[AG]ATC[AT]	91.30%	93.20%	87.10%	1.21E-04	4.95E-04
Genome sequence	AT[AT]AG	56.30%	61.30%	51.30%	1.21E-04	4.96E-04
Genome sequence	[TG]ATA[TC]	74.80%	77.30%	68.20%	1.21E-04	4.96E-04
Genome sequence	TT[AT]TT	62.00%	67.60%	57.80%	1.22E-04	4.98E-04
Genome sequence	ATTT[AC]	70.10%	72.70%	63.30%	1.22E-04	4.99E-04
Genome sequence	GTATT	43.30%	45.80%	35.90%	1.23E-04	5.01E-04
Genome sequence	[TC]TAA[ATG]	82.20%	84.00%	75.90%	1.24E-04	5.04E-04
Genome sequence	AT[ATC]T[TC]	93.10%	94.70%	89.00%	1.24E-04	5.04E-04
Genome sequence	TA[ATG]AC	64.70%	68.50%	58.80%	1.24E-04	5.05E-04
Genome sequence	A[TCG]TAG	60.90%	65.20%	55.30%	1.24E-04	5.05E-04
Genome sequence	[ATG]AATA	71.20%	75.20%	65.90%	1.24E-04	5.05E-04
Genome sequence	ATAA[AG]	64.60%	68.90%	59.20%	1.24E-04	5.06E-04
Genome sequence	T[AT]AT[ACG]	79.60%	81.90%	73.50%	1.25E-04	5.08E-04
Genome sequence	[TC]TAT[AC]	77.70%	81.10%	72.50%	1.25E-04	5.09E-04
Genome sequence	T[AG][AT]A[AT]	90.60%	92.40%	86.00%	1.26E-04	5.10E-04
Genome sequence	GT[AG][AT]A	88.60%	92.40%	86.00%	1.26E-04	5.10E-04
Genome sequence	[TC][CG]TA[AT]	90.90%	92.40%	86.00%	1.26E-04	5.09E-04
Genome sequence	TAT[TCG][AC]	90.60%	93.40%	87.30%	1.26E-04	5.09E-04
Genome sequence	[CG]TA[TG][AC]	90.40%	93.40%	87.30%	1.26E-04	5.09E-04
Genome sequence	TC[AG]T[AG]	88.90%	91.60%	85.00%	1.26E-04	5.09E-04
Genome sequence	T[AC]T[TC]T	89.20%	91.60%	85.00%	1.26E-04	5.09E-04
Genome sequence	[CG]AATC	71.40%	74.80%	65.60%	1.26E-04	5.09E-04
Genome sequence	ATA[TCG][AG]	81.00%	84.50%	76.40%	1.26E-04	5.09E-04
Genome sequence	G[TG][AT]TA	75.90%	79.20%	70.40%	1.26E-04	5.09E-04
Genome sequence	AAT[AT][AG]	74.20%	76.60%	67.50%	1.26E-04	5.10E-04
Genome sequence	ATT[ATC]A	75.30%	76.60%	67.50%	1.26E-04	5.10E-04
Genome sequence	TTTA[ATC]	73.70%	76.60%	67.50%	1.26E-04	5.10E-04
Genome sequence	TA[ATG][TG]G	87.30%	89.00%	81.80%	1.27E-04	5.11E-04
Genome sequence	[ACG]TAT[TC]	86.70%	89.00%	81.80%	1.27E-04	5.11E-04
Genome sequence	[ACG]TA[AG]G	80.30%	83.20%	74.90%	1.27E-04	5.12E-04
Genome sequence	AT[AT][AT]C	81.60%	85.00%	77.00%	1.28E-04	5.14E-04
Genome sequence	G[ATG]ATT	81.50%	85.00%	77.00%	1.28E-04	5.14E-04
Genome sequence	TTTAT	50.50%	53.90%	43.80%	1.28E-04	5.14E-04
Genome sequence	TAG[AT]A	53.50%	57.40%	47.40%	1.28E-04	5.15E-04
Genome sequence	[ATG]TA[TG]T	77.20%	80.00%	71.30%	1.28E-04	5.16E-04
Genome sequence	A[TG]T[AT]A	73.50%	76.30%	67.20%	1.29E-04	5.17E-04
Genome sequence	CTGTT	68.10%	74.20%	64.90%	1.29E-04	5.17E-04
Genome sequence	GATT[AC]	70.30%	74.20%	64.90%	1.29E-04	5.17E-04
Genome sequence	AAAA[CG]	82.50%	85.50%	77.60%	1.29E-04	5.17E-04
Genome sequence	GATA[ATG]	73.20%	77.70%	68.80%	1.29E-04	5.17E-04
Genome sequence	AT[AC]A[TG]	89.40%	91.00%	84.20%	1.29E-04	5.17E-04
Genome sequence	TT[AT][AT][TC]	86.70%	89.70%	82.60%	1.29E-04	5.17E-04
Genome sequence	[TC]TA[AG][AG]	87.30%	89.70%	82.60%	1.29E-04	5.17E-04
Genome sequence	[AT]TAA[ATG]	80.50%	82.40%	74.00%	1.29E-04	5.17E-04
Genome sequence	AAT[ATC][AG]	83.50%	86.00%	78.10%	1.29E-04	5.18E-04
Genome sequence	TAA[ATG][ATC]	84.00%	86.00%	78.10%	1.29E-04	5.18E-04
Genome sequence	[ATG][AC]TAA	82.80%	86.00%	78.10%	1.29E-04	5.17E-04
Genome sequence	[AT]T[TC]TA	83.60%	86.50%	78.70%	1.29E-04	5.17E-04
Genome sequence	T[CG][AT]TA	74.60%	78.90%	70.00%	1.30E-04	5.17E-04
Genome sequence	ATT[AT][AT]	77.10%	80.80%	72.20%	1.30E-04	5.18E-04
Genome sequence	T[ACG]AAT	78.90%	80.80%	72.20%	1.30E-04	5.18E-04
Genome sequence	[AT]AA[AT][AC]	88.40%	90.30%	83.40%	1.30E-04	5.18E-04
Genome sequence	[AT][AT]AT[TC]	88.00%	90.30%	83.40%	1.30E-04	5.18E-04
Genome sequence	[AC]AT[AG]T	88.30%	90.30%	83.40%	1.30E-04	5.18E-04
Genome sequence	[ATG]TTA[TG]	77.80%	81.60%	73.10%	1.30E-04	5.18E-04
Genome sequence	T[AT]AG[ACG]	81.70%	83.70%	75.50%	1.30E-04	5.18E-04
Genome sequence	[CG][AG]TA[AT]	86.00%	88.50%	81.20%	1.31E-04	5.19E-04
Genome sequence	T[AT]T[TC][AC]	93.10%	95.20%	89.70%	1.31E-04	5.20E-04
Genome sequence	[TG][ATG]AAT	89.90%	92.60%	86.30%	1.31E-04	5.21E-04
Genome sequence	CA[AT]TA	63.80%	67.10%	57.30%	1.32E-04	5.23E-04
Genome sequence	T[AT]TA[AT]	74.50%	77.40%	68.40%	1.32E-04	5.23E-04
Genome sequence	[ACG]AAT[AC]	89.90%	91.80%	85.20%	1.32E-04	5.24E-04
Genome sequence	TA[ATG]A[AT]	77.70%	79.70%	70.90%	1.32E-04	5.25E-04
Genome sequence	[ATG]TAA[TC]	75.70%	78.50%	69.70%	1.33E-04	5.27E-04
Genome sequence	AA[TC]C[AT]	93.30%	95.50%	90.20%	1.34E-04	5.31E-04
Genome sequence	TT[AT][AT]T	72.60%	77.10%	68.10%	1.35E-04	5.32E-04
[truncated: 5,911 more rows]
