# Supplementary material for: Defining the characteristics of interferon-alpha–stimulated human genes: insight from expression data and machine learning
Source: Gigascience. 2022 Nov 18;11:giac103. doi: 10.1093/gigascience/giac103 (PMC9673497; doi:10.1093/gigascience/giac103)
Supplement: giac103_Supplemental_Files [file giac103_supplemental_files.zip › Supplementary_Data_S5.csv]

#Features and their individual performance in machine learning.
#Genome-build: GRCh38.p12.
#Machine leanring method: support vector machine
#Positives and negatives: 496 ISGs and 496 non-ISGs
#Evalution method: five-fold cross-validation
#Evalution criteria: AUC
########## Prediction results ##########
FeatureNO.	AUC	Features
86	0.6075	Codon usage: AGA_(R)
26	0.6066	Dinucleotide composition: CpG
11	0.6036	Nucleotide composition: G(ATC)
352	0.6014	Amino acid composition: Arginine (R)
30	0.5997	Dinucleotide composition: GpG
85	0.5987	Codon usage: CGG_(R)
29	0.5938	Dinucleotide composition: GpC
70	0.5927	Codon usage: CAG_(Q)
9	0.5911	Nucleotide composition: T(ACG)
12	0.5908	Nucleotide composition: AT(CG)
69	0.5908	Codon usage: CAA_(Q)
353	0.5874	Amino acid composition: Asparagine (N)
351	0.5846	Amino acid composition: Alanine (A)
77	0.5837	Codon usage: GAA_(E)
71	0.5836	Codon usage: AAT_(N)
19	0.5829	Dinucleotide composition: TpA
16	0.5824	Dinucleotide composition: ApT
78	0.582	Codon usage: GAG_(E)
8	0.5813	Nucleotide composition: A(TCG)
159	0.581	4-mer: TAAA
15	0.5807	Dinucleotide composition: ApA
66	0.58	Codon usage: GCG_(A)
20	0.5791	Dinucleotide composition: TpT
112	0.5791	4-mer: ATAT
90	0.5771	Codon usage: GGA_(G)
65	0.5754	Codon usage: GCA_(A)
41	0.5749	Codon usage: ATA_(I)
25	0.5743	Dinucleotide composition: CpC
72	0.5743	Codon usage: AAC_(N)
211	0.5739	4-mer: TGTA
4	0.5732	Number of human paralogues
59	0.5722	Codon usage: ACA_(T)
10	0.5716	Nucleotide composition: C(ATG)
74	0.5713	Codon usage: AAG_(K)
63	0.5712	Codon usage: GCT_(A)
56	0.5709	Codon usage: CCG_(P)
83	0.5703	Codon usage: CGC_(R)
37	0.5702	Codon usage: CTA_(L)
355	0.5694	Amino acid composition: Cysteine (C)
73	0.5692	Codon usage: AAA_(K)
99	0.5675	4-mer: AATA
282	0.5668	4-mer: CGCG
35	0.5666	Codon usage: CTT_(L)
371	0.5656	Amino acid composition: Aliphatic (AGILPV)
164	0.5641	4-mer: TATT
517	0.5637	SLAAP: SLAAP_occurrence (count)
47	0.5633	Codon usage: TCT_(S)
6	0.5631	Average dS within human paralogues
38	0.5626	Codon usage: CTG_(L)
87	0.562	Codon usage: AGG_(R)
111	0.5619	4-mer: ATAA
46	0.5617	Codon usage: GTG_(V)
376	0.5606	Amino acid composition: Amide (NQ)
373	0.5596	Amino acid composition: Sulfur (CM)
175	0.5595	4-mer: TTAA
177	0.5589	4-mer: TTAC
43	0.5582	Codon usage: GTT_(V)
162	0.5582	4-mer: TAAG
410	0.558	SLNP: T[AT]A[AT]A
101	0.5577	4-mer: AATC
435	0.5576	SLNP: TTA[AC]A
180	0.5575	4-mer: TTTT
360	0.557	Amino acid composition: Isoleucine (I)
64	0.5568	Codon usage: GCC_(A)
397	0.5565	SLNP: T[AT]AT[TC]
475	0.5561	SLNP: T[AT]AAA
55	0.5558	Codon usage: CCA_(P)
160	0.5558	4-mer: TAAT
483	0.5558	SLNP: [AT]TAAA
33	0.5557	Codon usage: TTA_(L)
181	0.5555	4-mer: TTTC
303	0.5549	4-mer: GTAA
40	0.5548	Codon usage: ATC_(I)
34	0.5547	Codon usage: TTG_(L)
421	0.5546	SLNP: [CG]AATA
166	0.5544	4-mer: TATG
396	0.5541	SLNP: TTAT[TC]
316	0.554	4-mer: GTGT
496	0.554	SLNP: SLNP_occurrence (count)
45	0.5538	Codon usage: GTA_(V)
402	0.5537	SLNP: ATA[AG][TG]
490	0.5537	SLNP: [AG]T[AT]AT
115	0.5535	4-mer: ATTA
192	0.5534	4-mer: TCAT
417	0.5534	SLNP: ATTTA
426	0.5531	SLNP: TAT[AT]T
163	0.5527	4-mer: TATA
239	0.5527	4-mer: CTAA
468	0.5525	SLNP: GT[AT]A[AT]
407	0.5519	SLNP: [AT]TTTA
179	0.5516	4-mer: TTTA
422	0.5516	SLNP: T[AT]AA[AT]
165	0.5512	4-mer: TATC
380	0.5512	Amino acid composition: Tiny (AGS)
454	0.5512	SLNP: [AT][TC]ATA
459	0.5512	SLNP: TA[TG]TT
60	0.551	Codon usage: ACG_(T)
456	0.5506	SLNP: [ATG]TAAA
95	0.5505	4-mer: AAAA
400	0.5505	SLNP: [TG]TAA[AT]
428	0.5505	SLNP: ATAA[AT]
292	0.5504	4-mer: GATT
304	0.5504	4-mer: GTAT
96	0.5501	4-mer: AAAT
427	0.5497	SLNP: [TCG]AATA
176	0.5493	4-mer: TTAT
224	0.5489	4-mer: CAAT
457	0.5489	SLNP: TAAA[AT]
227	0.5488	4-mer: CATA
419	0.5488	SLNP: ATA[AT]A
32	0.5487	Codon usage: TTC_(F)
147	0.5484	4-mer: AGTA
403	0.5482	SLNP: ATA[AG]T
58	0.5477	Codon usage: ACC_(T)
89	0.5475	Codon usage: GGC_(G)
476	0.547	SLNP: TA[TG][AT]T
129	0.5469	4-mer: ACAC
420	0.5464	SLNP: TTAT[ATC]
438	0.5464	SLNP: [AT]TA[AT]A
76	0.5463	Codon usage: GAC_(D)
75	0.5462	Codon usage: GAT_(D)
463	0.5462	SLNP: A[AT]TAT
189	0.5459	4-mer: TTGC
450	0.5458	SLNP: [AG]TA[AG]T
168	0.5453	4-mer: TACT
307	0.5453	4-mer: GTTA
408	0.5452	SLNP: AAT[AC]A
305	0.545	4-mer: GTAC
447	0.545	SLNP: T[AT]AT[ATC]
458	0.545	SLNP: AT[AT]A[AT]
118	0.5447	4-mer: ATTG
404	0.5447	SLNP: AATA[AT]
405	0.5445	SLNP: [AC]TAAT
423	0.5445	SLNP: ATA[AT][AT]
132	0.5444	4-mer: ACTT
398	0.5443	SLNP: [AG]TAA[AT]
461	0.5443	SLNP: [AC]ATAT
415	0.5437	SLNP: [ATG]TAA[AT]
437	0.5437	SLNP: AATA[ATG]
363	0.5436	Amino acid composition: Methionine (M)
492	0.5436	SLNP: TT[AG]T[TC]
493	0.5434	SLNP: AT[AT]TA
31	0.5433	Codon usage: TTT_(F)
478	0.5433	SLNP: [ATG]TATT
480	0.543	SLNP: [ACG]TAAT
416	0.5428	SLNP: TTA[AT][ATC]
79	0.5427	Codon usage: TGT_(C)
172	0.5427	4-mer: TAGT
470	0.5427	SLNP: T[AG]T[AT]A
184	0.5426	4-mer: TTCT
467	0.5425	SLNP: T[AT]A[AT][AT]
485	0.5425	SLNP: TA[AT][AT]A
62	0.5424	Codon usage: TAC_(Y)
52	0.5422	Codon usage: AGC_(S)
399	0.5422	SLNP: [AT]ATAA
412	0.5421	SLNP: TTA[AT][TC]
465	0.5419	SLNP: [ATC]ATAA
445	0.5418	SLNP: AA[AT]CA
61	0.5417	Codon usage: TAT_(Y)
432	0.5416	SLNP: TA[TG][TC]A
439	0.5414	SLNP: AATC[AT]
487	0.5412	SLNP: TTA[AT][AC]
401	0.5411	SLNP: [AT]TAT[AT]
39	0.541	Codon usage: ATT_(I)
486	0.5408	SLNP: TA[TG]AA
484	0.5405	SLNP: ATAA[ATC]
212	0.5403	4-mer: TGTT
54	0.5401	Codon usage: CCC_(P)
413	0.5401	SLNP: ATA[AG][AT]
460	0.5401	SLNP: ATA[ATG][TG]
311	0.54	4-mer: GTCA
358	0.54	Amino acid composition: Glycine (G)
310	0.5398	4-mer: GTTG
5	0.5397	Average dN within human paralogues
449	0.5397	SLNP: TT[AG]TT
51	0.5396	Codon usage: AGT_(S)
431	0.5396	SLNP: ATA[ACG][TG]
453	0.5396	SLNP: TA[AT][AT]T
128	0.5395	4-mer: ACAT
411	0.5395	SLNP: TAA[AT][AT]
414	0.5394	SLNP: [AT]TA[AT][AT]
92	0.5392	Codon usage: TAA_(N/A3)
323	0.5392	4-mer: GCTA
381	0.5392	Amino acid composition: Small (NDCPT)
383	0.5391	Amino acid composition: Large (RILKM)
472	0.5391	SLNP: [AT]TAA[AT]
452	0.5389	SLNP: AAT[ATC]A
469	0.5389	SLNP: [AC][AT]AAT
161	0.5385	4-mer: TAAC
418	0.5381	SLNP: TAAT[ATG]
444	0.5381	SLNP: ATAAT
448	0.5381	SLNP: TATT[TC]
50	0.538	Codon usage: TCG_(S)
482	0.5379	SLNP: [AT]AT[AC]A
474	0.5375	SLNP: [ATG]TA[AT]T
494	0.5375	SLNP: [AG]TAA[TG]
446	0.5374	SLNP: TTA[AT][AT]
231	0.5373	4-mer: CACA
436	0.5373	SLNP: [AT]TATT
53	0.5372	Codon usage: CCT_(P)
441	0.5372	SLNP: [AG]ATA[AT]
440	0.5371	SLNP: TA[TG][AC]A
473	0.5369	SLNP: T[AT]A[AT][TC]
120	0.5368	4-mer: ATCT
113	0.5366	4-mer: ATAC
443	0.5366	SLNP: TAT[AT][AT]
479	0.5366	SLNP: [ATG]TGTA
48	0.5365	Codon usage: TCC_(S)
150	0.5363	4-mer: AGTG
466	0.5358	SLNP: T[AT]AT[AT]
7	0.5357	Average dN/dS within human paralogues
116	0.5356	4-mer: ATTT
495	0.5356	SLNP: [ATC][AG]TAA
102	0.535	4-mer: AATG
455	0.5349	SLNP: ATA[ATCG][TG]
291	0.5348	4-mer: GATA
434	0.5348	SLNP: [AG]TAA[ATG]
425	0.5347	SLNP: [AT]T[AT]TA
100	0.5345	4-mer: AATT
91	0.5343	Codon usage: GGG_(G)
424	0.5343	SLNP: [AT]TA[AT]T
207	0.5342	4-mer: TGAA
364	0.5339	Amino acid composition: Phenylalanine (F)
429	0.5336	SLNP: T[AT]A[AT]T
462	0.5335	SLNP: [AT]ATA[AT]
433	0.533	SLNP: [TG]ATA[AT]
464	0.5326	SLNP: [TG]AT[AT]A
188	0.5323	4-mer: TTGT
67	0.5322	Codon usage: CAT_(H)
442	0.5322	SLNP: [ATG]ATAA
104	0.5316	4-mer: AACT
430	0.5316	SLNP: [AT][AG]TAA
57	0.5315	Codon usage: ACT_(T)
232	0.5315	4-mer: CACT
367	0.5315	Amino acid composition: Threonine (T)
288	0.5314	4-mer: GAAT
409	0.5314	SLNP: T[AT]ATT
214	0.5311	4-mer: TGTG
451	0.5308	SLNP: [AT]TAT[ATC]
489	0.5308	SLNP: [ATC]TAAT
406	0.5304	SLNP: AAT[AC][AT]
372	0.5302	Amino acid composition: Positive_charged/Basic(RHK)
362	0.5301	Amino acid composition: Lysine (K)
477	0.5299	SLNP: [ATG]T[AG]TA
149	0.5298	4-mer: AGTC
498	0.5295	SLAAP: S-N-E
195	0.5294	4-mer: TCTA
204	0.5292	4-mer: TCGT
171	0.5282	4-mer: TAGA
300	0.528	4-mer: GAGT
182	0.5279	4-mer: TTTG
481	0.5278	SLNP: [AT]TAT[TC]
387	0.5277	Amino acid composition: Nonpolar (ACGILMFPWV)
339	0.5273	4-mer: GGTA
386	0.5271	Amino acid composition: Polar (RNDQEHKSTY)
502	0.5269	SLAAP: L-NL
471	0.5268	SLNP: [AG][AG]TAA
374	0.5267	Amino acid composition: Hydroxyl (ST)
242	0.5264	4-mer: CTAG
357	0.5264	Amino acid composition: Glutamine (Q)
173	0.526	4-mer: TAGC
193	0.5259	4-mer: TCAC
260	0.5258	4-mer: CCTT
174	0.5257	4-mer: TAGG
365	0.5257	Amino acid composition: Proline (P)
272	0.5256	4-mer: CGAT
500	0.5255	SLAAP: S-N-T
141	0.5253	4-mer: ACGC
244	0.5253	4-mer: CTTT
491	0.5248	SLNP: [AG]ATA[ATG]
125	0.5247	4-mer: ATGC
361	0.5246	Amino acid composition: Leucine (L)
246	0.5245	4-mer: CTTG
318	0.5244	4-mer: GTGG
21	0.5242	Dinucleotide composition: TpC
513	0.5241	SLAAP: K-E-L
488	0.5237	SLNP: A[ATG]TAA
504	0.5233	SLAAP: NVT
243	0.5228	4-mer: CTTA
127	0.5226	4-mer: ACAA
499	0.5218	SLAAP: ENE
319	0.5216	4-mer: GCAA
385	0.5216	Amino acid composition: Uncharged (ANCQGILMFPSTWYV)
394	0.5216	Stress
81	0.521	Codon usage: TGG_(W)
213	0.5209	4-mer: TGTC
512	0.5209	SLAAP: L-N-L
117	0.5207	4-mer: ATTC
247	0.5207	4-mer: CTCA
393	0.5207	Neighborhood connectivity
505	0.5207	SLAAP: ISS
148	0.5187	4-mer: AGTT
395	0.5182	Topological coefficient
392	0.5181	Degree
154	0.5175	4-mer: AGCG
130	0.5173	4-mer: ACAG
509	0.5173	SLAAP: K-E-S
507	0.5171	SLAAP: IK-E
391	0.5166	Clustering coefficient
354	0.5162	Amino acid composition: Aspartic acid (D)
514	0.5162	SLAAP: KLL
511	0.516	SLAAP: KEN
518	0.5157	SLAAP: SLAAP_occurrence (categorical )
18	0.5155	Dinucleotide composition: ApG
379	0.5152	Amino acid composition: Hydrophilic (RNDQEK)
501	0.5151	SLAAP: SVI
340	0.515	4-mer: GGTT
325	0.5147	4-mer: GCTC
145	0.5137	4-mer: AGAC
271	0.5136	4-mer: CGAA
336	0.5136	4-mer: GGAT
110	0.5132	4-mer: AAGG
377	0.5131	Amino acid composition: Hydrophobic (ACILMFWV)
276	0.5129	4-mer: CGTT
236	0.5125	4-mer: CAGT
94	0.5122	Codon usage: TGA_(N/A)
252	0.512	4-mer: CTGT
205	0.5117	4-mer: TCGC
382	0.5112	Amino acid composition: Medium (QEHV)
198	0.5109	4-mer: TCTG
503	0.5106	SLAAP: L-KL
516	0.5098	SLAAP: LK-L
178	0.509	4-mer: TTAG
109	0.5088	4-mer: AAGC
218	0.5088	4-mer: TGCG
185	0.5084	4-mer: TTCC
208	0.508	4-mer: TGAT
144	0.5075	4-mer: AGAT
267	0.5074	4-mer: CCGA
22	0.507	Dinucleotide composition: TpG
134	0.5068	4-mer: ACTG
215	0.5064	4-mer: TGCA
256	0.5054	4-mer: CCAT
270	0.5053	4-mer: CCGG
196	0.5052	4-mer: TCTT
510	0.5052	SLAAP: LNS
337	0.5044	4-mer: GGAC
515	0.5041	SLAAP: LKE
105	0.5038	4-mer: AACC
23	0.5037	Dinucleotide composition: CpA
277	0.5024	4-mer: CGTC
384	0.5024	Amino acid composition: Huge/Aromatic (FWY)
506	0.5018	SLAAP: LK-K
508	0.5014	SLAAP: EK-I
88	0.5012	Codon usage: GGT_(G)
281	0.5012	4-mer: CGCC
241	0.501	4-mer: CTAC
135	0.5004	4-mer: ACCA
121	0.5003	4-mer: ATCC
42	0.5	Codon usage: ATG_(M)
140	0.4995	4-mer: ACGT
220	0.4995	4-mer: TGGT
108	0.4993	4-mer: AAGT
320	0.4991	4-mer: GCAT
1	0.4988	Number of alternative splicing results
279	0.4988	4-mer: CGCA
328	0.4988	4-mer: GCCT
342	0.4984	4-mer: GGTG
263	0.4983	4-mer: CCCA
275	0.4983	4-mer: CGTA
201	0.498	4-mer: TCCC
289	0.498	4-mer: GAAC
235	0.4978	4-mer: CAGA
126	0.4977	4-mer: ATGG
240	0.4977	4-mer: CTAT
199	0.4976	4-mer: TCCA
287	0.4976	4-mer: GAAA
97	0.4975	4-mer: AAAC
297	0.4966	4-mer: GACC
317	0.4965	4-mer: GTGC
169	0.4964	4-mer: TACC
312	0.4963	4-mer: GTCT
341	0.4963	4-mer: GGTC
2	0.496	Number of open reading frames
245	0.4959	4-mer: CTTC
228	0.4958	4-mer: CATT
219	0.4957	4-mer: TGGA
330	0.4957	4-mer: GCCG
349	0.4956	4-mer: GGGC
146	0.4955	4-mer: AGAG
315	0.4953	4-mer: GTGA
286	0.4951	4-mer: CGGG
298	0.4951	4-mer: GACG
183	0.4949	4-mer: TTCA
259	0.4949	4-mer: CCTA
359	0.4946	Amino acid composition: Histidine (H)
299	0.4945	4-mer: GAGA
200	0.4944	4-mer: TCCT
313	0.4943	4-mer: GTCC
194	0.494	4-mer: TCAG
251	0.494	4-mer: CTGA
142	0.4939	4-mer: ACGG
152	0.4939	4-mer: AGCT
203	0.4936	4-mer: TCGA
230	0.4936	4-mer: CATG
293	0.4936	4-mer: GATC
24	0.4935	Dinucleotide composition: CpT
229	0.4934	4-mer: CATC
261	0.4933	4-mer: CCTC
329	0.4933	4-mer: GCCC
143	0.4926	4-mer: AGAA
36	0.4925	Codon usage: CTC_(L)
290	0.4923	4-mer: GAAG
157	0.4922	4-mer: AGGC
158	0.4922	4-mer: AGGG
285	0.4922	4-mer: CGGC
497	0.4922	SLNP: SLNP_occurrence (categorical )
136	0.4919	4-mer: ACCT
258	0.4919	4-mer: CCAG
153	0.4918	4-mer: AGCC
248	0.4917	4-mer: CTCT
103	0.4915	4-mer: AACA
84	0.4914	Codon usage: CGA_(R)
216	0.4914	4-mer: TGCT
226	0.4913	4-mer: CAAG
274	0.4911	4-mer: CGAG
124	0.4908	4-mer: ATGT
348	0.4906	4-mer: GGGT
249	0.4904	4-mer: CTCC
122	0.4903	4-mer: ATCG
28	0.4901	Dinucleotide composition: GpT
347	0.4893	4-mer: GGGA
306	0.4891	4-mer: GTAG
327	0.4891	4-mer: GCCA
49	0.4889	Codon usage: TCA_(S)
390	0.4889	Closeness centrality
253	0.4886	4-mer: CTGC
326	0.4886	4-mer: GCTG
123	0.4882	4-mer: ATGA
138	0.4881	4-mer: ACCG
155	0.4881	4-mer: AGGA
82	0.488	Codon usage: CGT_(R)
202	0.488	4-mer: TCCG
294	0.4878	4-mer: GATG
68	0.4877	Codon usage: CAC_(H)
350	0.4877	4-mer: GGGG
190	0.4876	4-mer: TTGG
265	0.4875	4-mer: CCCC
237	0.4874	4-mer: CAGC
295	0.4874	4-mer: GACA
309	0.4873	4-mer: GTTC
238	0.4871	4-mer: CAGG
302	0.4869	4-mer: GAGG
186	0.4868	4-mer: TTCG
262	0.4863	4-mer: CCTG
301	0.486	4-mer: GAGC
17	0.4859	Dinucleotide composition: ApC
197	0.4858	4-mer: TCTC
137	0.4857	4-mer: ACCC
222	0.4857	4-mer: TGGG
139	0.4855	4-mer: ACGA
98	0.485	4-mer: AAAG
266	0.485	4-mer: CCCG
119	0.4849	4-mer: ATCA
191	0.4847	4-mer: TCAA
254	0.4845	4-mer: CTGG
335	0.4843	4-mer: GGAA
44	0.4842	Codon usage: GTC_(V)
370	0.4837	Amino acid composition: Valine (V)
375	0.4837	Amino acid composition: Negative_charged/Acidic (DE)
296	0.4836	4-mer: GACT
314	0.4834	4-mer: GTCG
255	0.4832	4-mer: CCAA
131	0.4831	4-mer: ACTA
344	0.4829	4-mer: GGCT
388	0.4829	Average shortest path length
209	0.4823	4-mer: TGAC
210	0.4823	4-mer: TGAG
284	0.4822	4-mer: CGGT
273	0.4821	4-mer: CGAC
107	0.4819	4-mer: AAGA
223	0.4808	4-mer: CAAA
217	0.4806	4-mer: TGCC
221	0.4806	4-mer: TGGC
345	0.4805	4-mer: GGCC
225	0.4802	4-mer: CAAC
366	0.4799	Amino acid composition: Serine (S)
151	0.4798	4-mer: AGCA
322	0.4798	4-mer: GCAG
343	0.4794	4-mer: GGCA
324	0.4788	4-mer: GCTT
278	0.4784	4-mer: CGTG
308	0.4783	4-mer: GTTT
27	0.4782	Dinucleotide composition: GpA
170	0.4779	4-mer: TACG
187	0.4773	4-mer: TTGA
14	0.4772	Nucleotide composition: AG(TC)
206	0.4772	4-mer: TCGG
264	0.4759	4-mer: CCCT
356	0.4759	Amino acid composition: Glutamic acid (E)
3	0.4752	Counts of exons used for coding
133	0.4749	4-mer: ACTC
167	0.4747	4-mer: TACA
268	0.4746	4-mer: CCGT
80	0.4743	Codon usage: TGC_(C)
233	0.4736	4-mer: CACC
257	0.4736	4-mer: CCAC
338	0.4736	4-mer: GGAG
389	0.4735	Betweenness centrality
280	0.473	4-mer: CGCT
321	0.4729	4-mer: GCAC
250	0.4721	4-mer: CTCG
332	0.4717	4-mer: GCGT
13	0.4714	Nucleotide composition: AC(TG)
93	0.4712	Codon usage: TAG_(N/A)
368	0.471	Amino acid composition: Tryptophan (W)
283	0.4709	4-mer: CGGA
269	0.4705	4-mer: CCGC
378	0.4693	Amino acid composition: Neutral (GHPSTY)
234	0.4684	4-mer: CACG
114	0.468	4-mer: ATAG
331	0.4678	4-mer: GCGA
334	0.4669	4-mer: GCGG
369	0.4661	Amino acid composition: Tyrosine (Y)
333	0.4632	4-mer: GCGC
156	0.463	4-mer: AGGT
106	0.4623	4-mer: AACG
346	0.4547	4-mer: GGCG
